# Supplementary material for: New polymorph of 2,6-di­methyl­phenol
Source: Acta Crystallogr E Crystallogr Commun. 2026 Jan 29;82(Pt 2):217–20. doi: 10.1107/S2056989026000605 (PMC12874252; doi:10.1107/S2056989026000605)
Supplement: Supplementary file 1 [file e-82-00217-sup1.cif]

##############################################################################
#                                                                            #
# This CIF contains the data in a paper accepted for publication in          #
# Acta Crystallographica Section E. It conforms to the requirements of       #
# Notes for Authors for Acta Crystallographica Section E, and has been       #
# peer reviewed under the auspices of the IUCr Commission on Journals.       #
#                                                                            #
# Full details of the Crystallographic Information File format               #
# are given in the paper "The Crystallographic Information File (CIF):       #
# a New Standard Archive File for Crystallography" by S. R. Hall, F. H.      #
# Allen and I. D. Brown [Acta Cryst. (1991), A47, 655-685].                  #
#                                                                            #
# The current version of the core CIF dictionary is obtainable from          #
# ftp://ftp.iucr.org/pub/cif_core.dic.                                       #
#                                                                            #
# Software is freely available for graphical display of the structure(s)     #
# in this CIF. For information consult the CIF software page                 #
# http://www.iucr.org/resources/cif/software.                                #
#                                                                            #
# This file may be used for bona fide research purposes within the           #
# scientific community so long as proper attribution is given to the journal # 
# article from which it was obtained.                                        #
#                                                                            #
##############################################################################
data_Ia
_audit_creation_method     'SHELXL-2019/3'
_chemical_name_systematic     '2,6-Dimethylphenol'
_chemical_name_common     ?
_chemical_formula_moiety     'C8 H10 O'
_chemical_formula_sum     'C8 H10 O'
_chemical_formula_iupac     'C8 H10 O'
_chemical_formula_weight     122.16
_chemical_melting_point     ?
_space_group_crystal_system     monoclinic
_space_group_name_H-M_alt     'P 21/c'
_space_group_name_Hall     '-P 2ybc'
loop_
    _space_group_symop_operation_xyz
    'x, y, z'
    '-x, y+1/2, -z+1/2'
    '-x, -y, -z'
    'x, -y-1/2, z-1/2'
_cell_length_a     10.0160(5)
_cell_length_b     4.45179(19)
_cell_length_c     15.4874(7)
_cell_angle_alpha     90
_cell_angle_beta     91.533(3)
_cell_angle_gamma     90
_cell_volume     690.32(6)
_cell_formula_units_Z     4
_cell_measurement_reflns_used     5797
_cell_measurement_theta_min     1.29
_cell_measurement_theta_max     27.45
_cell_measurement_temperature     150(2)
_exptl_crystal_description     needle
_exptl_crystal_colour     colourless
_exptl_crystal_size_max     0.27
_exptl_crystal_size_mid     0.10
_exptl_crystal_size_min     0.05
_exptl_crystal_density_diffrn     1.175
_exptl_crystal_density_meas     ?
_exptl_crystal_density_method     ?
_exptl_crystal_F_000     264
_exptl_absorpt_coefficient_mu     0.076
_exptl_absorpt_correction_type     multi-scan
_exptl_absorpt_process_details
;
(SADABS2016; Krause <i>et al.</i>,  2015)
;
_exptl_absorpt_correction_T_min     0.6349
_exptl_absorpt_correction_T_max     0.7456
_diffrn_ambient_temperature     150(2)
_diffrn_source     'sealed tube'
_diffrn_radiation_type     MoK\a
_diffrn_radiation_wavelength     0.71073
_diffrn_measurement_device_type     'Bruker Kappa APEXII area detector'
_diffrn_measurement_method     '\f and \w scans'
_diffrn_detector_area_resol_mean     ?
_diffrn_reflns_number     12932
_diffrn_reflns_av_R_equivalents     0.0544
_diffrn_reflns_av_unetI/netI     0.0434
_diffrn_reflns_theta_min     2.034
_diffrn_reflns_theta_max     27.497
_diffrn_reflns_theta_full     25.242
_diffrn_measured_fraction_theta_max     1.000
_diffrn_measured_fraction_theta_full     1.000
_diffrn_reflns_limit_h_min     -13
_diffrn_reflns_limit_h_max     13
_diffrn_reflns_limit_k_min     -5
_diffrn_reflns_limit_k_max     5
_diffrn_reflns_limit_l_min     -20
_diffrn_reflns_limit_l_max     20
_refine_special_details     ?
_reflns_number_total     1585
_reflns_number_gt     1058
_reflns_threshold_expression     'I > 2\s(I)'
_refine_ls_structure_factor_coef     Fsqd
_refine_ls_matrix_type     full
_refine_ls_R_factor_all     0.0763
_refine_ls_R_factor_gt     0.0435
_refine_ls_wR_factor_gt     0.0947
_refine_ls_wR_factor_ref     0.1064
_refine_ls_goodness_of_fit_ref     1.037
_refine_ls_restrained_S_all     1.037
_refine_ls_number_reflns     1585
_refine_ls_number_parameters     88
_refine_ls_number_restraints     0
_refine_ls_hydrogen_treatment     mixed
_refine_ls_weighting_scheme     calc
_refine_ls_weighting_details
              'w=1/[\s^2^(Fo^2^)+(0.0410P)^2^+0.1557P] where P=(Fo^2^+2Fc^2^)/3'
_atom_sites_solution_hydrogens     difmap
_atom_sites_solution_primary     direct
_atom_sites_solution_secondary     difmap
_refine_ls_shift/su_max     0.000
_refine_ls_shift/su_mean     0.000
_refine_diff_density_max     0.193
_refine_diff_density_min     -0.164
_refine_ls_extinction_method     none
_refine_ls_extinction_coef     .
loop_
    _atom_type_symbol
    _atom_type_description
    _atom_type_scat_dispersion_real
    _atom_type_scat_dispersion_imag
    _atom_type_scat_source
    'C' 'C' 0.0033 0.0016
                         'International Tables Vol C Tables 4.2.6.8 and 6.1.1.4'
    'H' 'H' 0.0000 0.0000
                         'International Tables Vol C Tables 4.2.6.8 and 6.1.1.4'
    'O' 'O' 0.0106 0.0060
                         'International Tables Vol C Tables 4.2.6.8 and 6.1.1.4'
_computing_data_collection
;
APEX3 (Bruker, 2012)
;
_computing_cell_refinement
;
PEAKREF (Schreurs, 2016)
;
_computing_data_reduction
;
Eval15 (Schreurs <i>et al.</i>,  2010) and SADABS2016 (Krause <i>et
al.</i>,  2015)
;
_computing_structure_solution
;
coordinates from CSD refcode DMEPOL10 (Antona <i>et al.</i>,  1973)
;
_computing_structure_refinement
;
SHELXL2019 (Sheldrick, 2015)
;
_computing_molecular_graphics
;
PLATON (Spek, 2020),
<i>CrystalExplorer</i> (Spackman <i>et al.</i>,  2021) and
<i>ToposPro</i> (Blatov <i>et al.</i>,  2014)
;
_computing_publication_material
;
PLATON (Spek, 2020)
;
loop_
    _atom_site_type_symbol
    _atom_site_label
    _atom_site_fract_x
    _atom_site_fract_y
    _atom_site_fract_z
    _atom_site_U_iso_or_equiv
    _atom_site_adp_type
    _atom_site_calc_flag
    _atom_site_occupancy
    _atom_site_disorder_assembly
    _atom_site_disorder_group
    O O1 0.08542(10) 0.5797(2) 0.24855(6) 0.0284(3) Uani d 1 . .
    H H1 0.0445(17) 0.732(4) 0.2661(11) 0.048(6) Uiso d 1 . .
    C C1 0.18926(13) 0.4937(3) 0.30414(9) 0.0245(3) Uani d 1 . .
    C C2 0.19468(13) 0.5837(3) 0.39048(9) 0.0273(3) Uani d 1 . .
    C C3 0.30044(15) 0.4779(4) 0.44177(9) 0.0348(4) Uani d 1 . .
    H H3 0.307081 0.537423 0.500640 0.042 Uiso calc 1 . .
    C C4 0.39598(15) 0.2888(4) 0.40949(10) 0.0390(4) Uani d 1 . .
    H H4 0.466787 0.217345 0.445997 0.047 Uiso calc 1 . .
    C C5 0.38813(14) 0.2039(4) 0.32369(10) 0.0358(4) Uani d 1 . .
    H H5 0.454183 0.073940 0.301499 0.043 Uiso calc 1 . .
    C C6 0.28515(14) 0.3056(3) 0.26936(9) 0.0289(3) Uani d 1 . .
    C C7 0.09068(16) 0.7856(4) 0.42675(9) 0.0356(4) Uani d 1 . .
    H H7A 0.088815 0.975694 0.394838 0.053 Uiso calc 1 . .
    H H7B 0.112039 0.824889 0.487829 0.053 Uiso calc 1 . .
    H H7C 0.003074 0.688351 0.421333 0.053 Uiso calc 1 . .
    C C8 0.27789(15) 0.2164(4) 0.17549(9) 0.0375(4) Uani d 1 . .
    H H8A 0.205148 0.071901 0.166053 0.056 Uiso calc 1 . .
    H H8B 0.362625 0.124388 0.159553 0.056 Uiso calc 1 . .
    H H8C 0.261160 0.395016 0.139823 0.056 Uiso calc 1 . .
loop_
    _atom_site_aniso_label
    _atom_site_aniso_U_11
    _atom_site_aniso_U_22
    _atom_site_aniso_U_33
    _atom_site_aniso_U_12
    _atom_site_aniso_U_13
    _atom_site_aniso_U_23
    O1 0.0301(6) 0.0258(6) 0.0289(6) 0.0026(5) -0.0060(4) -0.0013(5)
    C1 0.0239(7) 0.0218(7) 0.0275(7) -0.0058(6) -0.0050(6) 0.0045(6)
    C2 0.0306(7) 0.0251(8) 0.0261(7) -0.0082(6) 0.0000(6) 0.0028(6)
    C3 0.0399(8) 0.0370(9) 0.0271(8) -0.0116(7) -0.0075(7) 0.0049(7)
    C4 0.0306(8) 0.0420(10) 0.0436(9) -0.0031(7) -0.0123(7) 0.0109(8)
    C5 0.0269(7) 0.0347(9) 0.0457(9) 0.0015(7) -0.0019(7) 0.0040(7)
    C6 0.0272(7) 0.0277(8) 0.0317(8) -0.0046(6) 0.0004(6) 0.0015(6)
    C7 0.0439(9) 0.0356(9) 0.0275(8) -0.0030(7) 0.0017(6) -0.0012(7)
    C8 0.0344(8) 0.0420(10) 0.0363(9) 0.0036(7) 0.0020(7) -0.0072(7)
_geom_special_details
;
 All esds (except the esd in the dihedral angle between two l.s. planes)
 are estimated using the full covariance matrix.  The cell esds are taken
 into account individually in the estimation of esds in distances, angles
 and torsion angles; correlations between esds in cell parameters are only
 used when they are defined by crystal symmetry.  An approximate (isotropic)
 treatment of cell esds is used for estimating esds involving l.s. planes.
;
loop_
    _geom_bond_atom_site_label_1
    _geom_bond_atom_site_label_2
    _geom_bond_site_symmetry_2
    _geom_bond_distance
    _geom_bond_publ_flag
    O1 C1 . 1.3862(16) ?
    O1 H1 . 0.840(19) ?
    C1 C6 . 1.393(2) ?
    C1 C2 . 1.3958(19) ?
    C2 C3 . 1.3892(19) ?
    C2 C7 . 1.496(2) ?
    C3 C4 . 1.378(2) ?
    C3 H3 . 0.9500 ?
    C4 C5 . 1.382(2) ?
    C4 H4 . 0.9500 ?
    C5 C6 . 1.389(2) ?
    C5 H5 . 0.9500 ?
    C6 C8 . 1.5068(19) ?
    C7 H7A . 0.9800 ?
    C7 H7B . 0.9800 ?
    C7 H7C . 0.9800 ?
    C8 H8A . 0.9800 ?
    C8 H8B . 0.9800 ?
    C8 H8C . 0.9800 ?
loop_
    _geom_angle_atom_site_label_1
    _geom_angle_atom_site_label_2
    _geom_angle_atom_site_label_3
    _geom_angle_site_symmetry_1
    _geom_angle_site_symmetry_3
    _geom_angle
    _geom_angle_publ_flag
    C1 O1 H1 . . 112.7(11) ?
    O1 C1 C6 . . 116.06(12) ?
    O1 C1 C2 . . 121.67(13) ?
    C6 C1 C2 . . 122.24(12) ?
    C3 C2 C1 . . 117.39(14) ?
    C3 C2 C7 . . 121.12(13) ?
    C1 C2 C7 . . 121.50(12) ?
    C4 C3 C2 . . 121.72(14) ?
    C4 C3 H3 . . 119.1 ?
    C2 C3 H3 . . 119.1 ?
    C3 C4 C5 . . 119.59(14) ?
    C3 C4 H4 . . 120.2 ?
    C5 C4 H4 . . 120.2 ?
    C4 C5 C6 . . 121.03(15) ?
    C4 C5 H5 . . 119.5 ?
    C6 C5 H5 . . 119.5 ?
    C5 C6 C1 . . 118.03(13) ?
    C5 C6 C8 . . 120.96(14) ?
    C1 C6 C8 . . 121.01(12) ?
    C2 C7 H7A . . 109.5 ?
    C2 C7 H7B . . 109.5 ?
    H7A C7 H7B . . 109.5 ?
    C2 C7 H7C . . 109.5 ?
    H7A C7 H7C . . 109.5 ?
    H7B C7 H7C . . 109.5 ?
    C6 C8 H8A . . 109.5 ?
    C6 C8 H8B . . 109.5 ?
    H8A C8 H8B . . 109.5 ?
    C6 C8 H8C . . 109.5 ?
    H8A C8 H8C . . 109.5 ?
    H8B C8 H8C . . 109.5 ?
loop_
    _geom_torsion_atom_site_label_1
    _geom_torsion_atom_site_label_2
    _geom_torsion_atom_site_label_3
    _geom_torsion_atom_site_label_4
    _geom_torsion_site_symmetry_1
    _geom_torsion_site_symmetry_2
    _geom_torsion_site_symmetry_3
    _geom_torsion_site_symmetry_4
    _geom_torsion
    _geom_torsion_publ_flag
    O1 C1 C2 C3 . . . . 177.94(12) ?
    C6 C1 C2 C3 . . . . -0.1(2) ?
    O1 C1 C2 C7 . . . . -1.9(2) ?
    C6 C1 C2 C7 . . . . -179.92(13) ?
    C1 C2 C3 C4 . . . . -0.7(2) ?
    C7 C2 C3 C4 . . . . 179.16(14) ?
    C2 C3 C4 C5 . . . . 0.8(2) ?
    C3 C4 C5 C6 . . . . -0.2(2) ?
    C4 C5 C6 C1 . . . . -0.6(2) ?
    C4 C5 C6 C8 . . . . 179.08(14) ?
    O1 C1 C6 C5 . . . . -177.45(12) ?
    C2 C1 C6 C5 . . . . 0.7(2) ?
    O1 C1 C6 C8 . . . . 2.9(2) ?
    C2 C1 C6 C8 . . . . -178.95(13) ?
loop_
    _geom_hbond_atom_site_label_D
    _geom_hbond_atom_site_label_H
    _geom_hbond_atom_site_label_A
    _geom_hbond_site_symmetry_A
    _geom_hbond_distance_DH
    _geom_hbond_distance_HA
    _geom_hbond_distance_DA
    _geom_hbond_angle_DHA
    _geom_hbond_publ_flag
    O1 H1 O1 2 0.840(19) 2.032(18) 2.8087(12) 153.4(15) yes
_shelx_space_group_comment
;
The symmetry employed for this shelxl refinement is uniquely defined
by the following loop, which should always be used as a source of
symmetry information in preference to the above space-group names.
They are only intended as comments.
;
_shelx_estimated_absorpt_T_min     ?
_shelx_estimated_absorpt_T_max     ?
_shelx_hkl_file
;
  -1   0   0 273.480 17.6563   1
  -1   0   0 260.403 17.5672   4
   1   0   0 262.579 17.6638   2
   1   0   0 266.192 17.5697   4
   1   0   0 257.753 17.6277   1
  -1   0   0 266.388 17.6266   2
  -1   0   0 277.145 17.6761   7
   1   0   0 266.693 17.5044   6
   1   0   0 262.341 17.6695   1
   1   0   0 254.806 17.6282   7
  -1   0   0 265.473 17.6523   1
   2   0   0 3178.07 216.964   1
  -2   0   0 3271.64 217.012   2
   2   0   0 3488.59 217.055   1
   2   0   0 3406.51 216.748   6
  -2   0   0 3249.86 216.870   4
  -2   0   0 3376.86 217.019   7
  -2   0   0 3368.96 217.020   1
   2   0   0 3326.11 216.861   4
  -2   0   0 3379.92 216.749   6
   2   0   0 3340.48 217.042   2
   2   0   0 3221.37 216.881   3
   2   0   0 3298.86 216.991   7
  -2   0   0 3440.04 217.016   1
  -3   0   0 403.956 25.7233   6
  -3   0   0 382.445 26.1584   1
  -3   0   0 401.297 26.1888   1
  -3   0   0 388.312 25.8727   4
   3   0   0 391.204 25.7328   6
   3   0   0 372.228 25.9095   4
   3   0   0 402.482 26.2744   1
  -3   0   0 386.293 26.2058   7
   3   0   0 378.581 26.1013   1
   3   0   0 389.372 26.0109   3
   3   0   0 402.248 26.2753   2
  -3   0   0 361.169 26.1823   2
   3   0   0 394.078 26.0782   7
   4   0   0 310.416 21.9984   4
   4   0   0 316.023 22.1452   3
   4   0   0 320.354 22.3873   2
  -4   0   0 336.580 22.3061   1
  -4   0   0 327.769 22.0054   4
  -4   0   0 335.987 22.3571   1
  -4   0   0 319.723 22.3543   7
   4   0   0 325.700 22.2798   1
   4   0   0 347.305 22.5178   1
  -4   0   0 315.642 21.6875   6
   5   0   0 249.133 17.9553   3
   5   0   0 271.257 18.3632   1
  -5   0   0 251.260 17.7492   4
  -5   0   0 237.216 18.1650   1
  -5   0   0 249.383 17.3051   6
  -5   0   0 259.940 18.2242   7
   5   0   0 259.400 18.4068   2
   6   0   0 829.763 58.1473   1
   6   0   0 862.530 58.2352   2
  -6   0   0 877.575 58.1237   1
  -6   0   0 848.823 57.6151   4
  -6   0   0 888.503 57.2023   6
  -6   0   0 876.898 58.0314   7
   6   0   0 900.840 57.8220   3
   7   0   0 11.6454 5.62442   2
   7   0   0 19.5775 5.22885   3
  -7   0   0 12.7767 4.72857   4
  -7   0   0 16.8367 5.25239   6
  -7   0   0 2.70745 5.26914   1
  -7   0   0 25.8055 6.03058   7
   7   0   0 12.6127 5.60313   1
  -8   0   0 208.375 17.6908   4
   8   0   0 254.761 18.7918   1
  -8   0   0 262.195 19.0037   7
   8   0   0 252.069 18.8120   2
   8   0   0 227.661 18.0368   3
  -8   0   0 230.508 18.4828   1
  -9   0   0 465.437 32.3722   4
   9   0   0 470.612 32.6003   3
  -9   0   0 477.009 33.4482   1
   9   0   0 452.887 33.2909   1
  -9   0   0 478.148 33.4014   7
   9   0   0 428.253 33.1711   2
 -10   0   0 1004.59 66.4114   7
  10   0   0 1002.68 66.6041   1
 -10   0   0 981.887 66.4960   1
  10   0   0 917.618 65.6424   3
 -10   0   0 957.677 65.6306   4
  10   0   0 990.853 66.5140   2
 -11   0   0 265.362 23.1245   7
  11   0   0 253.615 22.2574   3
 -11   0   0 282.421 23.6314   1
 -11   0   0 276.452 21.9923   4
  11   0   0 280.158 23.8563   2
  11   0   0 258.870 23.4247   1
  12   0   0 22.9497 11.8095   3
  12   0   0 31.7219 13.6255   1
 -12   0   0 14.7316 11.7902   4
 -12   0   0 22.5825 13.8348   1
 -12   0   0 37.6736 13.9056   7
 -13   0   0 3.90395 15.1562   7
 -13   0   0 13.2556 17.4979   1
  13   0   0 -2.9872 15.1033   1
 -13   0   0 -1.2276 14.5789   4
   0  -1   0 2.52121 2.45312   5
   0  -1   0 1.11522 2.19523   3
   0  -1   0 -2.8513 2.06977   6
   0   1   0 0.65558 2.02018   3
   0   1   0 5.68822 2.20305   6
   0   1   0 0.11544 2.17528   5
   1  -1   0 2193.40 130.913   1
  -1  -1   0 2020.62 131.028   1
   1  -1   0 1997.69 131.302   6
   1  -1   0 2015.78 131.217   5
  -1  -1   0 1895.24 131.391   5
  -1  -1   0 1968.10 131.145   2
   1  -1   0 2072.36 130.890   1
  -1  -1   0 1959.58 131.021   6
   1  -1   0 1979.60 131.325   3
   1   1   0 1961.85 130.988   1
  -1   1   0 2007.07 131.302   3
   1   1   0 1889.13 131.326   5
   1   1   0 2051.50 131.027   1
   1   1   0 2010.02 131.101   3
  -1   1   0 2000.72 131.268   7
  -1   1   0 1983.40 131.176   5
  -1   1   0 2060.75 131.285   6
   1   1   0 1991.80 131.025   6
  -1   1   0 2105.83 130.891   1
  -1   1   0 2083.22 130.878   1
   1   1   0 2006.40 131.152   2
  -2  -1   0 9012.20 623.442   6
   2  -1   0 9603.26 623.886   6
  -2  -1   0 9572.88 623.805   1
   2  -1   0 9789.10 623.710   5
  -2  -1   0 9997.05 624.024   7
   2  -1   0 9381.18 623.878   7
   2  -1   0 9445.46 623.967   3
  -2  -1   0 9455.21 623.798   1
  -2  -1   0 9621.56 623.610   4
  -2  -1   0 9348.22 623.789   2
   2  -1   0 9679.69 623.678   1
   2   1   0 9662.61 623.908   7
   2   1   0 9396.25 623.439   6
  -2   1   0 9800.46 623.677   1
   2   1   0 9529.65 623.576   4
  -2   1   0 9805.74 623.995   3
  -2   1   0 9610.50 623.895   7
   2   1   0 9591.73 623.806   2
  -2   1   0 9804.66 623.660   1
   2   1   0 9286.23 623.747   1
  -2   1   0 9959.27 623.703   5
   2   1   0 9055.50 623.958   5
  -2   1   0 9999.99 623.973   4
   2   1   0 9833.40 623.816   1
  -2   1   0 9751.33 623.914   6
   3  -1   0 775.122 46.1418   1
  -3  -1   0 675.466 46.5337   7
   3  -1   0 723.282 46.4833   3
   3  -1   0 705.050 46.0941   1
  -3  -1   0 679.431 46.0257   4
  -3  -1   0 646.577 46.3437   1
   3  -1   0 703.814 46.0441   5
   3  -1   0 667.218 46.4279   7
   3  -1   0 735.488 46.2446   6
  -3  -1   0 685.669 46.4721   1
  -3  -1   0 663.270 46.2747   2
   3   1   0 677.861 46.0146   4
   3   1   0 723.978 46.4898   1
  -3   1   0 711.616 46.0169   1
  -3   1   0 712.061 46.2591   6
  -3   1   0 717.623 46.4891   2
   3   1   0 668.062 46.4679   7
   3   1   0 665.776 46.3855   2
  -3   1   0 749.713 45.9179   1
  -3   1   0 704.716 46.4727   4
  -3   1   0 743.389 46.5563   3
  -3   1   0 708.701 46.5356   7
  -4  -1   0 54.7230 6.14458   1
  -4  -1   0 58.3106 6.38960   7
   4  -1   0 76.3500 6.28029   6
  -4  -1   0 53.2518 5.34293   4
   4  -1   0 82.1412 6.38834   1
  -4  -1   0 60.6905 6.45819   1
   4  -1   0 63.1825 5.83230   1
   4  -1   0 59.2915 6.53187   3
   4  -1   0 67.5976 5.32568   5
   4   1   0 70.0747 6.85300   2
   4   1   0 70.7283 6.55561   1
  -4   1   0 60.3310 6.32484   4
   4   1   0 53.1593 5.20562   4
  -4   1   0 87.1847 6.61199   7
  -4   1   0 71.0863 6.00648   1
   5  -1   0 -6.6319 3.63022   1
  -5  -1   0 -0.5621 3.96812   7
   5  -1   0 5.25499 2.66447   5
  -5  -1   0 -2.5437 2.84133   4
   5  -1   0 -1.2559 4.12962   3
  -5  -1   0 5.07573 4.17989   1
   5  -1   0 2.60980 3.68831   1
  -5  -1   0 4.85627 4.20665   1
   5  -1   0 4.79579 3.63737   6
  -5   1   0 4.56214 3.69885   1
  -5   1   0 -1.6804 3.66557   4
  -5   1   0 2.02490 3.88010   7
   5   1   0 4.65254 4.13518   1
   5   1   0 3.96269 4.63541   2
   5   1   0 -4.0879 2.60894   4
  -6  -1   0 24.3704 5.40276   1
   6  -1   0 13.5587 3.38687   5
  -6  -1   0 15.2030 5.12100   7
  -6  -1   0 2.91417 3.67294   4
   6  -1   0 14.4154 4.37655   6
   6  -1   0 4.65201 4.72849   3
   6  -1   0 14.7595 5.02088   1
   6  -1   0 17.7434 4.98617   1
   6   1   0 22.7342 5.42027   2
  -6   1   0 20.9841 4.97528   1
  -6   1   0 10.3840 4.89809   7
  -6   1   0 4.16722 4.37043   4
   6   1   0 14.2852 5.08384   1
  -7  -1   0 104.074 10.0612   7
  -7  -1   0 99.7779 10.2491   1
   7  -1   0 82.6849 9.73386   3
  -7  -1   0 110.580 8.99902   4
   7  -1   0 100.706 9.98966   1
  -7   1   0 123.017 9.87681   4
  -7   1   0 102.777 10.0790   7
   7   1   0 110.585 10.3671   2
   7   1   0 94.1835 10.0729   1
  -7   1   0 85.2324 9.63085   1
  -8  -1   0 886.143 59.9441   1
  -8  -1   0 912.838 60.0215   7
  -8  -1   0 900.264 58.8059   4
   8  -1   0 894.182 59.6324   1
   8  -1   0 912.251 59.6674   3
   8   1   0 840.820 59.0269   3
   8   1   0 875.498 59.9634   1
  -8   1   0 865.579 59.7929   7
  -8   1   0 892.110 59.4622   4
   8   1   0 845.435 59.7329   2
  -8   1   0 903.719 59.6238   1
   9  -1   0 30.9466 8.24857   3
  -9  -1   0 28.9835 7.10058   4
   9  -1   0 23.4507 8.38538   1
  -9  -1   0 14.2434 8.73815   1
  -9  -1   0 31.9481 8.92924   7
   9  -1   0 23.4405 6.44794   5
  -9   1   0 36.9333 8.48768   4
   9   1   0 33.0832 8.92361   2
   9   1   0 20.3918 8.78443   1
  -9   1   0 18.3057 8.38693   7
  -9   1   0 20.8319 8.64546   1
   9   1   0 33.9702 7.58137   3
 -10  -1   0 30.5123 10.4737   7
  10  -1   0 32.6940 9.56705   3
 -10  -1   0 38.1876 8.78842   4
 -10  -1   0 28.8231 10.6194   1
  10  -1   0 30.2138 9.80626   1
  10   1   0 31.5512 10.2169   2
  10   1   0 25.3608 8.64549   3
  10   1   0 36.5864 10.8328   1
 -10   1   0 47.6361 10.0297   4
 -10   1   0 26.0547 10.2036   1
 -10   1   0 33.1487 10.3984   7
  11  -1   0 92.9738 14.6831   1
  11  -1   0 117.923 14.0601   3
 -11  -1   0 117.321 13.3178   4
 -11  -1   0 79.4453 14.8571   7
 -11  -1   0 125.522 15.8026   1
  11   1   0 105.038 13.0614   3
 -11   1   0 102.463 15.0841   7
  11   1   0 116.285 15.5963   1
  11   1   0 88.4290 14.4602   2
 -11   1   0 122.595 14.4319   4
  12  -1   0 33.7708 13.5691   1
 -12  -1   0 31.7057 14.5986   1
 -12  -1   0 21.8325 14.3728   7
  12  -1   0 18.7578 12.8043   3
  12   1   0 19.8578 13.4722   2
 -12   1   0 -4.2708 12.3647   4
  12   1   0 41.1610 14.8450   1
 -12   1   0 40.9803 14.5461   7
   0  -2   0 139.325 11.0674   5
   0  -2   0 132.611 10.6495   3
   0  -2   0 145.234 10.7194   6
   0   2   0 148.618 10.5199   2
  -1  -2   0 635.160 41.0316   5
   1  -2   0 620.872 40.6149   6
  -1  -2   0 606.494 40.4900   3
  -1  -2   0 610.816 40.4359   6
  -1  -2   0 590.455 39.7706   1
   1  -2   0 608.915 40.5315   5
  -1  -2   0 607.045 39.7916   1
   1  -2   0 594.788 40.6255   3
   1   2   0 607.469 39.7612   1
   1   2   0 609.662 40.3681   3
   1   2   0 603.684 40.3512   6
   1   2   0 631.324 40.4566   2
  -1   2   0 617.902 40.6315   7
   1   2   0 600.685 39.7824   1
   2  -2   0 199.276 14.7238   3
  -2  -2   0 199.355 13.8196   1
   2  -2   0 206.023 13.3976   1
   2  -2   0 217.891 13.3518   1
  -2  -2   0 183.036 14.0342   2
  -2  -2   0 186.580 13.9180   6
   2  -2   0 193.384 14.3239   6
   2  -2   0 220.341 14.2742   5
  -2  -2   0 183.388 13.7736   1
  -2   2   0 198.158 14.4035   7
  -2   2   0 217.330 13.2688   1
   2   2   0 192.601 14.0453   3
  -2   2   0 200.924 14.3660   4
   2   2   0 179.770 14.1638   2
   2   2   0 201.823 13.9271   6
  -2   2   0 198.431 14.1973   5
   2   2   0 197.867 13.8838   4
   2   2   0 206.756 13.8305   1
  -3  -2   0 629.412 44.6827   6
   3  -2   0 690.906 45.5536   3
   3  -2   0 693.910 44.5726   1
   3  -2   0 727.285 44.9625   5
  -3  -2   0 674.022 45.0990   1
   3  -2   0 680.859 44.4159   1
   3  -2   0 703.309 45.4913   6
   3   2   0 685.204 45.1050   1
   3   2   0 659.912 44.8819   3
  -3   2   0 679.937 44.8174   1
   3   2   0 612.445 44.7262   4
  -3   2   0 737.600 45.5461   7
   3   2   0 645.481 44.6582   6
   3   2   0 679.390 45.1244   2
  -3   2   0 693.271 45.0269   5
  -3   2   0 708.588 45.1485   4
   4  -2   0 82.0426 7.97433   6
   4  -2   0 77.8327 7.98499   3
   4  -2   0 90.3146 6.98551   5
  -4  -2   0 64.8497 5.95148   6
   4  -2   0 84.3738 6.71857   1
  -4  -2   0 85.6929 7.60988   1
  -4  -2   0 76.7043 7.35517   1
  -4   2   0 94.9887 6.58373   1
  -4   2   0 82.2592 7.78712   7
   4   2   0 88.7008 7.77799   2
  -4   2   0 73.1290 6.78796   5
  -4   2   0 92.9561 8.01918   4
   4   2   0 69.1732 6.51832   4
   4   2   0 79.6689 7.51764   1
  -5  -2   0 -2.3296 4.50756   1
  -5  -2   0 3.55763 4.88605   1
  -5  -2   0 1.17876 3.26791   4
   5  -2   0 2.14251 4.65937   6
   5  -2   0 11.9920 4.13305   1
   5  -2   0 5.73131 3.66497   5
   5  -2   0 18.3413 5.32919   3
  -5   2   0 10.2803 4.11803   1
  -5   2   0 2.78136 4.76104   4
   5   2   0 4.10433 3.63600   4
  -5   2   0 -0.5352 4.64829   7
   5   2   0 1.66751 4.68610   1
   5   2   0 3.37717 4.90580   2
   6  -2   0 376.940 24.8848   6
  -6  -2   0 297.897 24.9362   1
   6  -2   0 393.935 24.5787   1
   6  -2   0 346.777 23.9251   5
  -6  -2   0 325.522 24.0200   4
   6  -2   0 373.604 24.6410   1
  -6  -2   0 344.645 25.2689   1
  -6  -2   0 328.877 25.2932   7
   6  -2   0 370.298 25.3972   3
  -6   2   0 368.888 25.2763   7
   6   2   0 350.571 25.2195   1
  -6   2   0 348.209 24.2307   1
   6   2   0 353.176 25.3595   2
  -6   2   0 357.898 25.3331   4
  -7  -2   0 146.044 11.9105   4
  -7  -2   0 159.971 13.8861   7
   7  -2   0 147.592 11.7737   5
   7  -2   0 166.302 12.8010   1
   7  -2   0 146.484 13.2171   6
  -7  -2   0 164.243 13.9169   1
   7  -2   0 140.019 13.7388   3
  -7   2   0 162.320 13.6918   7
   7   2   0 139.589 13.8203   1
  -7   2   0 173.907 13.7882   4
  -7   2   0 162.524 13.0828   1
   7   2   0 148.903 13.7866   2
   8  -2   0 398.060 27.4492   3
  -8  -2   0 336.274 27.4698   7
   8  -2   0 401.276 25.2622   5
  -8  -2   0 341.268 27.2653   1
  -8  -2   0 345.900 25.5353   4
   8  -2   0 358.078 26.5488   6
   8  -2   0 371.437 26.6413   1
   8   2   0 343.948 27.3187   1
  -8   2   0 365.696 27.2837   7
  -8   2   0 387.112 27.1597   4
   8   2   0 368.467 27.2578   2
  -9  -2   0 134.104 13.8449   7
  -9  -2   0 85.9586 13.1777   1
   9  -2   0 101.051 13.0732   3
  -9  -2   0 110.261 11.2576   4
   9  -2   0 142.926 12.8602   1
   9   2   0 104.011 13.2766   2
   9   2   0 124.723 13.9353   1
  -9   2   0 108.782 12.9005   4
  -9   2   0 107.257 13.5269   7
  10  -2   0 7.18282 9.72406   1
 -10  -2   0 4.93065 10.9420   7
  10  -2   0 11.1471 10.5477   3
 -10  -2   0 15.3542 11.1945   1
 -10   2   0 -1.8137 9.99381   4
  10   2   0 -10.961 11.2890   1
 -10   2   0 8.84934 10.9276   7
  10   2   0 -14.185 10.2744   2
 -11  -2   0 6.43730 13.1455   7
  11  -2   0 0.87727 11.4124   1
  11  -2   0 13.1592 12.0292   3
 -11  -2   0 1.18040 12.8130   1
 -11   2   0 36.4313 13.6265   7
  11   2   0 -14.209 12.1577   2
 -11   2   0 4.79765 12.3333   4
 -12  -2   0 23.1995 15.9711   1
 -12  -2   0 -20.900 14.8175   7
  12  -2   0 -10.041 12.9859   1
  12  -2   0 9.92300 14.0440   3
 -12   2   0 3.85373 14.5780   4
  12   2   0 -1.9275 14.4080   2
 -12   2   0 9.86656 15.3476   7
   0  -3   0 0.00000 4.54834   6
   0  -3   0 -9.1517 4.41703   3
   0  -3   0 -10.638 5.12198   5
   0   3   0 3.18908 4.22274   2
   1  -3   0 622.287 40.4054   5
  -1  -3   0 593.062 39.9736   6
   1  -3   0 573.550 40.0705   6
   1  -3   0 587.026 40.2983   3
  -1  -3   0 583.309 40.0859   3
  -1   3   0 573.310 40.1924   7
   1   3   0 628.139 40.0387   2
  -2  -3   0 -1.3951 2.92016   1
   2  -3   0 -1.2248 5.18098   3
  -2  -3   0 4.74026 4.24599   6
   2  -3   0 -1.8735 5.05314   6
   2  -3   0 1.70096 5.23323   5
  -2  -3   0 -0.5434 3.01883   1
   2   3   0 3.04615 4.51161   2
  -2   3   0 3.13789 4.64351   4
  -2   3   0 -1.3059 4.62962   7
   2   3   0 3.54953 3.24414   1
   3  -3   0 45.8034 6.87317   3
  -3  -3   0 31.1597 4.71957   1
  -3  -3   0 24.7471 4.74602   1
   3  -3   0 30.0492 6.23872   5
   3  -3   0 17.9972 6.39754   6
  -3  -3   0 29.0419 4.96637   6
  -3   3   0 39.2530 6.32005   7
   3   3   0 27.9248 4.92771   1
  -3   3   0 41.4687 6.48802   4
   3   3   0 37.8129 5.85572   2
   4  -3   0 -7.8435 5.80336   3
  -4  -3   0 -2.5369 3.99805   6
   4  -3   0 0.04293 5.39034   5
  -4  -3   0 -1.1798 4.54110   1
   4  -3   0 5.67072 3.61630   1
   4  -3   0 -2.6583 5.95349   6
   4  -3   0 3.40217 3.42200   1
  -4   3   0 -0.9008 3.60818   1
   4   3   0 -0.3301 5.32982   2
   4   3   0 2.76906 5.07047   1
  -4   3   0 -3.9174 5.42384   7
  -4   3   0 -11.089 5.47598   4
   5  -3   0 11.7782 6.00042   5
  -5  -3   0 14.8922 4.14940   6
  -5  -3   0 13.0388 5.98031   1
   5  -3   0 9.95150 7.09322   3
   5  -3   0 15.0342 5.05793   1
   5  -3   0 11.0550 4.61585   1
   5  -3   0 22.6650 7.20449   6
   5   3   0 26.1040 6.90467   2
  -5   3   0 6.98715 6.64661   7
  -5   3   0 30.9324 7.18707   4
   5   3   0 19.2084 6.61784   1
   6  -3   0 2.74043 6.13778   5
  -6  -3   0 12.6636 6.98053   1
   6  -3   0 10.1085 7.73802   3
   6  -3   0 23.4876 7.60494   6
   6  -3   0 7.15306 5.41430   1
  -6   3   0 17.2847 7.58338   7
  -6   3   0 19.0894 7.73158   4
   6   3   0 17.8404 7.85371   2
   7  -3   0 38.6162 9.49222   6
  -7  -3   0 41.1780 9.36676   1
   7  -3   0 54.4511 8.19167   5
   7  -3   0 35.8449 9.83208   3
   7  -3   0 47.3045 7.69120   1
  -7   3   0 72.1960 10.3242   7
   7   3   0 58.3374 10.4630   2
  -7   3   0 46.3774 9.81822   4
   8  -3   0 32.2465 10.6202   3
   8  -3   0 29.1901 8.27361   1
   8  -3   0 21.1595 9.66800   6
  -8  -3   0 27.8796 9.97689   1
  -8   3   0 39.9105 10.2781   4
   8   3   0 32.3317 10.4788   2
  -8   3   0 26.8096 10.3631   7
   9  -3   0 36.9643 10.0149   1
   9  -3   0 43.1207 12.3972   3
  -9  -3   0 45.9334 12.1785   1
  -9   3   0 58.9290 12.8246   7
   9   3   0 36.4110 12.2333   2
  -9   3   0 57.9746 12.2561   4
  10  -3   0 94.5710 15.8783   3
 -10  -3   0 107.139 16.1837   1
  10  -3   0 88.8749 13.3609   1
 -10   3   0 118.860 16.8717   7
 -10   3   0 91.6173 15.3755   4
  10   3   0 81.8161 15.7161   2
 -11  -3   0 1.05941 15.0055   1
  11  -3   0 28.8898 13.0693   1
  11  -3   0 36.4988 15.3930   3
  11   3   0 -0.4379 15.3690   2
 -11   3   0 45.9950 16.3061   7
 -11   3   0 52.1819 15.8185   4
   0  -4   0 255.768 21.2111   6
   0  -4   0 296.659 21.5363   3
   0   4   0 300.176 21.3704   2
   1  -4   0 11.2425 8.88046   5
   1  -4   0 19.2010 7.96076   3
  -1  -4   0 6.85122 6.90116   6
   1  -4   0 3.37392 7.31194   6
   1   4   0 23.6535 7.07617   2
  -1   4   0 22.6763 7.38114   2
  -1   4   0 10.0488 6.70999   4
  -1   4   0 15.9378 7.38287   7
   2  -4   0 79.2247 10.3474   5
   2  -4   0 64.1268 9.71361   3
   2  -4   0 44.7771 9.03224   6
  -2  -4   0 54.6624 8.32589   6
  -2   4   0 46.2330 8.82440   7
   2   4   0 62.0915 8.86340   2
  -2   4   0 44.9373 8.68608   4
  -3  -4   0 5.46393 6.64528   6
   3  -4   0 12.5523 8.48746   3
  -3  -4   0 13.9927 4.79505   1
   3  -4   0 13.6823 8.29047   6
   3  -4   0 10.7538 8.63607   5
  -3   4   0 23.4360 8.23674   4
  -3   4   0 8.14549 7.67649   7
   3   4   0 6.31996 7.28071   2
  -4  -4   0 3.99731 5.73255   1
   4  -4   0 2.65919 8.84892   3
  -4  -4   0 -2.4437 6.37027   6
   4  -4   0 8.73804 8.68042   5
   4  -4   0 -0.0759 8.55618   6
  -4   4   0 -0.6263 8.19505   4
   4   4   0 2.56842 7.75711   2
  -4   4   0 7.45183 8.32328   7
   5  -4   0 9.51120 9.78530   3
   5  -4   0 -12.177 8.72901   6
  -5  -4   0 -5.3246 6.78703   1
   5  -4   0 5.24589 9.20148   5
  -5   4   0 7.94936 9.10269   4
   5   4   0 5.09643 9.08595   2
  -5   4   0 3.75696 8.95072   7
   6  -4   0 -1.7382 10.1355   5
  -6  -4   0 -3.5449 7.88352   1
   6  -4   0 3.70545 5.54985   1
   6  -4   0 3.98670 10.5094   3
   6  -4   0 -5.3735 9.81305   6
   6   4   0 -4.3757 9.86663   2
  -6   4   0 6.37401 10.1457   4
  -6   4   0 6.39821 10.2730   7
   7  -4   0 19.8918 11.6055   6
  -7  -4   0 23.5693 9.89605   1
   7  -4   0 40.3792 12.4559   3
   7  -4   0 18.6917 7.31717   1
  -7   4   0 35.6996 11.9977   7
   7   4   0 25.2059 11.9745   2
  -7   4   0 21.7318 11.8267   4
   8  -4   0 10.9734 12.8587   6
   8  -4   0 9.63641 13.1050   3
   8  -4   0 -0.2229 8.36085   1
  -8  -4   0 8.82201 11.1303   1
  -8   4   0 32.6660 12.8462   4
  -8   4   0 37.1805 13.3484   7
  -9  -4   0 31.0900 13.5312   1
   9  -4   0 45.6285 15.7157   3
   9  -4   0 35.9998 10.7355   1
  -9   4   0 32.1283 14.7756   4
  -9   4   0 28.1575 15.0755   7
   0  -5   0 8.31845 10.4610   6
   0   5   0 -7.5287 9.81979   2
   0   5   0 -5.7615 10.2851   7
   0   5   0 -2.1466 9.51224   4
   1  -5   0 -1.3272 11.3813   3
   1  -5   0 4.18060 10.6973   6
  -1  -5   0 8.27651 10.2521   6
   1   5   0 6.43797 9.43825   4
  -1   5   0 11.9768 9.87761   4
  -1   5   0 1.12530 10.6227   2
  -1   5   0 -4.3504 10.4355   7
   1   5   0 -10.438 9.81140   2
   2  -5   0 44.4361 12.2131   6
  -2  -5   0 23.6911 10.7891   6
   2  -5   0 55.9813 13.4569   3
  -2   5   0 48.3392 11.8227   4
  -2   5   0 65.4783 12.4619   7
  -2   5   0 62.2107 12.1521   2
   2   5   0 46.6698 12.4985   2
   3  -5   0 10.8929 12.4871   3
   3  -5   0 12.2097 11.7290   6
  -3   5   0 9.15580 11.4294   2
  -3   5   0 4.18832 11.0654   4
  -3   5   0 3.89824 11.3514   7
   4  -5   0 -0.3462 12.2017   6
   4  -5   0 1.62992 12.7964   3
  -4   5   0 13.5041 11.9977   7
  -4   5   0 5.22129 11.8250   4
   5  -5   0 -18.868 12.6788   6
   5  -5   0 -3.7253 13.6091   3
  -5  -5   0 10.7700 8.36025   1
  -5   5   0 -14.111 12.4094   4
  -5   5   0 6.80786 12.8085   7
   6  -5   0 -4.8032 14.6906   3
  -6  -5   0 -0.1898 10.0918   1
   6  -5   0 -11.409 13.9124   6
  -6   5   0 7.58815 14.5469   4
  -6   5   0 23.4874 15.0103   7
 -13   0   1 10.3542 15.5524   7
 -13   0   1 -15.384 13.0551   4
  13   0  -1 -24.169 14.3391   1
 -12   0   1 -7.4404 11.1567   4
  12   0  -1 6.82377 10.9754   3
 -12   0   1 -21.030 12.2190   7
  12   0  -1 -0.8156 12.7168   1
 -12   0   1 -4.7814 13.2267   1
 -11   0   1 1.54677 11.1952   1
 -11   0   1 13.3412 11.2623   7
 -11   0   1 -5.3131 9.56403   4
  11   0  -1 -13.561 10.3708   1
  11   0  -1 1.96138 9.29517   3
 -10   0   1 6.29201 9.01695   7
  10   0  -1 0.54790 8.93182   1
  10   0  -1 -0.5066 7.99132   3
 -10   0   1 -0.9870 9.07049   1
 -10   0   1 11.9272 8.12904   4
  -9   0   1 0.46589 6.62385   4
   9   0  -1 1.95679 6.75622   3
  -9   0   1 0.67885 7.28935   7
   9   0  -1 19.4170 8.22248   1
  -9   0   1 -3.2847 7.69500   1
   9   0  -1 9.19737 7.90204   2
  -8   0   1 1.13498 6.17028   7
   8   0  -1 10.7746 6.46275   1
  -8   0   1 7.28681 6.50113   1
  -8   0   1 2.86372 5.62042   4
   8   0  -1 1.36325 5.46004   3
   8   0  -1 2.28691 6.31348   2
  -7   0   1 -8.0773 4.12605   4
   7   0  -1 -14.636 4.51108   2
   7   0  -1 -5.5716 5.02788   1
  -7   0   1 2.95711 5.09377   7
   7   0  -1 -1.4422 4.44934   3
  -7   0   1 -6.6660 4.99981   1
   6   0  -1 -1.4064 3.78710   3
   6   0  -1 4.43176 4.56135   1
  -6   0   1 -2.6903 3.30461   6
   6   0  -1 3.26468 4.42059   2
  -6   0   1 -0.3074 4.33905   7
  -6   0   1 4.19688 4.47886   1
  -6   0   1 2.08805 3.82991   4
  -5   0   1 -2.0946 3.16602   4
  -5   0   1 1.29240 2.73989   6
   5   0  -1 0.73220 3.96457   2
  -5   0   1 3.80499 3.84540   1
  -5   0   1 -5.9405 3.45104   7
   5   0  -1 1.19711 3.90444   1
   5   0  -1 3.78766 3.51726   3
   4   0  -1 2.52226 3.26263   2
  -4   0   1 1.04316 3.21617   1
   4   0  -1 3.65955 3.35242   1
  -4   0   1 -1.8041 2.67417   4
   4   0  -1 1.84919 2.83383   3
  -4   0   1 2.25108 2.21844   6
  -4   0   1 1.01841 3.17648   1
   4   0  -1 -0.4642 2.39649   4
   4   0  -1 2.10640 2.95685   1
  -4   0   1 -7.5707 2.76556   7
   3   0  -1 -3.6051 2.20678   3
   3   0  -1 -1.0713 1.98541   4
  -3   0   1 -3.1346 2.40750   7
   3   0  -1 -2.6910 2.33032   1
   3   0  -1 -4.1389 2.08991   7
  -3   0   1 -3.8765 2.20941   4
  -3   0   1 0.97287 1.86201   6
   3   0  -1 -0.6304 2.83001   1
  -3   0   1 3.18123 2.85045   1
  -3   0   1 1.62297 2.56376   2
  -3   0   1 5.12412 2.75123   1
   3   0  -1 -5.4309 2.50401   2
   2   0  -1 -0.5324 1.77324   7
  -2   0   1 1.66076 2.14512   1
   2   0  -1 2.34136 2.08028   1
   2   0  -1 1.21476 2.39894   1
  -2   0   1 2.60618 2.32959   1
  -2   0   1 7.57854 2.21118   7
  -2   0   1 3.84029 1.98487   4
   2   0  -1 -3.3433 1.79296   3
   2   0  -1 -2.3647 2.10424   2
  -2   0   1 1.73359 1.75950   3
  -2   0   1 -0.1972 2.03316   2
   2   0  -1 -1.2872 1.71844   4
   1   0  -1 3.31717 1.47997   1
   1   0  -1 1.42422 1.06017   4
   1   0  -1 -2.3762 1.06062   1
   1   0  -1 -1.4423 1.02110   3
   1   0  -1 -2.3589 0.90110   7
  -1   0   1 1.90196 1.19036   1
  -1   0   1 -0.7117 1.11789   7
  -1   0   1 0.93122 1.35292   1
  -1   0   1 0.47834 1.20159   4
  -1   0   1 1.52182 0.92119   3
   0   0  -1 -2.1114 0.75272   1
   0   0   1 1.20466 0.73904   2
   0   0   1 -1.2035 0.78815   1
   0   0   1 0.71263 0.68978   4
   1   0   1 0.13690 1.44432   1
  -1   0  -1 -0.5149 0.87532   5
  -1   0  -1 0.77221 0.85893   6
  -1   0  -1 1.47955 1.21264   2
  -1   0  -1 -1.5569 1.28669   1
  -1   0  -1 -0.5848 1.15181   1
   1   0   1 -2.3031 0.97930   6
  -1   0  -1 0.90137 1.16466   7
   1   0   1 2.13344 1.07112   7
   1   0   1 1.97486 1.19041   1
   1   0   1 -0.7942 1.36908   2
   2   0   1 7.85124 2.67468   2
   2   0   1 -0.1413 1.79512   7
   2   0   1 -1.1703 1.97750   1
   2   0   1 1.35047 1.64018   6
  -2   0  -1 3.26886 1.73980   4
  -2   0  -1 -0.3475 1.47228   6
   2   0   1 -2.5549 1.58949   4
  -2   0  -1 -0.0653 2.23625   2
  -2   0  -1 4.26694 2.22929   1
  -2   0  -1 2.83243 2.10143   7
   2   0   1 1.20654 2.27183   1
  -2   0  -1 -1.5021 2.04756   1
  -3   0  -1 -1.9466 2.50445   7
   3   0   1 -7.3879 2.70312   2
   3   0   1 -1.9125 2.01533   4
   3   0   1 -1.0427 2.37141   1
   3   0   1 -1.9923 1.83699   6
  -3   0  -1 1.75832 2.82461   2
   3   0   1 -5.3315 2.04302   7
  -3   0  -1 -5.5350 2.50560   1
  -3   0  -1 -1.0504 1.84135   6
  -3   0  -1 1.69441 2.12296   4
  -3   0  -1 -1.6391 2.45296   1
   3   0   1 0.02638 2.82964   1
  -4   0  -1 -3.1397 2.93449   7
   4   0   1 -3.0949 2.79771   1
  -4   0  -1 -1.9986 2.07957   6
  -4   0  -1 1.39811 3.18845   1
   4   0   1 -5.3318 2.25523   4
   4   0   1 -10.542 3.21784   2
   4   0   1 -3.3892 2.11888   6
  -4   0  -1 -2.5211 2.89452   1
   4   0   1 6.62496 3.49495   1
  -4   0  -1 -0.5106 2.43532   4
  -5   0  -1 0.82161 3.66037   1
   5   0   1 0.49050 2.52110   6
  -5   0  -1 -0.0617 2.84266   4
  -5   0  -1 -0.0786 2.66372   6
   5   0   1 6.25493 4.16602   3
  -5   0  -1 -2.7478 3.55777   7
   5   0   1 2.15629 4.46655   2
   5   0   1 -3.2498 3.82296   1
  -6   0  -1 -4.4723 4.08877   1
  -6   0  -1 3.52044 3.30735   6
  -6   0  -1 -3.1294 4.13024   7
   6   0   1 -1.2906 4.51429   1
   6   0   1 4.31022 4.87884   2
   6   0   1 1.67961 4.44678   3
  -6   0  -1 -2.2583 3.43932   4
  -7   0  -1 -4.9597 4.08977   4
  -7   0  -1 1.93107 4.10682   6
   7   0   1 -6.1791 5.01634   1
  -7   0  -1 13.1683 5.38556   7
  -7   0  -1 -8.7029 4.78938   1
   7   0   1 -1.4142 5.32544   2
   7   0   1 -6.1298 4.62263   3
  -8   0  -1 -1.9948 5.02044   4
   8   0   1 9.52033 6.82074   2
  -8   0  -1 11.5286 6.65526   1
  -8   0  -1 9.27203 6.58862   7
   8   0   1 -4.0279 5.72742   3
   8   0   1 2.07300 6.62421   1
   9   0   1 -3.0037 6.77620   3
  -9   0  -1 4.08152 7.67190   7
  -9   0  -1 4.30029 6.43850   4
  -9   0  -1 -12.511 7.05340   1
   9   0   1 7.73378 7.68345   1
   9   0   1 1.70763 7.44832   2
 -10   0  -1 7.89840 8.99188   7
  10   0   1 0.89527 8.22418   3
  10   0   1 4.57839 8.94633   2
  10   0   1 7.04867 9.19886   1
 -10   0  -1 4.94432 7.80261   4
 -10   0  -1 1.04467 9.17558   1
  11   0   1 18.1135 11.2583   2
  11   0   1 -4.7456 10.6985   1
 -11   0  -1 9.04830 10.8755   7
 -11   0  -1 2.96706 9.14094   4
  11   0   1 4.80755 9.86747   3
 -11   0  -1 2.51308 11.2729   1
 -12   0  -1 -7.4082 13.1156   1
 -12   0  -1 6.43878 11.3140   4
 -12   0  -1 5.99959 12.8839   7
  12   0   1 5.13960 11.7838   3
  12   0   1 7.40328 13.2032   1
  12   0   1 -1.2416 12.9986   2
 -12  -1   1 92.0972 16.4589   7
  12  -1  -1 79.6523 15.2448   1
 -12  -1   1 54.1851 15.9213   1
  12  -1  -1 86.5624 14.6278   3
 -12   1   1 96.2663 16.0906   7
 -12   1   1 72.9957 14.8551   4
  12   1  -1 78.9133 15.7622   2
  12   1  -1 47.0973 15.5640   1
  11  -1  -1 3.04857 10.7763   1
 -11  -1   1 20.8201 12.0952   7
 -11  -1   1 -0.1083 11.6064   1
 -11  -1   1 19.9373 10.1317   4
  11  -1  -1 -3.9601 10.1165   3
 -11   1   1 3.15198 11.7492   7
  11   1  -1 -5.0897 11.3678   1
 -11   1   1 -2.7946 10.5205   4
  11   1  -1 3.99254 10.8438   2
 -10  -1   1 245.953 18.6925   4
 -10  -1   1 221.918 20.2880   1
 -10  -1   1 230.677 20.3971   7
  10  -1  -1 233.642 19.8453   1
  10  -1  -1 212.391 19.2393   3
 -10   1   1 218.339 19.6887   1
 -10   1   1 290.899 19.9074   4
 -10   1   1 238.856 19.7135   7
  10   1  -1 192.699 19.4898   2
  10   1  -1 226.219 20.2135   1
  10   1  -1 210.470 18.2457   3
   9  -1  -1 207.305 16.2437   3
   9  -1  -1 193.220 16.6794   1
  -9  -1   1 194.650 15.3289   4
  -9  -1   1 212.081 17.1959   7
  -9  -1   1 159.146 16.5699   1
   9   1  -1 184.879 16.5197   2
  -9   1   1 186.244 16.5561   1
  -9   1   1 186.643 16.2076   4
  -9   1   1 204.367 16.7383   7
   9   1  -1 172.475 14.9895   3
   9   1  -1 156.515 16.4954   1
  -8  -1   1 9.87355 7.19082   1
   8  -1  -1 11.2415 6.41991   3
  -8  -1   1 13.9328 7.23625   7
   8  -1  -1 23.1761 6.98801   1
  -8  -1   1 16.9604 5.97476   4
  -8   1   1 29.1891 7.27275   1
   8   1  -1 9.34385 6.96404   2
   8   1  -1 18.9033 7.51924   1
  -8   1   1 17.5299 6.85986   4
   8   1  -1 17.2265 5.83675   3
  -8   1   1 21.4338 7.19143   7
  -7  -1   1 7.11488 5.80956   1
   7  -1  -1 7.78147 5.40960   1
  -7  -1   1 4.32169 5.72332   7
   7  -1  -1 8.27313 5.49222   3
  -7  -1   1 9.71593 3.25519   6
  -7  -1   1 11.2598 4.84175   4
   7   1  -1 25.0282 5.01086   3
  -7   1   1 16.3474 5.50935   4
  -7   1   1 20.9718 5.99226   7
  -7   1   1 8.76252 5.56130   1
   7   1  -1 12.4038 6.05367   1
   7   1  -1 14.8355 6.00701   2
   6  -1  -1 36.1181 5.73754   1
   6  -1  -1 34.0716 5.61566   3
  -6  -1   1 33.6692 6.00413   1
  -6  -1   1 26.9836 4.81711   4
  -6  -1   1 25.9049 3.39111   6
   6  -1  -1 37.4852 5.63442   1
  -6  -1   1 25.1282 5.73806   7
  -6   1   1 34.9608 5.59853   1
  -6   1   1 38.0939 5.60426   4
   6   1  -1 27.7860 4.63435   3
  -6   1   1 26.9019 5.52630   7
   6   1  -1 28.7202 5.76821   2
   6   1  -1 39.2589 6.09347   1
  -5  -1   1 -3.3490 3.97667   1
  -5  -1   1 3.27730 4.22811   7
   5  -1  -1 10.9070 4.11381   1
  -5  -1   1 -1.8263 3.11230   4
   5  -1  -1 2.16569 2.97464   5
  -5  -1   1 2.50386 4.20735   1
   5  -1  -1 7.32230 3.87327   6
   5  -1  -1 -0.5844 3.51706   1
   5  -1  -1 -6.4696 3.64702   3
   5   1  -1 9.10806 4.47135   2
  -5   1   1 2.62148 3.91855   7
  -5   1   1 -4.7072 3.59282   4
  -5   1   1 3.32829 3.66177   1
   5   1  -1 2.71880 4.09629   1
  -4  -1   1 37.5656 4.20139   4
   4  -1  -1 49.8769 4.99830   1
   4  -1  -1 29.8433 4.36085   1
  -4  -1   1 30.4965 4.83441   1
   4  -1  -1 43.5257 4.33543   5
   4  -1  -1 44.7409 5.30383   3
  -4  -1   1 28.8875 4.50100   2
  -4  -1   1 34.7693 5.12636   7
  -4  -1   1 38.0548 5.14327   1
   4  -1  -1 38.4326 4.86527   6
  -4   1   1 51.1931 4.78000   1
   4   1  -1 40.6229 5.12357   1
   4   1  -1 37.2896 5.11304   2
  -4   1   1 43.9849 4.91626   7
  -4   1   1 46.2547 5.00023   4
   4   1  -1 33.8213 4.04102   4
  -3  -1   1 16.5998 2.84267   4
  -3  -1   1 15.4397 3.51162   7
  -3  -1   1 9.56610 3.43219   1
  -3  -1   1 16.4523 2.21669   6
  -3  -1   1 8.56933 2.61628   2
   3  -1  -1 14.9376 2.89678   5
   3  -1  -1 23.2609 3.88149   3
   3  -1  -1 17.6594 3.17107   1
   3  -1  -1 20.4115 3.58683   6
   3  -1  -1 26.6970 3.16695   1
   3  -1  -1 16.9639 2.98860   7
  -3  -1   1 13.1421 3.29054   1
   3   1  -1 18.2496 2.66147   4
   3   1  -1 17.6200 3.47535   2
  -3   1   1 11.1285 3.27475   6
  -3   1   1 22.0518 3.63513   3
  -3   1   1 22.4946 3.67704   4
   3   1  -1 7.33695 3.31382   1
  -3   1   1 17.1262 3.28781   7
  -3   1   1 22.2319 3.10761   1
  -2  -1   1 5415.98 372.035   2
   2  -1  -1 5760.67 372.371   3
   2  -1  -1 5557.82 372.186   7
   2  -1  -1 5703.96 372.188   5
   2  -1  -1 5819.61 372.053   1
  -2  -1   1 5583.01 372.189   1
  -2  -1   1 5840.61 372.127   4
   2  -1  -1 5786.03 372.290   6
  -2  -1   1 5766.34 372.222   1
   2  -1  -1 5652.12 372.300   4
  -2  -1   1 5504.86 371.901   6
  -2   1   1 5872.47 372.037   1
  -2   1   1 5622.93 372.341   3
  -2   1   1 5732.36 372.174   5
  -2   1   1 5845.81 372.239   7
   2   1  -1 5941.63 372.234   1
  -2   1   1 5854.42 372.333   4
  -2   1   1 5688.77 372.287   6
   2   1  -1 5658.22 372.302   7
   2   1  -1 5635.61 372.067   2
   2   1  -1 5578.55 372.157   1
  -2   1   1 6135.47 372.091   1
   2   1  -1 5683.38 372.078   4
   1  -1  -1 3015.58 200.556   5
  -1  -1   1 3006.06 200.263   3
   1  -1  -1 3156.38 200.164   1
   1  -1  -1 3036.59 200.418   7
  -1  -1   1 2966.13 200.319   1
  -1  -1   1 3047.09 200.277   2
   1  -1  -1 3004.94 200.608   3
   1  -1  -1 2987.42 200.532   6
  -1  -1   1 3038.39 200.355   6
   1  -1  -1 3051.53 200.150   1
   1   1  -1 3091.02 200.330   1
  -1   1   1 3180.41 200.545   4
  -1   1   1 3122.16 200.147   1
   1   1  -1 3114.12 200.266   3
   1   1  -1 3034.59 200.333   6
  -1   1   1 3087.01 200.601   3
   1   1  -1 2969.99 200.299   1
  -1   1   1 3062.04 200.532   5
  -1   1   1 3161.15 200.551   6
   1   1  -1 3132.62 200.429   4
   1   1  -1 3172.89 200.292   2
  -1   1   1 3303.98 200.176   1
  -1   1   1 3060.45 200.430   7
   0  -1  -1 1885.99 123.780   5
   0  -1   1 1816.45 123.525   3
   0  -1   1 1901.08 123.317   1
   0  -1  -1 1897.94 123.697   3
   0  -1   1 1904.95 123.315   1
   0  -1  -1 1840.68 123.562   6
   0  -1   1 1880.71 123.633   6
   0   1  -1 1942.85 123.313   1
   0   1  -1 1937.77 123.613   6
   0   1   1 1913.54 123.674   2
   0   1  -1 1939.30 123.309   1
   0   1   1 1941.95 123.566   6
   0   1  -1 1882.44 123.526   3
   0   1   1 1888.08 123.650   3
   0   1   1 1875.84 123.715   5
   0   1  -1 1880.22 123.639   5
   1  -1   1 1818.30 115.396   1
  -1  -1  -1 1742.53 115.406   6
  -1  -1  -1 1702.88 115.408   1
   1  -1   1 1779.05 115.761   6
   1  -1   1 1780.28 115.367   1
  -1  -1  -1 1762.82 115.838   5
   1  -1   1 1780.26 115.539   5
  -1  -1  -1 1731.88 115.666   2
   1  -1   1 1724.02 115.698   3
   1   1   1 1800.56 115.414   6
  -1   1  -1 1832.09 115.388   1
  -1   1  -1 1819.73 115.717   6
  -1   1  -1 1790.29 115.511   5
  -1   1  -1 1802.48 115.362   1
   1   1   1 1693.01 115.379   1
   1   1   1 1813.12 115.435   1
   1   1   1 1674.69 115.757   5
  -1   1  -1 1839.96 115.792   7
   1   1   1 1795.58 115.694   2
  -1   1  -1 1759.42 115.694   3
  -2  -1  -1 8.09573 2.44207   1
  -2  -1  -1 12.0318 2.62894   1
   2  -1   1 12.5352 2.70647   7
  -2  -1  -1 4.24605 2.45430   2
  -2  -1  -1 7.75538 3.13327   5
   2  -1   1 11.6534 2.07569   5
   2  -1   1 9.03154 3.04630   3
   2  -1   1 13.2948 2.42968   1
   2  -1   1 5.15158 2.91485   6
  -2  -1  -1 12.3802 2.72804   7
  -2   1  -1 1.86879 2.64013   6
  -2   1  -1 1.71664 1.79974   5
   2   1   1 6.82380 2.24995   1
   2   1   1 0.98373 1.32899   4
  -2   1  -1 3.97031 2.80514   3
   2   1   1 2.40272 2.69842   2
  -2   1  -1 5.74690 2.56132   2
  -2   1  -1 5.77526 2.18244   1
   2   1   1 5.00396 2.52978   1
   2   1   1 -1.2970 1.35460   6
  -2   1  -1 0.76787 2.80878   7
   2   1   1 5.78301 2.33903   7
  -2   1  -1 3.51397 2.07740   1
   2   1   1 0.40796 2.58657   5
  -3  -1  -1 9.02164 2.90033   1
   3  -1   1 3.62050 2.56120   1
   3  -1   1 4.96771 3.37484   3
  -3  -1  -1 3.53887 2.93696   7
  -3  -1  -1 10.3301 1.87217   4
  -3  -1  -1 -0.4075 2.91074   1
   3  -1   1 11.5262 3.24315   6
   3  -1   1 10.9742 1.96221   5
   3  -1   1 12.6514 3.03207   1
  -3  -1  -1 10.4458 2.86124   2
   3   1   1 7.16386 3.12064   1
  -3   1  -1 1.38300 2.82332   6
  -3   1  -1 7.77517 2.60549   1
  -3   1  -1 4.03995 3.10338   2
   3   1   1 4.29847 2.96529   5
   3   1   1 2.83398 3.12187   2
   3   1   1 9.09586 1.81425   4
   3   1   1 2.78797 2.58767   7
  -3   1  -1 0.01324 2.99288   4
  -3   1  -1 3.36965 3.18512   7
   4  -1   1 161.231 10.9026   5
   4  -1   1 184.691 12.3206   3
  -4  -1  -1 148.887 11.9264   1
   4  -1   1 172.996 11.7392   1
   4  -1   1 165.151 11.6864   6
  -4  -1  -1 157.431 11.9793   7
  -4  -1  -1 148.279 11.8161   1
  -4  -1  -1 160.948 11.0485   4
   4  -1   1 157.923 11.7513   1
   4   1   1 163.006 12.3041   2
  -4   1  -1 159.106 12.0126   4
   4   1   1 142.167 10.9735   4
  -4   1  -1 166.985 11.7393   1
   4   1   1 153.072 12.1073   1
  -4   1  -1 163.104 12.1471   7
   5  -1   1 79.9498 5.66115   5
  -5  -1  -1 66.6123 7.22378   1
  -5  -1  -1 62.2051 7.17196   1
   5  -1   1 75.6843 7.28627   1
  -5  -1  -1 74.9469 7.34585   7
   5  -1   1 68.1644 7.27245   3
  -5  -1  -1 75.5890 6.06098   4
   5  -1   1 75.6038 7.77263   2
   5  -1   1 64.3846 6.79560   6
   5  -1   1 66.0892 6.93532   1
  -5   1  -1 73.0222 7.25107   7
  -5   1  -1 87.6193 7.17400   1
  -5   1  -1 79.8747 7.29130   4
   5   1   1 70.8427 7.45573   1
   5   1   1 57.0098 7.75853   2
   5   1   1 74.5211 5.98183   4
   6  -1   1 216.478 15.3478   5
   6  -1   1 218.961 16.6920   1
  -6  -1  -1 256.536 16.9579   7
  -6  -1  -1 199.224 16.7876   1
  -6  -1  -1 239.996 15.7137   4
   6  -1   1 249.344 17.2127   2
   6  -1   1 234.688 16.9611   3
   6  -1   1 226.218 16.2597   6
   6  -1   1 227.872 16.8801   1
  -6   1  -1 242.602 17.0559   7
  -6   1  -1 212.149 16.4909   1
  -6   1  -1 229.751 16.6356   4
   6   1   1 227.898 17.0527   1
   6   1   1 190.371 15.7580   4
   6   1   1 221.168 17.1043   2
   7  -1   1 82.2695 7.02351   5
   7  -1   1 93.8913 9.16282   1
  -7  -1  -1 86.9613 7.75794   4
   7  -1   1 62.2428 7.83305   6
  -7  -1  -1 81.7502 9.25508   1
   7  -1   1 94.4706 9.19224   3
  -7  -1  -1 92.9294 9.35462   7
   7   1   1 86.3114 9.49636   2
   7   1   1 77.1053 9.31700   1
  -7   1  -1 91.7493 8.94212   7
  -7   1  -1 95.8476 9.02806   1
  -7   1  -1 87.2031 8.78407   4
   8  -1   1 304.363 20.5349   3
   8  -1   1 266.317 18.3483   5
  -8  -1  -1 261.205 20.4723   1
   8  -1   1 252.793 19.3345   6
  -8  -1  -1 251.275 18.7871   4
   8  -1   1 297.660 20.6845   1
  -8  -1  -1 232.807 20.3559   7
  -8   1  -1 285.227 20.0677   4
   8   1   1 255.019 20.6375   2
   8   1   1 227.030 20.3545   1
  -8   1  -1 267.298 20.2624   1
  -8   1  -1 267.714 20.4820   7
  -9  -1  -1 379.564 27.5108   4
   9  -1   1 404.426 28.8861   3
   9  -1   1 396.276 26.9166   5
  -9  -1  -1 400.492 29.0551   7
   9  -1   1 377.023 28.7326   1
  -9  -1  -1 392.097 29.2288   1
  -9   1  -1 386.977 28.4230   4
   9   1   1 386.440 28.2785   3
  -9   1  -1 387.424 29.0182   7
   9   1   1 358.297 29.1116   2
  -9   1  -1 430.157 29.1030   1
   9   1   1 420.603 29.3636   1
 -10  -1  -1 7.69138 9.82181   1
 -10  -1  -1 4.28738 7.56586   4
  10  -1   1 -3.6765 8.84490   1
 -10  -1  -1 4.23010 9.51470   7
  10  -1   1 -10.686 8.69940   3
 -10   1  -1 -2.7357 9.36699   1
 -10   1  -1 10.7822 8.95422   4
  10   1   1 -6.1896 8.16548   3
  10   1   1 -1.4848 9.64516   1
  10   1   1 -2.1508 9.43278   2
 -10   1  -1 1.95776 9.43245   7
 -11  -1  -1 11.8781 11.6800   7
  11  -1   1 24.7859 11.3217   1
  11  -1   1 5.22364 10.6286   3
 -11  -1  -1 19.8167 12.1588   1
 -11   1  -1 13.6977 10.5356   4
  11   1   1 5.72970 9.88709   3
  11   1   1 3.12581 11.3084   2
  11   1   1 27.3866 12.3326   1
 -11   1  -1 13.9869 11.6184   7
  12  -1   1 -3.5715 12.7146   1
 -12  -1  -1 0.62543 14.0513   1
  12  -1   1 15.5931 12.4401   3
 -12  -1  -1 -7.0867 13.4149   7
  12   1   1 9.70260 14.3318   1
  12   1   1 0.33205 13.0486   2
 -12   1  -1 -0.2817 13.5793   7
 -12   1  -1 2.09510 12.1451   4
  12  -2  -1 38.8418 14.2782   1
 -12  -2   1 7.74640 15.6567   1
 -12  -2   1 14.9314 15.6292   7
  12  -2  -1 8.32075 14.3885   3
 -12   2   1 45.9471 16.2236   7
  12   2  -1 20.9835 14.7168   2
 -12   2   1 40.9458 15.4320   4
 -11  -2   1 34.0535 13.8943   1
  11  -2  -1 19.4926 11.6776   1
 -11  -2   1 19.2715 13.5625   7
  11  -2  -1 14.9906 12.3193   3
 -11   2   1 15.4334 13.0879   7
 -11   2   1 23.7685 12.9653   4
  11   2  -1 23.4034 12.7626   2
 -10  -2   1 -0.0987 10.9534   1
  10  -2  -1 12.4563 9.84973   1
 -10  -2   1 -1.0792 10.9499   7
  10  -2  -1 8.07479 10.3515   3
  10   2  -1 8.06390 11.4838   1
 -10   2   1 0.82253 10.4974   4
 -10   2   1 6.67959 10.8159   7
  10   2  -1 23.3372 10.8119   2
  -9  -2   1 0.96238 9.21828   1
  -9  -2   1 4.69562 7.54733   4
   9  -2  -1 -3.1022 7.96380   1
   9  -2  -1 11.1018 8.93448   3
  -9  -2   1 3.17749 9.44880   7
   9   2  -1 4.95053 9.56728   1
  -9   2   1 -7.5248 8.59214   4
  -9   2   1 12.0185 9.19497   7
   9   2  -1 -7.3997 8.66862   2
   9   2  -1 -2.4621 7.60079   3
  -8  -2   1 12.5219 8.09293   1
  -8  -2   1 5.45701 6.21918   4
   8  -2  -1 12.0617 7.09776   1
  -8  -2   1 6.81218 8.07316   7
   8  -2  -1 10.3542 7.73814   3
   8  -2  -1 6.80778 5.88589   5
  -8   2   1 12.5436 7.95573   4
   8   2  -1 13.9661 8.36154   1
   8   2  -1 5.18249 7.80658   2
  -8   2   1 7.57959 7.89170   7
  -7  -2   1 32.8255 5.93214   4
   7  -2  -1 22.1951 7.26513   3
  -7  -2   1 21.8563 7.47858   7
   7  -2  -1 40.6648 6.93097   1
  -7  -2   1 22.5371 7.32165   1
   7  -2  -1 25.6219 5.64226   5
   7   2  -1 30.2887 7.47422   2
  -7   2   1 38.0584 7.53453   7
   7   2  -1 30.5063 7.79231   1
  -7   2   1 44.0309 7.66553   4
  -7   2   1 25.0364 6.80342   1
  -6  -2   1 -2.1403 5.36974   1
   6  -2  -1 -5.5928 4.17031   5
   6  -2  -1 0.90598 5.68676   3
   6  -2  -1 -1.8066 5.10678   1
   6  -2  -1 4.76037 4.91013   1
  -6  -2   1 -1.3579 6.02116   1
   6  -2  -1 -13.519 4.89309   6
  -6  -2   1 -0.9192 4.30895   4
   6   2  -1 1.88792 5.72542   1
  -6   2   1 1.80056 5.33579   4
  -6   2   1 6.27169 5.54466   7
   6   2  -1 3.90085 5.69139   2
  -6   2   1 3.74618 5.00124   1
   5  -2  -1 -2.0598 4.59683   6
  -5  -2   1 1.18419 4.63630   1
  -5  -2   1 0.54779 3.73541   4
   5  -2  -1 -7.3672 3.61448   5
   5  -2  -1 -7.0107 4.73082   3
   5  -2  -1 2.44804 3.99727   1
  -5  -2   1 -0.0983 4.79389   1
  -5  -2   1 -0.9145 2.43817   6
  -5   2   1 -0.9368 4.50685   7
   5   2  -1 2.99792 4.90697   2
  -5   2   1 -5.5825 4.62347   4
   5   2  -1 -4.0308 4.56537   1
  -5   2   1 -3.7453 3.80280   1
   4  -2  -1 555.901 35.7011   6
   4  -2  -1 540.573 35.5846   3
  -4  -2   1 508.982 35.4606   1
   4  -2  -1 525.428 35.0941   5
  -4  -2   1 508.248 34.6487   6
  -4  -2   1 474.635 35.3107   1
   4  -2  -1 587.978 34.6977   1
  -4   2   1 513.399 35.6061   7
   4   2  -1 514.421 35.2871   2
  -4   2   1 540.195 35.6203   4
  -4   2   1 574.206 34.6729   1
   4   2  -1 464.383 34.6935   3
   4   2  -1 519.017 35.4636   1
   3  -2  -1 266.315 17.3323   1
  -3  -2   1 222.113 17.7019   2
   3  -2  -1 271.832 18.0892   5
   3  -2  -1 288.314 18.4066   3
  -3  -2   1 250.036 18.0693   1
   3  -2  -1 271.355 18.2514   6
   3  -2  -1 258.790 17.3509   1
  -3  -2   1 241.066 17.6439   6
  -3   2   1 287.987 18.4328   7
   3   2  -1 242.905 17.5892   3
   3   2  -1 280.792 18.0551   2
  -3   2   1 256.570 18.2416   4
  -3   2   1 259.347 17.2855   1
   3   2  -1 266.452 18.0706   1
   3   2  -1 244.538 17.8119   4
   2  -2  -1 191.916 11.7271   1
  -2  -2   1 145.476 12.1779   2
  -2  -2   1 167.226 12.4169   6
  -2  -2   1 165.035 12.2910   1
   2  -2  -1 176.911 12.9381   6
   2  -2  -1 174.424 12.8529   5
   2  -2  -1 176.398 12.8625   3
   2  -2  -1 194.565 11.7156   1
  -2  -2   1 169.812 12.2412   1
   2   2  -1 176.113 12.3463   6
   2   2  -1 169.855 12.2425   1
  -2   2   1 171.492 12.6848   7
   2   2  -1 162.446 12.4710   4
   2   2  -1 182.063 12.3984   2
  -2   2   1 179.375 11.6438   1
   2   2  -1 169.869 12.2838   3
  -2   2   1 176.636 12.7795   4
   1  -2  -1 170.832 11.9378   6
  -1  -2   1 148.583 11.4771   6
   1  -2  -1 169.962 11.8123   3
   1  -2  -1 173.220 12.0737   5
  -1  -2   1 156.850 10.7615   1
  -1  -2   1 146.410 10.7950   1
  -1  -2   1 154.330 11.3878   3
   1   2  -1 156.636 11.2679   2
  -1   2   1 161.122 11.4733   4
   1   2  -1 153.069 11.4272   6
   1   2  -1 158.873 10.7740   1
   1   2  -1 155.591 11.3544   3
  -1   2   1 151.736 11.5004   7
   0  -2  -1 620.702 42.5404   5
   0  -2  -1 601.547 42.0821   6
   0  -2   1 653.133 41.6327   1
   0  -2   1 680.381 41.4718   1
   0  -2   1 624.425 42.1776   3
   0  -2   1 638.227 42.1411   6
   0  -2  -1 600.871 42.2521   3
   0   2  -1 639.042 42.1743   3
   0   2  -1 633.623 41.5927   1
   0   2   1 624.127 42.2122   2
   0   2  -1 662.301 41.4888   1
   1  -2   1 274.181 17.5683   1
   1  -2   1 283.788 18.4330   6
   1  -2   1 260.885 18.4288   3
   1  -2   1 290.055 17.5260   1
  -1  -2  -1 260.889 18.2564   6
   1  -2   1 288.211 18.3672   5
  -1  -2  -1 276.821 17.7268   1
  -1  -2  -1 251.339 19.0199   5
   1   2   1 240.979 17.6252   1
   1   2   1 256.403 17.5943   1
   1   2   1 248.237 18.3628   2
  -1   2  -1 273.549 18.6832   7
   1   2   1 266.912 18.2561   6
  -1   2  -1 237.478 18.1752   5
   2  -2   1 35.3235 3.13512   1
   2  -2   1 27.3654 4.80532   3
   2  -2   1 24.9811 3.02561   1
  -2  -2  -1 25.4165 3.44447   1
  -2  -2  -1 35.8340 3.71001   1
  -2  -2  -1 22.9938 5.33535   5
   2  -2   1 25.5924 4.29968   5
  -2  -2  -1 26.1398 3.64902   6
   2  -2   1 23.5588 4.77869   6
  -2   2  -1 31.2883 2.88637   1
   2   2   1 24.2815 3.35109   4
  -2   2  -1 30.7119 4.00956   5
  -2   2  -1 23.5425 4.54091   7
   2   2   1 28.1201 3.56006   1
   2   2   1 23.9887 4.31377   2
   2   2   1 29.3182 3.67140   6
   2   2   1 27.0670 4.16634   3
   3  -2   1 -0.9695 4.06879   6
   3  -2   1 3.59329 2.68786   1
   3  -2   1 5.06498 4.21697   3
   3  -2   1 -0.1111 2.76389   1
  -3  -2  -1 0.35815 2.37384   6
   3  -2   1 1.68338 3.24523   5
  -3  -2  -1 3.13595 3.34213   1
  -3   2  -1 -2.5608 3.03476   5
  -3   2  -1 4.21581 4.02793   7
   3   2   1 -0.3534 3.20884   1
   3   2   1 -2.7826 2.33997   4
  -3   2  -1 -2.8603 3.70840   4
   3   2   1 -4.3948 2.36742   6
  -3   2  -1 -2.2805 2.49949   1
   3   2   1 0.00843 3.78339   2
   4  -2   1 2.66607 3.25110   5
  -4  -2  -1 5.98498 4.00254   1
   4  -2   1 -2.8771 3.30109   1
   4  -2   1 8.66507 4.79349   3
  -4  -2  -1 5.02823 3.94455   1
   4  -2   1 3.30368 4.37923   6
  -4   2  -1 3.21254 3.19819   5
   4   2   1 -1.6697 4.28470   2
  -4   2  -1 3.44115 3.23221   1
  -4   2  -1 -3.1636 4.12047   7
   4   2   1 3.07539 2.65200   4
   4   2   1 6.96394 4.02792   1
  -4   2  -1 9.55550 4.57672   4
  -5  -2  -1 2.68182 4.55533   7
   5  -2   1 4.92782 4.85811   6
   5  -2   1 7.86454 3.47144   5
   5  -2   1 5.10141 4.28294   1
  -5  -2  -1 6.78427 4.89521   1
   5  -2   1 -0.2244 5.03299   3
  -5  -2  -1 2.59747 4.59085   1
   5  -2   1 7.28756 4.23631   1
  -5   2  -1 9.09402 5.10336   7
  -5   2  -1 6.00622 4.89646   4
   5   2   1 4.97251 3.20670   4
   5   2   1 3.34222 4.68861   1
  -5   2  -1 10.6245 4.14456   1
   5   2   1 8.61206 5.17705   2
   6  -2   1 173.878 12.6878   6
  -6  -2  -1 146.096 13.0689   1
   6  -2   1 180.334 13.1752   3
   6  -2   1 156.957 11.1150   5
   6  -2   1 145.990 12.1682   1
  -6  -2  -1 139.062 11.1416   4
  -6  -2  -1 131.204 12.7022   1
   6  -2   1 163.641 12.1349   1
  -6  -2  -1 159.773 12.9249   7
   6   2   1 121.136 12.5548   1
   6   2   1 133.251 11.1090   4
   6   2   1 140.324 13.0605   2
  -6   2  -1 164.602 12.0733   1
  -6   2  -1 145.957 12.7473   7
  -6   2  -1 194.748 13.3397   4
   7  -2   1 301.468 20.7654   3
  -7  -2  -1 259.423 20.7159   7
   7  -2   1 279.624 20.4569   6
   7  -2   1 282.341 18.8033   5
   7  -2   1 290.283 20.2552   1
  -7  -2  -1 243.493 20.6860   1
  -7  -2  -1 242.922 19.0072   4
  -7   2  -1 277.708 20.0502   1
   7   2   1 261.931 20.8437   1
   7   2   1 260.711 21.1520   2
  -7   2  -1 289.618 20.9069   4
  -7   2  -1 281.410 20.4742   7
  -8  -2  -1 3.50812 7.89783   1
  -8  -2  -1 6.52966 8.02635   7
   8  -2   1 9.93533 7.17321   1
   8  -2   1 6.17458 7.01240   6
  -8  -2  -1 9.76998 5.46950   4
   8  -2   1 3.33380 7.71714   3
   8   2   1 -6.8824 7.81955   1
  -8   2  -1 -6.3839 7.11847   4
   8   2   1 7.44984 8.27851   2
  -8   2  -1 2.37322 7.81598   7
   9  -2   1 -4.2900 8.02187   6
  -9  -2  -1 -5.2653 9.06078   1
   9  -2   1 6.32165 8.24007   1
   9  -2   1 11.1068 9.22182   3
  -9  -2  -1 -3.1113 9.16052   7
   9   2   1 11.2526 9.75275   1
  -9   2  -1 -11.582 8.91103   7
   9   2   1 4.69221 9.37651   2
  -9   2  -1 3.69778 8.67571   4
  10  -2   1 18.6706 10.0541   1
 -10  -2  -1 11.9421 11.2468   7
  10  -2   1 8.02586 10.6787   3
 -10  -2  -1 19.8054 11.4463   1
 -10   2  -1 9.26672 10.4016   4
  10   2   1 3.80986 11.2483   2
 -10   2  -1 5.27474 10.8381   7
  10   2   1 1.17401 12.5657   1
  10   2   1 14.5128 9.93972   3
  11  -2   1 12.9712 12.5047   3
  11  -2   1 9.83805 11.8554   1
 -11  -2  -1 14.2705 13.1892   1
 -11  -2  -1 17.6410 13.3007   7
 -11   2  -1 16.6692 12.3183   4
  11   2   1 13.5497 13.1755   2
 -11   2  -1 -2.6827 12.8258   7
 -12  -2  -1 2.17073 15.2377   1
  12  -2   1 0.18267 14.0794   3
 -12  -2  -1 6.92403 15.4460   7
  12  -2   1 6.29666 13.4911   1
 -12   2  -1 -13.588 14.7560   7
  12   2   1 -16.184 14.6646   2
 -12   2  -1 -4.0539 14.3322   4
  11  -3  -1 1.00418 12.3091   1
 -11  -3   1 -11.257 14.2906   1
  11  -3  -1 -20.400 13.9707   3
  11   3  -1 4.34025 15.7153   2
 -11   3   1 1.81081 15.3928   7
 -11   3   1 12.1385 15.2159   4
 -10  -3   1 40.5525 13.6812   1
  10  -3  -1 34.1620 11.3279   1
  10  -3  -1 39.2091 13.6883   3
 -10   3   1 47.5326 14.3979   7
  10   3  -1 57.7714 14.1359   2
 -10   3   1 41.3071 13.9352   4
   9  -3  -1 42.7809 9.79101   1
  -9  -3   1 20.6377 11.3646   1
   9  -3  -1 8.89954 11.3441   3
   9   3  -1 26.2372 11.3800   2
  -9   3   1 36.6261 12.0053   4
  -9   3   1 36.9046 12.1767   7
  -8  -3   1 -2.4215 9.02573   1
   8  -3  -1 13.5168 10.0475   3
   8  -3  -1 5.11287 7.53141   1
   8   3  -1 -1.1109 9.38693   2
  -8   3   1 6.25779 9.37605   4
  -8   3   1 3.61557 9.68839   7
   7  -3  -1 15.8416 7.29886   5
  -7  -3   1 0.40218 7.73965   1
   7  -3  -1 0.10241 6.22479   1
   7  -3  -1 -5.1580 8.11998   6
   7  -3  -1 15.6222 8.88946   3
   7   3  -1 8.06215 8.64086   2
  -7   3   1 11.0013 8.26605   4
  -7   3   1 8.50912 8.34929   7
   6  -3  -1 53.2052 6.81099   1
   6  -3  -1 31.8739 8.45359   6
   6  -3  -1 57.0477 7.98080   5
  -6  -3   1 48.4052 8.18010   1
   6  -3  -1 71.2755 9.73431   3
  -6   3   1 37.9634 8.68215   4
   6   3  -1 40.6774 8.56818   2
  -6   3   1 51.6058 8.97110   7
   5  -3  -1 7.73867 6.92206   3
   5  -3  -1 3.05945 4.29797   1
   5  -3  -1 6.24524 4.86723   1
  -5  -3   1 11.1825 4.30483   6
  -5  -3   1 7.40772 5.59819   1
   5  -3  -1 9.33245 6.17704   5
   5  -3  -1 5.49086 6.66974   6
  -5   3   1 8.94467 6.71683   7
   5   3  -1 0.39582 6.10766   2
   5   3  -1 15.3684 6.55441   1
  -5   3   1 6.62017 6.70841   4
  -4  -3   1 42.2365 5.84736   1
   4  -3  -1 34.1285 6.74048   5
  -4  -3   1 35.0161 5.18412   6
   4  -3  -1 33.4964 4.24306   1
   4  -3  -1 46.8680 7.36588   6
   4  -3  -1 39.5132 7.42798   3
   4  -3  -1 28.7275 4.44330   1
  -4   3   1 47.3643 7.16304   4
   4   3  -1 27.4166 6.21308   2
   4   3  -1 32.9970 6.01272   1
  -4   3   1 28.8331 6.52645   7
  -4   3   1 30.9775 4.41959   1
   3  -3  -1 8.09604 5.63541   6
   3  -3  -1 0.85793 5.37724   5
  -3  -3   1 -0.3912 3.92012   1
   3  -3  -1 8.06152 5.92059   3
  -3  -3   1 2.50634 4.14853   1
  -3  -3   1 1.38112 4.28103   6
  -3   3   1 0.35472 4.94188   7
   3   3  -1 -0.0183 4.22603   1
   3   3  -1 8.06723 4.58207   2
  -3   3   1 13.7462 5.58112   4
   2  -3  -1 111.499 9.41891   6
  -2  -3   1 103.985 7.93345   1
   2  -3  -1 90.8294 9.68623   5
   2  -3  -1 102.007 9.97262   3
  -2  -3   1 100.468 8.94856   6
  -2  -3   1 103.816 8.02065   1
  -2   3   1 95.3146 9.18040   4
   2   3  -1 96.5166 8.04927   1
  -2   3   1 108.783 9.41622   7
   2   3  -1 120.455 9.02692   2
   1  -3  -1 56.7352 7.06442   3
  -1  -3   1 39.2083 6.19769   6
   1  -3  -1 58.8177 6.81044   6
  -1  -3   1 48.2864 6.37345   3
   1  -3  -1 54.4344 7.28546   5
  -1  -3   1 47.5186 4.40132   1
  -1   3   1 42.4283 6.17596   7
   1   3  -1 49.2136 6.02224   2
  -1   3   1 60.3847 6.13920   4
   0  -3  -1 126.524 10.3198   3
   0  -3   1 106.026 10.0224   6
   0  -3   1 123.956 10.0531   3
   0  -3  -1 101.507 10.7326   5
   0  -3  -1 104.012 9.85096   6
   0   3   1 125.053 9.88612   2
   0   3  -1 120.837 9.57455   2
   1  -3   1 180.562 14.9413   5
   1  -3   1 199.780 14.7806   3
  -1  -3  -1 198.237 14.3880   6
   1  -3   1 202.295 14.6192   6
  -1  -3  -1 193.338 15.7051   5
  -1   3  -1 196.833 14.8309   7
   1   3   1 180.954 14.4870   2
   2  -3   1 -2.8031 5.11391   5
  -2  -3  -1 -3.9500 2.78603   1
  -2  -3  -1 -7.0498 3.96633   6
   2  -3   1 -7.1032 4.78768   6
  -2  -3  -1 0.90890 2.99588   1
   2  -3   1 3.91916 5.25142   3
   2   3   1 4.27106 3.19032   1
   2   3   1 -4.6137 4.46722   2
  -2   3  -1 -3.6240 4.82619   7
   3  -3   1 -1.3963 5.53162   6
  -3  -3  -1 1.26579 3.98974   1
   3  -3   1 3.47798 5.52988   3
  -3  -3  -1 8.13668 4.14152   6
   3  -3   1 7.12819 2.90297   1
   3  -3   1 4.72917 2.84646   1
   3  -3   1 1.02500 5.22777   5
  -3  -3  -1 4.44061 3.93964   1
  -3   3  -1 7.99372 5.37282   4
   3   3   1 7.96237 4.26781   1
  -3   3  -1 2.45164 5.29975   7
  -3   3  -1 7.32814 3.04960   1
   3   3   1 10.9206 5.28406   2
   4  -3   1 43.8767 7.66099   3
   4  -3   1 48.0571 5.15183   1
   4  -3   1 52.2712 6.56682   5
   4  -3   1 43.4180 4.79083   1
  -4  -3  -1 39.7527 5.21294   6
   4  -3   1 34.4638 7.24448   6
  -4  -3  -1 35.7450 6.00687   1
  -4   3  -1 36.0415 7.06570   7
   4   3   1 40.7505 6.39884   1
   4   3   1 33.8569 6.77748   2
  -4   3  -1 40.2810 5.07920   1
   4   3   1 41.5278 5.70136   6
  -4   3  -1 39.6070 7.24691   4
   5  -3   1 83.0736 10.6323   3
   5  -3   1 100.325 8.24955   1
   5  -3   1 99.1653 9.06151   5
  -5  -3  -1 75.9947 9.35236   1
   5  -3   1 90.2934 8.52279   1
   5  -3   1 94.9493 10.6629   6
  -5   3  -1 90.8862 10.3753   4
   5   3   1 93.9034 10.4236   2
   5   3   1 92.4351 9.92508   1
  -5   3  -1 117.505 10.5041   7
   6  -3   1 64.4486 10.0465   3
   6  -3   1 68.5131 7.75750   1
  -6  -3  -1 67.8665 9.11357   1
   6  -3   1 70.1684 8.10602   5
   6  -3   1 70.7735 9.80419   6
  -6   3  -1 71.5549 9.72713   4
  -6   3  -1 69.3638 9.97471   7
   6   3   1 56.0196 9.72706   2
   7  -3   1 -2.7004 8.04276   6
  -7  -3  -1 2.46973 8.02404   1
   7  -3   1 5.35721 6.56783   1
   7  -3   1 1.28078 8.55701   3
  -7   3  -1 2.24119 8.52749   7
   7   3   1 9.05336 9.12292   2
  -7   3  -1 1.45634 8.61259   4
   8  -3   1 35.9886 10.2257   6
   8  -3   1 44.9063 8.83694   1
  -8  -3  -1 52.4737 10.7991   1
   8  -3   1 40.3251 11.0730   3
  -8   3  -1 51.8136 11.3632   7
  -8   3  -1 55.3508 10.8710   4
   8   3   1 29.7794 11.3839   2
   9  -3   1 3.75913 9.20100   1
   9  -3   1 18.6523 10.8182   6
   9  -3   1 5.66918 11.3142   3
  -9  -3  -1 1.27507 10.8511   1
  -9   3  -1 18.9121 11.9406   7
   9   3   1 8.12492 11.8478   2
  -9   3  -1 5.46289 10.6564   4
  10  -3   1 0.37935 10.6315   1
  10  -3   1 8.46605 13.1093   3
 -10  -3  -1 -3.9139 12.7766   1
 -10   3  -1 -3.5532 13.2191   7
 -10   3  -1 15.2966 12.8521   4
  10   3   1 -10.672 12.9532   2
  11  -3   1 4.29672 14.9591   3
  11  -3   1 18.3554 12.9572   1
 -11  -3  -1 3.52198 15.0547   1
 -11   3  -1 15.2886 15.1349   4
 -11   3  -1 -2.5587 15.4528   7
  11   3   1 27.0225 16.4904   2
  -9  -4   1 1.27089 13.1206   1
   9  -4  -1 -0.8753 14.6815   3
   9  -4  -1 8.09972 9.86696   1
  -9   4   1 6.07834 14.2185   4
  -9   4   1 21.1532 15.2830   7
   8  -4  -1 35.9887 14.1120   3
  -8  -4   1 52.4739 12.4944   1
   8  -4  -1 53.7278 9.35937   1
  -8   4   1 40.0261 13.7091   7
  -8   4   1 25.7144 13.2596   4
  -7  -4   1 22.2764 10.1095   1
   7  -4  -1 22.2078 7.36108   1
   7  -4  -1 17.6662 11.8553   6
   7  -4  -1 20.5296 12.2185   3
  -7   4   1 36.9794 11.9463   7
  -7   4   1 27.1118 11.6703   4
   6  -4  -1 1.42152 10.5880   3
   6  -4  -1 11.3236 5.67929   1
  -6  -4   1 12.9231 8.48790   1
   6  -4  -1 7.68882 9.73639   5
   6  -4  -1 11.1623 10.2368   6
  -6   4   1 19.7402 10.5075   4
   6   4  -1 16.4265 10.1306   2
  -6   4   1 19.2162 10.2624   7
   5  -4  -1 44.6783 10.2399   6
   5  -4  -1 40.4715 9.88889   5
  -5  -4   1 20.9593 7.48647   1
   5  -4  -1 9.35900 9.96576   3
  -5   4   1 24.5794 9.30224   7
   5   4  -1 33.6474 9.26248   2
  -5   4   1 15.8258 9.46993   4
  -4  -4   1 10.0453 6.09926   1
  -4  -4   1 13.2270 7.00095   6
   4  -4  -1 1.05823 8.56835   6
   4  -4  -1 25.2227 9.16205   5
   4  -4  -1 -2.7591 8.74210   3
   4   4  -1 -0.3140 7.49563   2
  -4   4   1 5.76820 7.83088   7
  -4   4   1 10.7145 8.37081   4
  -3  -4   1 -4.1558 6.60277   6
   3  -4  -1 8.81120 8.74362   5
   3  -4  -1 8.37328 8.59729   3
  -3  -4   1 4.71587 4.96775   1
   3  -4  -1 1.36754 7.96665   6
  -3   4   1 13.5603 7.67878   7
  -3   4   1 8.27195 7.61817   4
   3   4  -1 -3.9209 6.73296   2
   2  -4  -1 41.2553 8.95843   3
   2  -4  -1 39.3975 8.53204   6
   2  -4  -1 35.3567 9.33323   5
  -2  -4   1 13.2381 7.03000   6
  -2   4   1 23.3183 7.60044   7
  -2   4   1 29.9603 7.88252   2
   2   4  -1 20.0098 7.16978   2
  -2   4   1 26.1655 7.68546   4
   1  -4  -1 242.219 18.7154   6
   1  -4  -1 261.630 19.7102   5
   1  -4  -1 248.360 19.4490   3
  -1  -4   1 251.279 18.4506   6
  -1   4   1 229.437 18.5510   7
  -1   4   1 215.144 18.0995   4
   1   4  -1 245.679 18.0281   2
  -1   4   1 220.516 18.4613   2
   0  -4  -1 136.727 12.8796   3
   0  -4   1 115.809 12.3985   3
   0  -4  -1 141.881 12.2234   6
   0  -4  -1 143.837 13.9712   5
   0  -4   1 150.720 12.5399   6
   0   4   1 109.705 12.0295   2
   0   4  -1 113.946 11.6801   2
   0   4   1 124.078 11.6413   4
   1  -4   1 8.38284 7.49292   3
   1  -4   1 9.91016 7.46956   6
  -1  -4  -1 12.7452 6.92858   6
   1   4   1 14.6961 7.12344   2
  -1   4  -1 13.0018 6.91396   2
  -1   4  -1 14.9133 7.67136   7
   2  -4   1 13.9108 8.00986   6
   2  -4   1 -5.2286 7.42197   3
  -2  -4  -1 17.0794 6.87631   6
  -2   4  -1 8.89783 7.13633   4
  -2   4  -1 19.5011 7.77119   7
   2   4   1 7.00622 7.41476   2
  -3  -4  -1 16.4529 6.75669   6
   3  -4   1 11.6745 8.48306   3
   3  -4   1 23.9570 8.79837   6
  -3  -4  -1 17.3259 4.89932   1
   3   4   1 14.6671 7.89439   2
  -3   4  -1 31.2381 8.32929   7
  -3   4  -1 20.7729 8.15664   4
  -4  -4  -1 -7.0489 5.56291   1
   4  -4   1 -0.5941 8.69676   6
   4  -4   1 -6.8599 8.56335   3
   4  -4   1 -6.2909 8.42303   5
   4   4   1 -2.0484 8.16714   2
  -4   4  -1 2.06075 8.57362   7
  -4   4  -1 -7.6689 8.32970   4
   5  -4   1 116.400 12.1998   5
   5  -4   1 114.493 13.4570   3
  -5  -4  -1 103.160 10.4946   1
   5  -4   1 98.2840 13.0209   6
   5   4   1 101.394 12.8642   2
  -5   4  -1 85.9737 12.3914   4
  -5   4  -1 95.6452 12.6016   7
   6  -4   1 50.7652 7.18161   1
   6  -4   1 76.7615 12.3964   3
   6  -4   1 51.8288 11.6626   6
  -6  -4  -1 41.2024 9.10367   1
   6   4   1 48.7378 11.8455   2
  -6   4  -1 54.2686 12.0004   7
  -6   4  -1 54.3148 11.5348   4
   7  -4   1 1.42764 11.1776   6
   7  -4   1 -10.581 6.92489   1
  -7  -4  -1 2.93867 8.98598   1
   7  -4   1 -6.1035 11.3161   3
  -7   4  -1 3.34800 11.3871   7
  -7   4  -1 -5.1000 11.2602   4
   7   4   1 7.74523 12.0215   2
  -8  -4  -1 23.6904 11.3473   1
   8  -4   1 24.9990 13.4442   3
   8  -4   1 25.1474 8.98270   1
   8  -4   1 21.1111 12.9764   6
  -8   4  -1 18.8271 13.3132   7
  -8   4  -1 19.9326 12.9609   4
   8   4   1 7.80281 14.1996   2
  -9  -4  -1 9.99651 12.7644   1
   9  -4   1 25.8398 14.6077   6
   9  -4   1 -0.1865 14.4514   3
   9  -4   1 14.0131 10.2765   1
  -9   4  -1 18.1743 15.1660   7
  -9   4  -1 30.4944 14.6008   4
   6  -5  -1 -0.4619 15.0350   3
  -6  -5   1 13.4869 10.4461   1
  -6   5   1 -8.8981 13.7804   7
  -6   5   1 17.8417 14.1503   4
  -5  -5   1 11.3518 8.77632   1
   5  -5  -1 -3.5676 13.3008   6
   5  -5  -1 2.66440 13.8007   3
  -5   5   1 -7.3557 12.5932   7
  -5   5   1 7.61173 13.0549   4
   4  -5  -1 64.2516 14.7878   5
   4  -5  -1 32.2506 13.2402   6
   4  -5  -1 39.4316 13.9940   3
  -4   5   1 52.7084 12.6077   7
  -4   5   1 36.1911 12.7453   4
   3  -5  -1 166.200 18.7177   5
  -3  -5   1 142.593 16.5312   6
   3  -5  -1 154.912 18.1872   3
   3  -5  -1 168.313 17.5011   6
  -3   5   1 139.531 16.8294   7
  -3   5   1 169.825 17.3640   2
  -3   5   1 169.170 16.8088   4
   2  -5  -1 -1.5566 10.9206   6
  -2  -5   1 -9.4724 9.94630   6
   2  -5  -1 7.16752 12.1672   3
  -2   5   1 9.92615 10.7072   2
  -2   5   1 -3.9125 9.93598   4
  -2   5   1 -0.8184 10.1523   7
   1  -5  -1 1.49273 11.7875   3
  -1  -5   1 19.7839 10.6601   6
   1  -5  -1 16.0970 10.8845   6
  -1   5   1 18.1349 11.2953   2
  -1   5   1 33.9873 10.6474   4
  -1   5   1 16.6253 10.2820   7
   0  -5   1 -11.056 10.0688   6
   0  -5  -1 15.3342 10.4329   6
   0  -5   1 -13.428 11.1110   3
   0   5  -1 -2.2655 10.5588   7
   0   5   1 6.79521 10.3563   7
   0   5  -1 -16.642 9.72131   2
   0   5   1 11.5922 10.3945   2
   0   5   1 2.18019 9.66261   4
   1  -5   1 21.7786 11.0436   6
  -1  -5  -1 8.04022 10.2597   6
   1  -5   1 35.9996 12.1481   3
  -1   5  -1 19.7769 11.2983   7
   1   5   1 12.7358 10.5323   2
  -1   5  -1 14.5620 10.0507   4
  -1   5  -1 21.6639 10.8922   2
   1   5   1 21.0366 9.89409   4
   2  -5   1 46.3911 12.9477   3
  -2  -5  -1 42.9125 11.3589   6
   2  -5   1 54.3277 12.4956   6
   2   5   1 46.9878 12.1228   2
  -2   5  -1 50.6530 12.5911   7
  -2   5  -1 50.2685 11.7143   2
  -2   5  -1 37.5646 11.7243   4
   3  -5   1 -5.4711 11.5522   6
   3  -5   1 11.7015 12.3708   3
   3   5   1 18.3675 11.7715   2
  -3   5  -1 14.3535 11.6798   4
  -3   5  -1 4.93270 11.2279   2
  -3   5  -1 6.04860 11.4987   7
   4  -5   1 -0.8214 12.1388   6
   4  -5   1 0.36705 12.9858   3
  -4   5  -1 -6.7075 11.9888   7
  -4   5  -1 10.6075 12.2949   4
  -5  -5  -1 6.67712 8.23575   1
   5  -5   1 7.97685 13.8362   3
   5  -5   1 3.91074 13.2682   6
  -5   5  -1 6.97262 13.2712   7
  -5   5  -1 7.17064 13.0202   4
   6  -5   1 -3.1368 14.2619   6
   6  -5   1 -18.201 14.2482   3
  -6  -5  -1 -8.2237 9.89403   1
  -6   5  -1 -16.099 13.8222   4
  -6   5  -1 20.8264 15.0522   7
 -12   0   2 18.6200 13.8679   1
 -12   0   2 21.3771 13.3476   7
 -12   0   2 2.91637 11.5335   4
  12   0  -2 0.03432 11.3725   3
  12   0  -2 -2.9272 12.6743   1
 -11   0   2 526.837 38.3513   4
 -11   0   2 605.992 39.8282   7
 -11   0   2 482.937 39.2929   1
  11   0  -2 528.297 39.3375   1
  11   0  -2 531.320 37.9980   3
  10   0  -2 9.95465 9.32559   1
 -10   0   2 -1.6319 8.27884   4
 -10   0   2 -0.7449 9.28873   1
  10   0  -2 2.12788 7.64715   3
 -10   0   2 -5.3371 8.86599   7
   9   0  -2 767.616 54.6793   1
  -9   0   2 813.965 54.7182   1
  -9   0   2 836.633 54.0094   4
   9   0  -2 773.627 53.7235   3
  -9   0   2 790.787 54.6526   7
  -8   0   2 14.6760 5.91298   4
   8   0  -2 5.84568 5.45550   3
   8   0  -2 1.76098 6.41678   1
  -8   0   2 1.33561 6.12768   7
  -8   0   2 4.51762 6.51522   1
  -7   0   2 27.6876 5.97545   7
   7   0  -2 33.1291 6.31860   2
   7   0  -2 26.4934 5.32368   3
   7   0  -2 22.5212 6.12980   1
  -7   0   2 16.6833 5.95204   1
  -7   0   2 17.6346 5.27674   4
   6   0  -2 40.9075 5.23845   3
   6   0  -2 37.5653 5.79519   2
  -6   0   2 35.2876 5.88451   1
  -6   0   2 39.3696 5.47959   4
   6   0  -2 33.8166 5.94681   1
  -6   0   2 27.5915 5.49021   7
   5   0  -2 264.999 17.1352   3
  -5   0   2 238.265 17.4375   7
  -5   0   2 260.683 17.6583   1
   5   0  -2 222.556 17.4435   1
  -5   0   2 242.051 16.7439   6
  -5   0   2 235.430 17.3282   4
   5   0  -2 237.033 17.5503   2
   4   0  -2 361.549 24.0490   3
  -4   0   2 362.035 24.5083   1
   4   0  -2 365.973 24.5633   1
  -4   0   2 394.048 24.4983   7
  -4   0   2 347.112 24.3026   4
  -4   0   2 334.085 24.5939   2
  -4   0   2 347.467 23.9812   3
   4   0  -2 349.493 24.3188   1
   4   0  -2 354.523 24.4485   2
   3   0  -2 1403.56 92.0216   3
  -3   0   2 1448.72 92.2971   1
  -3   0   2 1433.05 91.8724   4
   3   0  -2 1463.34 92.1934   1
   3   0  -2 1447.57 91.8249   4
   3   0  -2 1385.47 91.9625   1
  -3   0   2 1348.56 91.9999   3
  -3   0   2 1429.58 91.8314   7
  -3   0   2 1385.64 91.8507   2
   3   0  -2 1361.84 91.8092   7
  -3   0   2 1391.33 92.1190   1
  -2   0   2 285.247 20.0888   2
  -2   0   2 295.379 20.0732   4
  -2   0   2 293.855 20.1681   1
  -2   0   2 323.281 20.0786   7
  -2   0   2 301.465 20.1879   1
   2   0  -2 302.545 20.1365   4
   2   0  -2 299.939 19.8977   3
   2   0  -2 297.666 20.1605   1
   2   0  -2 308.743 20.2757   1
  -2   0   2 285.438 19.8706   3
   2   0  -2 300.157 19.9960   7
  -1   0   2 7615.27 498.576   1
   1   0  -2 7459.45 498.449   7
  -1   0   2 7436.68 498.408   3
   1   0  -2 7662.44 498.581   1
  -1   0   2 7810.63 498.588   1
   1   0  -2 7421.38 498.557   1
  -1   0   2 7820.07 498.566   4
   1   0  -2 8006.00 498.435   3
   1   0  -2 7597.90 498.550   4
  -1   0   2 7905.25 498.481   7
   0   0  -2 3669.27 225.274   2
   0   0   2 3518.50 225.333   1
   0   0  -2 3403.71 225.312   1
   0   0   2 3452.02 225.253   4
   0   0  -2 3472.76 225.321   1
   0   0   2 3463.73 225.255   2
   0   0  -2 3346.45 225.239   4
   0   0   2 3398.67 225.304   1
  -1   0  -2 2990.01 197.261   2
  -1   0  -2 3080.11 197.326   1
  -1   0  -2 3114.79 197.117   5
   1   0   2 2975.26 197.099   5
   1   0   2 3166.80 197.347   1
   1   0   2 2973.03 197.275   1
  -1   0  -2 2928.93 197.177   7
   1   0   2 3036.36 197.300   2
  -1   0  -2 3056.28 197.299   1
   1   0   2 3003.41 197.169   7
  -2   0  -2 366.053 23.9629   2
  -2   0  -2 359.973 23.9520   7
  -2   0  -2 357.986 23.5981   6
   2   0   2 356.181 24.0826   2
   2   0   2 369.811 23.6903   6
  -2   0  -2 364.125 23.6039   5
   2   0   2 340.691 23.5844   5
  -2   0  -2 361.171 24.0455   1
   2   0   2 336.473 23.9056   7
  -2   0  -2 361.562 24.0289   1
   2   0   2 363.236 24.1041   1
   2   0   2 358.414 24.0143   1
  -3   0  -2 1711.12 110.806   1
   3   0   2 1683.22 110.752   7
  -3   0  -2 1718.59 110.819   7
   3   0   2 1678.32 110.867   2
  -3   0  -2 1635.66 110.779   6
  -3   0  -2 1728.85 110.860   2
  -3   0  -2 1701.74 110.927   4
   3   0   2 1742.92 110.817   6
   3   0   2 1750.66 110.813   1
   3   0   2 1646.46 110.747   5
   3   0   2 1665.13 110.766   1
  -3   0  -2 1731.09 110.806   1
  -4   0  -2 656.526 46.0929   7
   4   0   2 692.511 45.5678   6
  -4   0  -2 702.725 45.5093   6
  -4   0  -2 699.553 46.1775   1
  -4   0  -2 705.998 46.1960   1
   4   0   2 666.778 46.0851   1
  -4   0  -2 679.071 45.7064   4
   4   0   2 728.979 46.4195   2
   4   0   2 714.647 46.3091   1
   4   0   2 694.903 45.5546   5
   5   0   2 12.5082 3.00502   5
  -5   0  -2 20.0306 4.46588   1
   5   0   2 6.98786 4.78365   2
  -5   0  -2 21.2053 4.35895   7
  -5   0  -2 10.2077 2.90132   6
   5   0   2 6.77792 2.87705   6
   5   0   2 31.9524 4.90321   1
  -5   0  -2 6.70987 3.11069   4
   6   0   2 1261.60 85.2831   2
  -6   0  -2 1270.56 83.9238   6
  -6   0  -2 1314.17 85.0817   1
   6   0   2 1215.79 84.1939   5
   6   0   2 1308.09 84.2133   6
  -6   0  -2 1298.64 84.4972   4
  -6   0  -2 1324.64 84.9554   7
   6   0   2 1308.89 85.2223   1
  -7   0  -2 18.5751 5.78346   1
  -7   0  -2 16.7264 5.72597   7
   7   0   2 10.5649 5.65194   3
  -7   0  -2 18.9716 4.72645   4
   7   0   2 8.76320 4.50387   5
  -7   0  -2 18.4101 4.35400   6
   7   0   2 19.2775 3.91425   6
   7   0   2 6.42488 5.74224   1
   7   0   2 18.2723 6.28335   2
  -8   0  -2 20.7939 6.89352   7
   8   0   2 18.5585 6.66717   3
  -8   0  -2 10.8195 5.43300   4
   8   0   2 32.1687 7.64554   2
   8   0   2 12.9687 7.00646   1
  -8   0  -2 23.5902 6.87095   1
   9   0   2 30.2511 8.99057   1
   9   0   2 57.0171 9.68929   2
  -9   0  -2 28.6094 8.93029   1
   9   0   2 35.2993 8.32941   3
  -9   0  -2 42.1191 9.18640   7
  -9   0  -2 47.5265 7.54047   4
  10   0   2 107.991 12.8796   3
 -10   0  -2 120.879 13.8781   7
  10   0   2 138.728 14.1898   1
 -10   0  -2 104.055 11.9512   4
  10   0   2 116.106 13.5954   2
 -10   0  -2 99.9584 13.7542   1
 -11   0  -2 -6.8359 10.8466   1
  11   0   2 6.08939 10.0872   3
 -11   0  -2 -8.4740 8.96088   4
 -11   0  -2 1.40006 10.6328   7
  11   0   2 2.38541 10.6412   1
  11   0   2 4.40919 10.7679   2
  12   0   2 5.42591 13.3114   1
 -12   0  -2 11.7886 11.1022   4
 -12   0  -2 -4.8428 12.6135   7
  12   0   2 -4.9975 11.7550   3
  12   0   2 -14.397 12.5648   2
 -12   0  -2 -15.309 13.1632   1
  12  -1  -2 27.9377 12.6411   3
  12  -1  -2 19.3120 13.2687   1
 -12  -1   2 31.3490 12.4142   4
 -12  -1   2 26.5938 14.9204   1
 -12  -1   2 29.6617 14.8630   7
 -12   1   2 49.2534 14.4536   7
  12   1  -2 22.3517 14.4852   1
 -12   1   2 33.5400 13.4394   4
  11  -1  -2 171.752 17.2004   3
 -11  -1   2 179.500 17.1181   4
 -11  -1   2 206.542 19.4136   1
  11  -1  -2 155.609 17.9993   1
 -11  -1   2 208.523 19.6327   7
  11   1  -2 156.567 18.2164   2
 -11   1   2 161.069 17.9125   4
 -11   1   2 198.315 18.7925   7
  11   1  -2 175.780 18.9901   1
 -10  -1   2 53.1658 10.0955   4
  10  -1  -2 51.2808 10.3826   3
 -10  -1   2 48.5272 11.8087   1
  10  -1  -2 53.2962 10.9693   1
 -10  -1   2 96.9229 12.7213   7
 -10   1   2 94.4002 12.2024   7
 -10   1   2 69.0300 11.1392   4
  10   1  -2 30.0642 11.1347   1
 -10   1   2 77.7891 11.9874   1
  10   1  -2 63.3015 11.3043   2
  10   1  -2 60.3169 9.41054   3
  -9  -1   2 31.4676 9.27395   7
   9  -1  -2 20.8592 8.27721   1
   9  -1  -2 21.1936 7.90137   3
  -9  -1   2 18.5249 7.56610   4
  -9  -1   2 28.7475 9.18060   1
  -9   1   2 29.3819 8.82621   1
  -9   1   2 15.7422 8.35829   7
   9   1  -2 26.9650 9.12853   1
  -9   1   2 40.3912 8.58213   4
   9   1  -2 14.1122 7.98435   2
   9   1  -2 33.4577 7.03563   3
   8  -1  -2 2.28521 6.31286   3
  -8  -1   2 3.27960 7.01325   1
   8  -1  -2 16.9360 6.82805   1
  -8  -1   2 8.13662 7.21916   7
  -8  -1   2 0.97475 5.78402   4
   8   1  -2 -3.4729 6.79067   1
  -8   1   2 1.98357 6.56766   7
   8   1  -2 2.93548 5.18227   3
  -8   1   2 -0.6340 6.35316   4
   8   1  -2 7.15243 6.58086   2
  -8   1   2 4.52553 6.62975   1
  -7  -1   2 19.9945 4.09956   6
  -7  -1   2 38.4063 7.00590   7
  -7  -1   2 14.4333 6.36222   1
   7  -1  -2 19.3385 5.96797   1
   7  -1  -2 24.9536 6.15610   3
  -7  -1   2 18.1278 5.36094   4
   7   1  -2 30.4852 6.40214   2
   7   1  -2 27.3477 4.89468   3
   7   1  -2 25.7297 6.64086   1
  -7   1   2 16.7305 5.98046   4
  -7   1   2 24.7836 6.18210   7
  -7   1   2 29.8457 6.31177   1
  -6  -1   2 77.6935 7.04339   4
  -6  -1   2 65.3984 7.72316   7
   6  -1  -2 53.6595 7.16687   3
  -6  -1   2 68.6039 7.81993   1
   6  -1  -2 81.8583 7.55710   1
   6  -1  -2 61.5954 7.38705   1
   6   1  -2 62.8209 7.68569   1
  -6   1   2 60.7576 7.35573   4
  -6   1   2 59.3007 7.22771   7
  -6   1   2 86.4448 7.50157   1
   6   1  -2 68.6082 7.44146   2
   6   1  -2 60.5941 6.12186   3
  -5  -1   2 323.838 22.4132   7
  -5  -1   2 290.811 22.1812   1
   5  -1  -2 336.650 22.0367   3
   5  -1  -2 297.929 21.7359   1
  -5  -1   2 310.691 21.6286   4
  -5  -1   2 276.708 22.0846   1
   5  -1  -2 330.793 21.7979   5
   5  -1  -2 320.226 21.9362   1
  -5   1   2 332.358 21.9697   7
   5   1  -2 289.179 21.9350   2
   5   1  -2 293.099 22.1901   1
  -5   1   2 347.181 22.0945   4
  -5   1   2 336.782 21.8881   1
   5   1  -2 315.560 21.2182   3
  -4  -1   2 829.026 58.8335   2
   4  -1  -2 939.636 58.6783   1
   4  -1  -2 886.643 58.8651   5
   4  -1  -2 948.852 59.0551   3
   4  -1  -2 917.977 58.8665   1
  -4  -1   2 911.234 59.2059   7
  -4  -1   2 860.872 59.0423   1
  -4  -1   2 867.678 58.8431   4
  -4  -1   2 925.781 59.2730   1
  -4   1   2 904.027 58.9661   7
  -4   1   2 850.401 59.0060   4
   4   1  -2 854.502 58.8308   4
   4   1  -2 890.050 59.2160   1
  -4   1   2 955.111 58.6561   1
   4   1  -2 864.208 58.9450   2
   3  -1  -2 1131.51 76.8292   7
   3  -1  -2 1171.79 76.5818   5
  -3  -1   2 1188.90 77.0622   1
   3  -1  -2 1252.63 76.9585   3
  -3  -1   2 1165.92 77.0247   7
   3  -1  -2 1190.83 76.9851   1
  -3  -1   2 1069.88 76.8742   1
  -3  -1   2 1171.37 76.8161   4
   3  -1  -2 1182.76 77.0193   1
  -3  -1   2 1116.19 76.4937   2
  -3   1   2 1263.31 77.1032   3
  -3   1   2 1216.51 76.8751   7
   3   1  -2 1146.65 76.5404   2
  -3   1   2 1207.03 77.0061   4
   3   1  -2 1174.17 76.7776   4
  -3   1   2 1160.57 76.9586   1
   3   1  -2 1146.70 77.0138   1
   2  -1  -2 1049.51 64.4008   3
  -2  -1   2 990.207 64.1857   4
   2  -1  -2 938.330 64.1120   7
  -2  -1   2 1018.58 64.3077   1
   2  -1  -2 987.841 64.2779   5
  -2  -1   2 966.168 64.2282   1
   2  -1  -2 965.766 64.1845   1
  -2  -1   2 918.106 64.0203   2
  -2  -1   2 1011.02 64.1643   6
   2  -1  -2 970.760 64.1478   4
  -2   1   2 976.998 64.1569   1
   2   1  -2 968.091 64.0883   2
   2   1  -2 987.215 64.1774   4
  -2   1   2 1021.27 64.2069   1
   2   1  -2 941.780 64.2966   7
   2   1  -2 964.099 64.2805   1
  -2   1   2 960.264 64.2410   5
  -2   1   2 996.465 64.4800   6
   2   1  -2 929.396 64.2016   1
  -2   1   2 995.762 63.9931   4
  -2   1   2 991.449 63.9693   7
  -2   1   2 1007.93 64.3878   3
   1  -1  -2 7177.01 461.953   1
  -1  -1   2 6786.74 461.866   3
  -1  -1   2 7174.28 462.123   1
  -1  -1   2 8036.89 461.897   2
   1  -1  -2 7004.94 462.183   4
   1  -1  -2 7034.73 461.933   1
   1  -1  -2 7129.14 462.332   3
   1  -1  -2 6877.77 462.297   5
  -1  -1   2 6798.04 462.083   6
   1  -1  -2 6903.38 462.015   7
  -1   1   2 6994.11 462.165   4
   1   1  -2 7425.95 462.139   1
  -1   1   2 7383.79 461.955   1
  -1   1   2 6890.72 462.297   3
   1   1  -2 6890.60 461.873   3
   1   1  -2 6709.58 462.051   1
  -1   1   2 7101.91 462.025   7
   1   1  -2 7521.62 461.848   2
   1   1  -2 7258.95 462.232   4
  -1   1   2 7056.19 462.306   5
  -1   1   2 7055.98 462.222   6
  -1   1   2 7192.03 461.939   1
   0  -1  -2 54.9836 4.68116   4
   0  -1  -2 52.3611 5.39242   5
   0  -1   2 67.9138 5.24870   6
   0  -1  -2 63.4259 4.57557   1
   0  -1  -2 59.3220 4.59841   1
   0  -1   2 68.2506 4.99703   3
   0  -1   2 56.0406 4.77088   1
   0   1   2 65.5978 4.51625   1
   0   1  -2 59.8014 5.10358   6
   0   1   2 65.1448 5.15416   3
   0   1  -2 56.2329 4.85026   3
   0   1   2 62.5157 5.38532   2
   0   1  -2 66.6671 4.76436   1
   0   1   2 57.0423 4.78119   4
   0   1   2 66.8969 4.97070   6
   0   1   2 61.8232 5.37046   5
   0   1  -2 63.5202 4.78165   1
  -1  -1  -2 135.377 10.0154   2
  -1  -1  -2 143.125 10.4161   5
   1  -1   2 149.723 9.82694   1
  -1  -1  -2 133.787 9.76191   1
   1  -1   2 143.950 10.1050   6
   1  -1   2 143.339 10.1288   3
  -1   1  -2 156.404 10.1214   6
  -1   1  -2 132.079 9.60337   5
   1   1   2 148.738 9.84397   1
  -1   1  -2 150.285 9.67439   1
  -1   1  -2 140.882 9.70583   2
   1   1   2 139.146 9.61120   7
   1   1   2 139.283 10.1650   2
   1   1   2 121.862 9.65563   1
   1   1   2 122.828 10.0869   5
  -1   1  -2 127.704 10.1889   7
  -1   1  -2 153.908 10.0973   3
   1   1   2 138.441 9.65169   6
   1   1   2 140.708 9.42743   4
  -1   1  -2 155.297 9.76082   1
   2  -1   2 20.0353 3.31531   7
  -2  -1  -2 18.4090 2.99015   1
  -2  -1  -2 22.7019 3.72711   5
  -2  -1  -2 17.0272 3.13591   2
   2  -1   2 16.3780 3.25006   2
   2  -1   2 15.2674 3.39620   6
   2  -1   2 26.6928 3.23562   1
  -2  -1  -2 15.7077 2.94923   7
   2  -1   2 20.9081 3.62819   3
  -2  -1  -2 22.8090 3.21073   1
   2   1   2 15.8977 2.74590   7
  -2   1  -2 23.7481 2.30816   5
   2   1   2 15.8239 3.05650   1
   2   1   2 25.6607 3.68491   2
  -2   1  -2 27.5655 3.42613   6
   2   1   2 20.3061 2.91291   1
  -2   1  -2 31.0929 3.10291   1
  -2   1  -2 27.6461 3.53758   3
  -2   1  -2 27.8229 3.63563   7
  -2   1  -2 28.5286 3.36732   2
   2   1   2 25.7066 3.48201   5
   2   1   2 13.8108 2.13695   6
  -2   1  -2 22.2925 2.86287   1
  -3  -1  -2 76.6181 7.11437   5
  -3  -1  -2 77.5769 6.76681   7
  -3  -1  -2 84.7069 5.71283   4
   3  -1   2 83.0546 7.10770   3
   3  -1   2 92.9875 6.83189   1
  -3  -1  -2 81.7998 6.82660   1
   3  -1   2 86.8752 6.74368   6
  -3  -1  -2 78.0157 6.80842   1
   3  -1   2 85.3713 7.10880   2
   3  -1   2 82.2165 6.63811   1
   3   1   2 60.6605 6.62586   5
  -3   1  -2 95.1581 6.68563   1
   3   1   2 73.9407 5.67861   4
   3   1   2 77.6348 6.90272   1
   3   1   2 82.7351 6.62586   7
  -3   1  -2 91.4646 7.18001   2
   3   1   2 80.4464 7.21658   2
  -3   1  -2 79.8668 7.07341   7
  -3   1  -2 87.1939 6.75195   6
   4  -1   2 133.339 10.9717   1
  -4  -1  -2 144.602 9.89855   4
   4  -1   2 140.340 11.3419   3
   4  -1   2 152.430 10.8421   6
   4  -1   2 160.842 11.4481   2
  -4  -1  -2 128.467 10.9141   1
  -4  -1  -2 136.568 11.1197   1
  -4  -1  -2 147.715 11.0447   7
   4  -1   2 139.963 10.8219   1
   4   1   2 144.791 9.93884   4
   4   1   2 159.488 11.6401   2
  -4   1  -2 154.734 10.7918   1
  -4   1  -2 136.230 11.1641   7
  -4   1  -2 143.342 11.0371   4
   4   1   2 142.183 11.1054   1
  -5  -1  -2 560.923 38.4361   1
   5  -1   2 569.041 38.1236   3
  -5  -1  -2 498.747 38.2786   1
   5  -1   2 540.169 38.0419   1
   5  -1   2 580.317 38.4348   2
   5  -1   2 600.711 38.1682   6
   5  -1   2 595.425 38.4032   1
  -5  -1  -2 588.734 37.4466   4
  -5  -1  -2 573.105 38.3420   7
   5   1   2 570.928 38.5147   1
  -5   1  -2 588.502 38.1261   1
  -5   1  -2 569.670 38.3803   7
  -5   1  -2 628.653 38.2970   4
   5   1   2 511.928 38.5963   2
   5   1   2 550.813 37.4611   4
   6  -1   2 163.381 10.9576   5
  -6  -1  -2 156.575 12.8164   7
   6  -1   2 157.199 12.9466   3
   6  -1   2 169.400 12.9039   1
  -6  -1  -2 143.708 12.7883   1
   6  -1   2 174.552 12.1924   6
   6  -1   2 152.500 12.7007   1
   6  -1   2 162.031 12.8841   2
  -6  -1  -2 153.104 11.3401   4
   6   1   2 160.627 13.0701   1
  -6   1  -2 154.530 12.5405   4
  -6   1  -2 183.875 12.6742   1
   6   1   2 140.850 13.1421   2
   6   1   2 137.521 11.4674   4
  -6   1  -2 168.522 12.9304   7
  -7  -1  -2 -8.5852 5.25629   1
  -7  -1  -2 0.46795 5.49759   7
   7  -1   2 11.1409 5.72317   1
   7  -1   2 5.11199 5.71933   3
   7  -1   2 -1.6923 4.54123   6
   7  -1   2 -1.3554 2.92916   5
   7  -1   2 1.43646 5.72844   2
  -7  -1  -2 1.15271 3.90353   4
  -7   1  -2 -5.9192 5.23686   7
  -7   1  -2 3.07455 5.04704   4
   7   1   2 13.9265 6.50814   2
  -7   1  -2 7.11681 5.41400   1
   7   1   2 -4.7669 5.72958   1
   8  -1   2 305.596 21.3317   5
  -8  -1  -2 319.504 23.5740   7
  -8  -1  -2 289.672 21.9626   4
   8  -1   2 318.089 23.7544   2
   8  -1   2 318.909 23.6666   1
   8  -1   2 302.132 22.3484   6
   8  -1   2 284.825 23.3363   3
  -8  -1  -2 320.507 23.8456   1
  -8   1  -2 331.001 23.0536   4
   8   1   2 337.779 24.0644   1
  -8   1  -2 352.061 23.9418   7
   8   1   2 332.744 23.9862   2
  -8   1  -2 303.001 23.1932   1
   9  -1   2 42.5918 7.87232   6
  -9  -1  -2 43.5863 9.49249   7
   9  -1   2 50.2854 9.35487   3
   9  -1   2 67.2676 9.95581   1
   9  -1   2 76.6003 10.5647   2
  -9  -1  -2 41.9214 7.34316   4
  -9  -1  -2 46.5643 9.84240   1
   9   1   2 29.0047 9.53188   1
  -9   1  -2 44.7575 9.47935   1
  -9   1  -2 33.4200 9.31716   7
   9   1   2 42.0192 9.98053   2
   9   1   2 23.2191 8.27902   3
  -9   1  -2 60.2765 9.00438   4
 -10  -1  -2 4.77972 7.47322   4
 -10  -1  -2 17.3798 9.92968   7
 -10  -1  -2 -2.7044 9.76855   1
  10  -1   2 11.8373 9.52940   3
  10  -1   2 9.96467 9.37367   1
  10   1   2 15.8275 9.08531   3
  10   1   2 15.3556 10.2545   1
  10   1   2 -4.3251 9.78098   2
 -10   1  -2 4.64449 9.49851   7
 -10   1  -2 23.3133 9.06565   4
 -10   1  -2 12.7035 9.88350   1
 -11  -1  -2 1.23125 11.9019   1
  11  -1   2 2.96178 10.8990   3
  11  -1   2 -5.1436 10.5282   1
 -11  -1  -2 16.2149 11.6411   7
  11   1   2 12.5704 10.3020   3
  11   1   2 2.16362 11.9658   1
 -11   1  -2 -2.5677 11.2741   7
  11   1   2 2.51265 11.7556   2
 -11   1  -2 7.84597 10.5113   4
  12  -1   2 -3.0889 12.7823   1
  12  -1   2 24.2135 13.0638   3
 -12  -1  -2 10.0913 14.3452   1
 -12  -1  -2 6.68257 13.8213   7
 -12   1  -2 2.67085 13.6232   7
  12   1   2 2.67106 14.0371   1
  12   1   2 8.66546 13.6036   2
  12   1   2 -7.6797 11.8753   3
 -12   1  -2 8.34807 12.2041   4
 -12  -2   2 206.624 23.4442   7
  12  -2  -2 196.354 22.2094   3
 -12  -2   2 204.440 23.5760   1
  12  -2  -2 230.254 22.0501   1
 -12   2   2 230.931 23.4639   7
 -12   2   2 253.114 23.2483   4
  12   2  -2 176.838 21.8847   2
  11  -2  -2 17.3471 12.2864   3
 -11  -2   2 -10.967 12.4904   7
 -11  -2   2 15.5744 13.1043   1
  11  -2  -2 6.72954 11.4164   1
 -11   2   2 15.5138 12.7158   4
  11   2  -2 27.8750 12.4657   2
 -11   2   2 14.7181 13.1099   7
 -10  -2   2 0.33115 10.9144   1
  10  -2  -2 -7.7320 9.34699   1
 -10  -2   2 1.58022 10.8241   7
 -10  -2   2 -5.6078 9.22961   4
  10  -2  -2 -0.0281 10.1328   3
  10   2  -2 -15.993 11.0004   1
 -10   2   2 5.17377 10.8931   7
 -10   2   2 0.12241 10.7190   4
  10   2  -2 6.97660 10.2223   2
   9  -2  -2 26.0269 7.87470   5
  -9  -2   2 3.82679 9.31150   7
  -9  -2   2 9.55831 8.05539   4
   9  -2  -2 16.4538 8.61476   1
   9  -2  -2 17.0055 9.25923   3
  -9  -2   2 18.5322 9.80551   1
  -9   2   2 13.7033 9.35137   7
   9   2  -2 27.7072 9.24310   2
   9   2  -2 13.7393 9.94259   1
  -9   2   2 10.1039 9.35634   4
   8  -2  -2 10.4323 7.01905   1
   8  -2  -2 1.84972 7.64698   3
   8  -2  -2 13.2185 6.48157   5
  -8  -2   2 3.73609 7.99751   1
  -8  -2   2 8.84008 6.59315   4
  -8  -2   2 -4.7099 7.73943   7
  -8   2   2 7.71669 7.85402   4
   8   2  -2 3.89201 8.14229   1
  -8   2   2 7.91680 7.77738   7
   8   2  -2 7.99257 7.55704   2
   8   2  -2 5.14694 5.42968   3
   7  -2  -2 -4.7916 6.33443   3
   7  -2  -2 -3.1208 5.23901   5
   7  -2  -2 -2.0685 5.64251   1
  -7  -2   2 1.01853 6.35421   7
  -7  -2   2 0.56577 5.38230   4
  -7  -2   2 13.1417 6.97388   1
  -7   2   2 1.83154 6.52006   4
  -7   2   2 -1.4634 5.97289   1
  -7   2   2 8.96050 6.62362   7
   7   2  -2 -4.2351 6.21378   2
   7   2  -2 -0.0968 6.81142   1
   6  -2  -2 140.922 10.4139   1
   6  -2  -2 110.757 10.9996   3
  -6  -2   2 109.496 11.0578   1
  -6  -2   2 113.400 10.2066   4
   6  -2  -2 117.166 10.1481   5
  -6  -2   2 108.960 8.78973   6
  -6  -2   2 98.9600 11.3152   1
   6  -2  -2 131.804 10.4446   1
  -6   2   2 147.298 10.3548   1
  -6   2   2 129.202 10.9896   7
   6   2  -2 116.404 10.7113   2
  -6   2   2 126.530 10.9830   4
   6   2  -2 112.321 11.0475   1
  -5  -2   2 153.943 11.7280   1
  -5  -2   2 120.596 11.4787   1
   5  -2  -2 153.526 10.6880   1
  -5  -2   2 126.188 10.9123   4
  -5  -2   2 135.451 9.94997   6
   5  -2  -2 150.982 10.8630   5
   5  -2  -2 136.374 11.6720   3
   5   2  -2 146.232 11.6484   1
  -5   2   2 153.966 11.6249   4
  -5   2   2 142.766 11.3162   7
   5   2  -2 116.848 11.0934   2
  -5   2   2 129.861 10.6597   1
  -4  -2   2 290.736 20.1134   6
  -4  -2   2 331.351 20.9502   1
   4  -2  -2 286.286 20.9362   3
   4  -2  -2 321.163 21.1851   6
   4  -2  -2 309.471 20.6887   5
  -4  -2   2 268.646 20.3067   2
  -4  -2   2 284.228 20.4857   4
  -4  -2   2 274.086 20.7943   1
   4  -2  -2 311.340 20.1851   1
   4   2  -2 282.230 19.9007   3
  -4   2   2 330.366 20.9580   7
  -4   2   2 302.177 20.0258   1
   4   2  -2 278.414 20.5529   2
  -4   2   2 318.464 20.7307   4
   4   2  -2 289.487 20.9243   1
   3  -2  -2 3742.29 249.155   6
  -3  -2   2 3691.21 248.620   2
  -3  -2   2 3661.18 248.825   1
   3  -2  -2 3913.20 248.504   1
   3  -2  -2 3882.61 249.122   5
  -3  -2   2 3692.62 248.573   6
   3  -2  -2 3762.60 249.311   3
  -3  -2   2 3890.38 248.902   1
   3  -2  -2 3727.58 248.454   1
   3   2  -2 3872.90 248.853   1
  -3   2   2 3986.05 249.029   7
  -3   2   2 3788.01 248.439   1
   3   2  -2 3869.47 248.417   3
  -3   2   2 3888.38 249.237   4
   3   2  -2 3898.09 248.670   2
   2  -2  -2 1545.65 99.2269   3
  -2  -2   2 1502.93 99.0184   1
   2  -2  -2 1508.41 99.3415   6
  -2  -2   2 1502.01 99.3383   6
   2  -2  -2 1544.41 99.0229   1
   2  -2  -2 1581.66 99.0368   1
  -2  -2   2 1377.68 99.2037   2
   2  -2  -2 1544.44 99.2679   5
  -2   2   2 1578.96 99.0048   1
   2   2  -2 1529.26 99.2839   2
   2   2  -2 1463.15 98.9706   6
  -2   2   2 1524.97 99.0974   4
   2   2  -2 1517.22 99.2554   3
   2   2  -2 1523.07 98.9910   1
  -2   2   2 1536.12 99.4739   7
   1  -2  -2 1409.86 91.8756   3
   1  -2  -2 1434.25 91.9200   5
   1  -2  -2 1367.59 91.6824   6
  -1  -2   2 1360.51 91.2080   3
  -1  -2   2 1321.84 91.4219   1
  -1  -2   2 1414.01 91.5106   1
  -1  -2   2 1413.51 91.6505   6
  -1   2   2 1425.96 91.3075   4
  -1   2   2 1414.25 91.6423   7
   1   2  -2 1428.11 91.5158   2
   1   2  -2 1385.24 91.2192   3
   1   2  -2 1423.23 91.4542   1
   0  -2  -2 4.52115 3.44721   6
   0  -2   2 -4.7633 2.01422   1
   0  -2   2 1.43341 3.54033   6
   0  -2  -2 -8.6920 3.73911   5
   0  -2   2 0.17019 3.09557   3
   0  -2   2 4.83507 2.10642   1
   0  -2  -2 4.06855 3.84523   3
   0   2  -2 2.50570 1.93325   1
   0   2  -2 2.86616 3.24931   3
   0   2   2 -1.9950 2.71006   4
   0   2   2 0.10521 3.32325   2
  -1  -2  -2 200.754 14.3641   6
   1  -2   2 203.348 13.9322   1
   1  -2   2 198.867 14.7650   3
  -1  -2  -2 204.028 15.3969   5
  -1  -2  -2 199.512 13.9334   1
   1  -2   2 217.606 13.9271   1
   1  -2   2 208.213 14.8515   6
  -1  -2  -2 205.338 13.9924   1
  -1   2  -2 208.677 14.5045   5
   1   2   2 199.694 14.4439   6
   1   2   2 216.076 13.9128   1
  -1   2  -2 214.732 13.8419   1
   1   2   2 195.021 14.8391   2
  -2  -2  -2 168.931 13.0222   5
   2  -2   2 173.040 12.0273   6
  -2  -2  -2 148.510 11.4627   1
   2  -2   2 165.855 11.2412   1
   2  -2   2 152.981 12.2084   3
  -2  -2  -2 156.085 11.5362   1
   2  -2   2 170.053 11.2996   1
  -2   2  -2 162.923 11.0986   1
  -2   2  -2 162.565 11.5160   5
   2   2   2 163.495 11.5072   6
   2   2   2 160.905 12.3269   2
  -2   2  -2 173.308 12.4169   7
   2   2   2 157.071 11.5630   1
  -3  -2  -2 68.1154 6.71278   1
  -3  -2  -2 81.2853 8.14630   5
   3  -2   2 89.0724 6.43476   1
   3  -2   2 78.5031 7.59673   3
   3  -2   2 83.5887 6.40653   5
   3  -2   2 61.2176 7.33959   6
   3  -2   2 74.5482 6.35425   1
  -3   2  -2 85.2933 6.15479   1
   3   2   2 88.2691 7.68850   2
   3   2   2 80.0689 6.85960   1
   3   2   2 54.6297 5.97863   6
   3   2   2 70.8736 5.72986   4
  -3   2  -2 83.7120 7.63686   7
  -3   2  -2 86.9520 6.39054   5
   4  -2   2 239.273 15.3841   5
   4  -2   2 237.455 16.3247   6
   4  -2   2 239.096 16.6690   3
  -4  -2  -2 209.873 16.2603   1
   4  -2   2 230.785 15.7049   1
  -4  -2  -2 210.000 16.2978   1
  -4   2  -2 234.263 16.5856   4
  -4   2  -2 243.859 15.6939   1
   4   2   2 214.186 15.2208   4
   4   2   2 210.899 16.6107   2
  -4   2  -2 217.962 16.7528   7
   4   2   2 210.349 16.3450   1
  -4   2  -2 232.780 15.4934   5
   5  -2   2 67.0885 5.39686   5
   5  -2   2 70.3375 7.59445   3
  -5  -2  -2 51.5779 6.93268   1
   5  -2   2 72.8371 7.16371   6
  -5  -2  -2 44.7691 6.90382   1
   5  -2   2 58.4562 6.59269   1
   5  -2   2 69.3123 6.61999   1
  -5  -2  -2 63.5725 7.08635   7
   5   2   2 40.3887 6.95409   1
  -5   2  -2 75.5454 7.82759   7
  -5   2  -2 69.3191 7.51021   4
  -5   2  -2 61.3818 6.33549   1
   5   2   2 47.7465 5.06177   4
   5   2   2 64.6344 7.65949   2
  -6  -2  -2 9.20157 6.34070   1
   6  -2   2 7.89625 5.24536   1
  -6  -2  -2 13.0104 5.95329   1
   6  -2   2 2.57754 3.36042   5
  -6  -2  -2 5.83931 3.26506   4
   6  -2   2 6.99355 5.50322   6
   6  -2   2 6.61461 5.73273   1
   6  -2   2 5.92904 6.02688   3
  -6  -2  -2 2.17941 5.64481   7
  -6   2  -2 18.6523 5.92110   4
   6   2   2 10.7146 6.20410   1
   6   2   2 -2.3387 6.19084   2
   6   2   2 2.75044 3.37188   4
  -6   2  -2 1.24562 5.06032   1
  -6   2  -2 6.51890 5.90659   7
   7  -2   2 1315.36 87.8272   3
  -7  -2  -2 1372.62 88.1585   1
  -7  -2  -2 1284.22 86.5844   4
   7  -2   2 1286.53 87.6951   6
  -7  -2  -2 1275.42 88.0202   7
   7  -2   2 1336.25 87.6405   1
   7   2   2 1246.54 88.3513   2
  -7   2  -2 1331.43 88.0234   7
   7   2   2 1346.75 88.1066   1
  -7   2  -2 1412.46 88.0532   4
  -7   2  -2 1366.12 87.1081   1
  -8  -2  -2 9.80611 5.22230   4
   8  -2   2 11.5001 7.25269   6
  -8  -2  -2 14.3624 8.17368   1
  -8  -2  -2 6.38245 8.14579   7
   8  -2   2 7.09237 7.16234   1
   8  -2   2 13.7178 8.12424   3
   8   2   2 0.27538 8.10887   1
   8   2   2 8.85874 8.65832   2
  -8   2  -2 6.25269 8.23876   7
  -8   2  -2 18.9025 7.84390   4
  -9  -2  -2 129.475 14.5786   7
   9  -2   2 140.816 13.1805   6
   9  -2   2 135.814 14.1031   3
  -9  -2  -2 130.031 14.4710   1
   9  -2   2 128.866 13.3205   1
  -9   2  -2 117.132 13.7523   4
  -9   2  -2 144.475 14.5599   7
   9   2   2 105.258 14.3309   1
   9   2   2 98.9610 14.3454   2
  10  -2   2 6.53743 9.63073   1
 -10  -2  -2 9.36022 11.3310   7
  10  -2   2 1.79198 10.3502   3
 -10  -2  -2 28.3086 11.7249   1
  10  -2   2 -10.115 9.35927   6
 -10   2  -2 22.3272 10.7072   4
  10   2   2 -1.5477 11.1359   2
 -10   2  -2 -8.1714 10.7680   7
 -11  -2  -2 28.4246 13.7279   1
  11  -2   2 6.19332 12.5181   3
 -11  -2  -2 -6.2199 12.7415   7
  11  -2   2 8.51245 11.8788   1
 -11   2  -2 4.18339 12.1281   4
  11   2   2 11.5596 13.7776   2
 -11   2  -2 -10.184 12.8524   7
  12  -2   2 -7.4858 13.4961   1
 -12  -2  -2 11.3261 15.8569   1
 -12  -2  -2 13.9702 15.7562   7
  12  -2   2 -4.7919 14.2861   3
  12   2   2 7.09603 15.4790   2
 -12   2  -2 -20.397 14.0087   4
 -12   2  -2 15.9492 15.7265   7
  11  -3  -2 -12.683 12.1530   1
  11  -3  -2 24.4229 15.1095   3
 -11  -3   2 -6.7708 14.7195   1
 -11   3   2 23.9880 15.8815   7
 -11   3   2 4.70225 15.3241   4
  10  -3  -2 108.388 16.5048   3
  10  -3  -2 137.501 14.5448   1
 -10  -3   2 128.957 16.7338   1
  10   3  -2 87.0286 15.9873   2
 -10   3   2 123.328 16.8335   4
 -10   3   2 99.7184 16.7234   7
   9  -3  -2 9.56272 9.13635   1
   9  -3  -2 15.5398 11.3873   3
  -9  -3   2 10.3663 10.7480   1
  -9   3   2 8.95366 11.3595   4
  -9   3   2 30.7816 12.0416   7
   9   3  -2 -1.7552 10.6705   2
   8  -3  -2 3.42247 8.71078   5
   8  -3  -2 -3.3826 7.42251   1
   8  -3  -2 0.57812 9.59839   3
  -8  -3   2 -2.9509 8.89894   1
  -8   3   2 17.6591 9.85743   4
  -8   3   2 5.46655 9.74554   7
   8   3  -2 5.32766 9.05758   2
   7  -3  -2 1.76025 7.27172   5
  -7  -3   2 6.51742 7.87171   1
   7  -3  -2 13.8536 8.90938   3
   7  -3  -2 7.00871 6.45227   1
  -7   3   2 19.8403 8.78905   4
  -7   3   2 7.95850 8.37514   7
   7   3  -2 17.7414 8.21495   2
   6  -3  -2 110.399 9.22858   1
   6  -3  -2 112.646 11.8789   3
  -6  -3   2 86.2967 8.64764   6
   6  -3  -2 104.755 10.4732   5
  -6  -3   2 89.1044 10.5527   1
  -6   3   2 102.053 11.0486   4
  -6   3   2 118.746 11.1942   7
   6   3  -2 88.8912 10.7001   2
   5  -3  -2 197.370 13.3605   1
   5  -3  -2 197.221 15.5122   6
   5  -3  -2 202.776 15.8945   3
   5  -3  -2 176.990 13.5028   1
   5  -3  -2 200.650 14.8541   5
  -5  -3   2 150.124 13.4725   6
  -5  -3   2 187.301 14.7207   1
   5   3  -2 179.034 14.6349   2
   5   3  -2 156.926 14.7410   1
  -5   3   2 202.235 15.3584   4
  -5   3   2 203.816 15.1180   7
   4  -3  -2 688.602 43.6792   6
   4  -3  -2 668.531 42.1212   1
   4  -3  -2 639.089 43.0614   5
   4  -3  -2 675.821 43.6587   3
  -4  -3   2 619.293 43.0104   1
  -4  -3   2 600.108 42.6311   6
   4  -3  -2 651.024 42.0720   1
   4   3  -2 660.666 42.9131   3
  -4   3   2 638.318 43.2706   7
   4   3  -2 641.173 42.9266   2
  -4   3   2 631.975 42.0716   1
  -4   3   2 616.542 43.1759   4
   4   3  -2 600.778 42.9377   1
   3  -3  -2 231.172 18.5944   3
  -3  -3   2 253.794 17.5261   6
   3  -3  -2 238.881 18.2544   5
   3  -3  -2 251.901 17.9713   6
  -3  -3   2 248.624 17.3431   1
  -3  -3   2 215.007 17.3001   1
  -3   3   2 268.400 17.9338   4
   3   3  -2 257.453 17.3210   2
  -3   3   2 242.940 17.8644   7
   3   3  -2 237.160 17.3128   1
   2  -3  -2 124.230 10.4697   3
  -2  -3   2 99.3581 8.67366   1
   2  -3  -2 106.843 10.5163   5
   2  -3  -2 118.118 10.1591   6
  -2  -3   2 101.315 9.45359   6
  -2  -3   2 126.732 8.72063   1
   2   3  -2 123.008 9.17465   2
  -2   3   2 122.662 9.62921   4
  -2   3   2 91.4709 9.45869   7
   2   3  -2 106.904 8.77471   1
  -1  -3   2 525.612 35.4152   3
   1  -3  -2 545.554 36.1072   5
   1  -3  -2 526.807 35.7443   6
  -1  -3   2 508.730 34.6139   1
  -1  -3   2 523.079 35.4608   6
   1  -3  -2 545.795 36.0361   3
  -1  -3   2 559.181 34.7038   1
  -1   3   2 497.591 35.3059   4
  -1   3   2 517.257 35.8786   2
   1   3  -2 532.202 34.6522   1
  -1   3   2 488.515 35.5003   7
   1   3  -2 538.919 35.1847   2
   0  -3  -2 68.9776 8.25175   5
   0  -3  -2 55.6972 6.82080   6
   0  -3   2 60.0255 6.92268   3
   0  -3  -2 69.7914 7.55453   3
   0  -3   2 56.8516 7.06896   6
   0   3  -2 58.8867 6.33908   2
   0   3   2 57.3451 6.36772   4
   0   3   2 58.2837 7.05260   2
  -1  -3  -2 67.4844 6.90584   6
   1  -3   2 66.6105 7.36691   3
   1  -3   2 72.6521 7.37600   6
  -1  -3  -2 71.0313 8.57700   5
  -1   3  -2 48.2676 7.28559   7
   1   3   2 61.1581 6.37697   4
   1   3   2 52.7066 7.10380   2
   2  -3   2 44.6027 4.26046   1
  -2  -3  -2 48.4918 5.71440   6
   2  -3   2 61.2234 7.03970   3
  -2  -3  -2 45.2885 4.64558   1
   2  -3   2 47.4451 4.21558   1
  -2  -3  -2 47.4269 8.10985   5
  -2  -3  -2 31.7133 4.48963   1
   2  -3   2 48.7091 6.95083   6
  -2   3  -2 37.6316 4.16596   1
   2   3   2 50.1546 6.64068   2
   2   3   2 47.8686 4.81865   1
  -2   3  -2 38.9344 6.76517   7
  -3  -3  -2 8.56989 4.33444   1
   3  -3   2 23.0720 3.72495   1
   3  -3   2 28.9379 6.55702   6
   3  -3   2 23.9321 3.69826   1
  -3  -3  -2 26.0471 4.59152   1
   3  -3   2 30.2593 6.50298   3
   3   3   2 16.8092 4.63000   4
  -3   3  -2 22.1877 3.79710   1
   3   3   2 6.66849 5.65421   2
   3   3   2 12.5154 4.69384   1
  -3   3  -2 21.0929 6.13142   7
   4  -3   2 227.976 15.8956   6
   4  -3   2 220.406 14.3592   1
  -4  -3  -2 211.161 15.2806   1
   4  -3   2 228.436 15.0943   5
   4  -3   2 189.336 14.4598   1
   4  -3   2 204.051 16.4025   3
   4   3   2 189.704 14.6421   6
  -4   3  -2 187.439 15.8464   4
  -4   3  -2 204.847 15.8892   7
   4   3   2 190.617 15.2480   1
  -4   3  -2 214.691 14.3020   1
   4   3   2 194.302 14.3757   4
   4   3   2 176.076 15.9429   2
   5  -3   2 674.497 43.1180   5
   5  -3   2 609.429 44.0670   3
   5  -3   2 665.611 42.9447   1
  -5  -3  -2 619.106 43.8929   1
   5  -3   2 625.595 43.2265   1
   5  -3   2 633.346 44.4345   6
  -5   3  -2 686.512 44.2194   4
   5   3   2 628.261 44.4358   2
  -5   3  -2 689.964 44.5496   7
  -6  -3  -2 20.9189 7.73309   1
   6  -3   2 34.7948 6.68377   5
   6  -3   2 41.7766 8.82364   6
   6  -3   2 45.5963 9.14636   3
   6  -3   2 41.1892 6.84438   1
  -6   3  -2 60.0291 9.11606   4
  -6   3  -2 41.7090 9.05050   7
   6   3   2 30.0270 8.87639   2
   7  -3   2 129.967 13.8353   3
  -7  -3  -2 122.236 13.2707   1
   7  -3   2 127.237 13.4428   6
   7  -3   2 133.902 11.7594   1
   7   3   2 109.306 13.9823   2
  -7   3  -2 144.116 13.6765   4
  -7   3  -2 140.707 14.1177   7
   8  -3   2 -2.4351 7.57315   1
  -8  -3  -2 5.72002 9.42639   1
   8  -3   2 1.54996 9.23621   6
   8  -3   2 17.3773 10.0298   3
  -8   3  -2 1.24206 9.76553   4
  -8   3  -2 -7.4055 9.56584   7
   8   3   2 7.84629 11.0942   2
   9  -3   2 118.627 13.2805   1
   9  -3   2 125.921 15.3522   3
   9  -3   2 128.550 14.7766   6
  -9  -3  -2 106.345 15.1275   1
  -9   3  -2 121.277 14.9621   4
  -9   3  -2 110.953 15.5829   7
   9   3   2 75.4030 15.3760   2
  10  -3   2 11.0411 10.9905   1
 -10  -3  -2 3.89562 12.9155   1
  10  -3   2 -0.8083 12.0683   6
  10  -3   2 6.14600 12.9833   3
 -10   3  -2 4.94501 13.5619   7
  10   3   2 9.19803 14.0582   2
 -10   3  -2 1.14544 12.4605   4
  11  -3   2 -7.7111 14.6324   3
 -11  -3  -2 13.5237 15.5908   1
  11  -3   2 -1.9942 12.9608   1
  11   3   2 26.3899 16.5335   2
 -11   3  -2 -9.9401 14.5904   4
 -11   3  -2 11.5935 16.1686   7
   9  -4  -2 47.5256 15.9911   3
  -9  -4   2 44.4536 14.5248   1
   9  -4  -2 27.6049 10.7071   1
  -9   4   2 24.7439 15.1791   7
  -9   4   2 54.1946 15.6957   4
  -8  -4   2 -3.4238 11.3345   1
   8  -4  -2 0.00000 13.1444   3
   8  -4  -2 -17.739 8.02041   1
  -8   4   2 11.2613 12.5278   4
  -8   4   2 -19.438 12.0495   7
   7  -4  -2 -11.489 6.64324   1
  -7  -4   2 -7.3342 9.63515   1
   7  -4  -2 -11.182 11.4087   3
  -7   4   2 -1.4838 10.9256   4
  -7   4   2 11.4809 11.0419   7
   6  -4  -2 51.2077 11.2609   5
   6  -4  -2 54.5238 6.97401   1
   6  -4  -2 51.8520 11.9628   3
  -6  -4   2 53.4869 9.76539   1
  -6   4   2 27.7464 10.9462   4
  -6   4   2 39.2859 10.8060   7
  -5  -4   2 65.0513 8.95005   1
   5  -4  -2 69.2461 11.2783   6
   5  -4  -2 47.5381 10.7675   5
   5  -4  -2 55.0039 11.4682   3
  -5   4   2 76.2655 11.0583   4
   5   4  -2 34.2982 9.84279   2
  -5   4   2 49.5658 10.5097   7
  -4  -4   2 7.65542 6.94974   6
   4  -4  -2 1.67598 8.66791   6
   4  -4  -2 -8.9316 8.78619   3
   4  -4  -2 -3.1997 8.70740   5
  -4  -4   2 1.58393 6.11544   1
  -4   4   2 8.68952 8.49559   4
   4   4  -2 4.29844 7.52003   2
  -4   4   2 13.4466 8.05292   7
  -3  -4   2 -1.6116 6.68629   6
  -3  -4   2 -2.9925 5.03944   1
   3  -4  -2 -5.7064 7.81643   6
   3  -4  -2 3.85863 8.54582   3
   3  -4  -2 11.8574 8.73880   5
  -3   4   2 7.82294 7.47120   7
  -3   4   2 2.21163 7.29752   4
   3   4  -2 8.94484 6.82588   2
   2  -4  -2 48.7690 9.09282   6
   2  -4  -2 48.4114 9.97743   5
  -2  -4   2 48.2837 8.23132   6
   2  -4  -2 39.9419 9.59870   3
  -2  -4   2 48.7621 5.51735   1
  -2  -4   2 49.7198 5.66747   1
  -2   4   2 45.9287 8.25083   7
  -2   4   2 32.4626 7.84138   4
   2   4  -2 36.6659 7.65935   2
  -2   4   2 49.1433 8.86333   2
  -1  -4   2 26.7031 7.51503   6
   1  -4  -2 25.8764 8.49360   3
   1  -4  -2 18.5547 7.54397   6
  -1  -4   2 19.5008 7.45887   3
   1  -4  -2 13.9091 9.08723   5
   1   4  -2 11.9126 6.42317   2
  -1   4   2 8.12769 6.85651   7
  -1   4   2 20.1733 7.10023   4
  -1   4   2 20.3512 7.63250   2
   0  -4  -2 -8.3772 6.62848   6
   0  -4   2 -2.2046 6.99241   6
   0  -4   2 12.4891 7.31600   3
   0  -4  -2 2.87568 8.66856   5
   0   4  -2 -7.2287 6.28434   2
   0   4   2 -1.1891 6.28524   4
   0   4   2 -2.1017 7.05526   2
   0   4   2 2.07624 6.77229   7
  -1  -4  -2 62.5864 10.9416   5
  -1  -4  -2 42.7721 8.26723   6
   1  -4   2 56.4725 8.87148   6
   1  -4   2 49.9836 8.67695   3
  -1   4  -2 74.0014 9.70195   7
   1   4   2 41.4325 8.62304   2
   1   4   2 46.8378 7.70030   4
  -1   4  -2 53.9505 8.13433   2
   2  -4   2 13.7235 8.14184   6
   2  -4   2 29.8658 8.19802   3
  -2   4  -2 20.7999 8.21157   7
   2   4   2 20.5725 8.08103   2
   2   4   2 6.22148 6.03336   4
   3  -4   2 104.590 11.9627   6
  -3  -4  -2 105.105 8.94080   1
   3  -4   2 122.366 12.5537   3
   3   4   2 106.145 11.9331   2
  -3   4  -2 103.009 11.6732   4
  -3   4  -2 102.688 11.9655   7
  -4  -4  -2 5.66678 5.72756   1
   4  -4   2 3.67928 8.87836   6
   4  -4   2 15.2554 9.20477   3
  -4   4  -2 13.9319 9.03249   7
  -4   4  -2 2.51329 8.58371   4
   4   4   2 5.95177 8.84791   2
  -5  -4  -2 71.0908 10.1761   1
   5  -4   2 94.3817 12.7779   3
   5  -4   2 111.384 8.75848   1
   5  -4   2 97.7172 13.1744   6
   5   4   2 82.4276 12.6329   2
  -5   4  -2 114.419 12.9674   7
  -5   4  -2 124.225 13.3148   4
  -6  -4  -2 20.1789 8.64205   1
   6  -4   2 6.20381 10.5086   6
   6  -4   2 14.1640 10.7409   3
   6  -4   2 14.6218 6.49842   1
   6   4   2 36.7127 11.4276   2
  -6   4  -2 21.5397 10.7818   4
  -6   4  -2 18.7967 11.1323   7
   7  -4   2 -7.4592 11.1070   6
   7  -4   2 2.37864 7.52566   1
  -7  -4  -2 1.88268 9.69000   1
   7  -4   2 10.2180 11.7795   3
   7   4   2 -5.5127 12.1241   2
  -7   4  -2 6.50071 11.7492   7
  -7   4  -2 26.0216 11.7972   4
  -8  -4  -2 -2.4317 11.3210   1
   8  -4   2 12.9176 12.8606   6
   8  -4   2 0.82471 8.89690   1
   8  -4   2 -7.0347 12.9296   3
   8   4   2 -15.055 13.7847   2
  -8   4  -2 7.64633 13.2839   4
  -8   4  -2 7.56354 13.2468   7
   9  -4   2 0.58363 14.0167   6
   9  -4   2 -2.0714 10.3192   1
   9  -4   2 3.43021 14.7450   3
  -9  -4  -2 8.32469 13.3453   1
  -9   4  -2 -9.2549 14.7743   7
  -9   4  -2 4.28048 14.4105   4
   9   4   2 -7.5474 16.1276   2
  -6  -5   2 -17.200 10.2609   1
   6  -5  -2 -5.0952 14.9600   3
  -6   5   2 15.6720 13.9691   4
  -6   5   2 -7.9448 13.4938   7
   5  -5  -2 -2.5293 14.1364   5
   5  -5  -2 14.8532 14.3299   3
  -5  -5   2 8.29069 8.87466   1
  -5   5   2 -6.1598 12.4221   4
  -5   5   2 -4.7193 12.6457   7
   4  -5  -2 13.4058 13.5298   3
   4  -5  -2 6.44002 13.6186   5
  -4  -5   2 8.62088 7.19210   1
  -4   5   2 -16.447 11.6422   4
  -4   5   2 -1.1521 12.2315   2
  -4   5   2 0.28799 11.2689   7
   3  -5  -2 19.8120 12.9812   3
  -3  -5   2 6.66495 10.8355   6
   3  -5  -2 10.8711 13.5689   5
  -3   5   2 24.9513 11.2267   7
  -3   5   2 18.6940 11.4079   4
  -3   5   2 22.5518 12.0257   2
  -2  -5   2 -4.6681 10.3644   6
   2  -5  -2 -9.6982 12.9263   5
   2  -5  -2 17.3578 12.4204   3
  -2   5   2 -2.8448 9.88186   4
  -2   5   2 -4.2398 10.9517   2
  -2   5   2 -10.625 9.77789   7
  -1  -5   2 -3.2753 10.5810   6
   1  -5  -2 -1.9761 13.1057   5
  -1   5   2 3.69018 9.76374   7
  -1   5   2 12.3423 9.84287   4
  -1   5   2 5.50440 11.2481   2
   0  -5   2 11.3712 11.2434   3
   0  -5   2 2.43009 10.8338   6
   0   5  -2 6.94957 11.1351   7
   0   5   2 3.01332 10.1054   7
   0   5   2 15.1221 10.9205   2
   0   5   2 -7.9173 9.19552   4
   1  -5   2 16.9050 11.7829   3
   1  -5   2 14.2449 11.2857   6
   1   5   2 -3.2537 10.5646   2
   1   5   2 11.2624 9.79328   4
  -1   5  -2 4.97094 11.3323   7
   2  -5   2 -11.480 11.4026   3
   2  -5   2 3.19391 11.4490   6
   2   5   2 3.15719 11.5015   2
  -2   5  -2 4.00129 11.4001   7
  -2   5  -2 15.6938 10.9472   4
  -2   5  -2 5.66833 10.6408   2
   3  -5   2 -7.0134 11.7540   6
   3  -5   2 7.95943 12.4473   3
   3   5   2 3.77999 11.9064   2
  -3   5  -2 -9.0850 10.8964   2
  -3   5  -2 9.02236 11.9092   7
  -3   5  -2 12.1531 11.7408   4
   4  -5   2 27.5172 13.2096   6
   4  -5   2 33.9960 13.7018   3
   4   5   2 22.0836 13.3660   2
  -4   5  -2 38.2946 13.3573   4
  -4   5  -2 21.9239 13.2101   7
   5  -5   2 24.2896 13.8854   6
  -5  -5  -2 -0.4764 8.26245   1
   5  -5   2 4.05457 13.8372   3
  -5   5  -2 -6.4259 12.8362   4
  -5   5  -2 -3.6587 13.2561   7
   6  -5   2 0.40746 14.3445   6
  -6  -5  -2 -3.1367 9.89238   1
   6  -5   2 4.07089 15.2529   3
  -6   5  -2 12.6600 14.5289   4
  -6   5  -2 -21.223 14.3431   7
  12   0  -3 -11.097 12.5983   1
 -12   0   3 6.36875 13.5392   1
 -12   0   3 -5.2752 12.9441   7
 -12   0   3 -11.543 11.4250   4
 -11   0   3 -0.2078 11.4206   1
  11   0  -3 8.53966 9.11969   3
  11   0  -3 -5.6900 10.6765   1
 -11   0   3 14.9294 10.2932   4
 -11   0   3 -3.1122 10.7578   7
 -10   0   3 9.85492 9.85162   1
 -10   0   3 12.6736 9.31974   7
  10   0  -3 5.63385 7.84193   3
  10   0  -3 -2.9183 9.08765   1
 -10   0   3 -0.1044 8.39613   4
  -9   0   3 4.11657 7.78510   7
   9   0  -3 6.25461 6.58357   3
   9   0  -3 1.41649 7.87919   1
  -9   0   3 4.24695 8.06085   1
  -9   0   3 -1.7887 7.21038   4
   8   0  -3 -17.542 5.84528   1
  -8   0   3 2.86149 6.60312   1
  -8   0   3 -7.5391 5.85547   4
   8   0  -3 9.41854 5.58135   3
  -8   0   3 2.51053 6.42547   7
   7   0  -3 1.77903 5.33718   1
  -7   0   3 4.94577 5.08459   4
  -7   0   3 2.01233 5.26109   7
   7   0  -3 6.19482 4.54950   3
  -7   0   3 11.6108 5.70001   1
   6   0  -3 -3.1976 4.40489   1
   6   0  -3 -5.2063 3.52906   3
  -6   0   3 -0.9878 4.51714   1
  -6   0   3 -1.0273 4.23704   7
  -6   0   3 -9.5574 3.78237   4
  -5   0   3 -3.5003 3.53015   4
  -5   0   3 5.93576 3.53947   3
  -5   0   3 -0.8441 3.96856   1
   5   0  -3 1.57635 4.19374   1
  -5   0   3 -6.3832 3.54549   7
   5   0  -3 -4.2109 3.11975   3
   4   0  -3 -1.8204 2.65335   3
  -4   0   3 -1.3637 2.60906   3
  -4   0   3 5.68577 3.38097   4
  -4   0   3 2.64346 3.43283   1
   4   0  -3 9.02020 3.85052   1
   4   0  -3 4.31637 3.16150   1
  -4   0   3 5.38175 3.33276   7
  -3   0   3 -3.7065 2.60013   1
   3   0  -3 4.55887 3.15013   1
  -3   0   3 3.79973 2.68644   7
   3   0  -3 2.57704 2.32916   7
   3   0  -3 -1.1717 2.19198   3
  -3   0   3 -0.8366 2.08969   3
  -3   0   3 -3.0195 2.71692   4
   3   0  -3 -4.7797 2.47956   1
   3   0  -3 3.05763 2.45007   4
  -3   0   3 -6.1107 2.66627   1
  -3   0   3 1.80700 2.48545   2
  -2   0   3 -1.9225 1.78632   3
  -2   0   3 -2.3204 2.27801   1
  -2   0   3 -2.7540 2.31316   4
   2   0  -3 3.97262 2.20494   4
   2   0  -3 0.02952 1.82017   7
  -2   0   3 2.72676 2.63376   1
  -2   0   3 0.99723 2.21359   7
   2   0  -3 -3.3158 2.63244   1
   2   0  -3 -7.9154 1.80791   3
   2   0  -3 -3.0380 2.08416   1
  -1   0   3 -1.3755 2.02257   1
   1   0  -3 0.31856 1.98628   1
  -1   0   3 7.60601 2.47164   1
  -1   0   3 4.91334 2.19703   4
   1   0  -3 0.20201 1.74912   4
   1   0  -3 2.79412 2.45729   1
   1   0  -3 1.30744 1.54568   7
   0   0  -3 -3.1697 2.05342   1
   0   0   3 4.21769 1.87705   2
   0   0  -3 1.62305 1.93525   1
   0   0   3 -2.7465 2.06598   1
   0   0   3 1.10597 1.84738   4
   0   0  -3 1.96799 1.79363   2
   0   0   3 -0.3014 1.86099   1
   0   0  -3 -0.4777 1.60456   4
  -1   0  -3 0.01051 2.09939   1
  -1   0  -3 -1.5168 1.60420   7
  -1   0  -3 -5.6235 2.23967   1
  -1   0  -3 0.10389 1.62037   4
  -1   0  -3 -0.7910 1.74241   5
  -1   0  -3 -0.3880 1.91243   2
   1   0   3 0.08364 1.54347   5
   1   0   3 -0.3593 1.59253   7
   1   0   3 0.94124 2.59503   1
   1   0   3 0.20778 2.04481   1
   1   0   3 -1.1997 2.08958   2
   2   0   3 -2.3927 1.51927   5
  -2   0  -3 -2.0459 2.58686   1
  -2   0  -3 -4.5877 2.11013   2
  -2   0  -3 -4.3706 1.65445   5
  -2   0  -3 0.75125 2.43778   1
   2   0   3 -1.8368 2.64424   2
   2   0   3 -5.3892 2.15007   1
  -2   0  -3 -5.1219 1.93770   7
   2   0   3 0.91140 2.85339   1
   2   0   3 -2.2416 1.90911   7
   2   0   3 -0.1844 2.08262   6
  -3   0  -3 0.12708 2.85702   1
   3   0   3 -0.1598 1.73042   5
   3   0   3 -2.4702 2.22251   6
  -3   0  -3 0.50352 2.72041   2
  -3   0  -3 -4.4575 2.36697   7
  -3   0  -3 1.37842 2.84320   1
   3   0   3 -8.9442 3.03683   2
   3   0   3 2.15963 3.13287   1
  -3   0  -3 1.45660 1.86613   5
  -3   0  -3 -0.7500 2.14676   4
   3   0   3 -2.6059 2.57104   1
   3   0   3 -7.2737 2.10514   7
   4   0   3 -6.6239 2.95855   1
   4   0   3 -7.1761 2.32596   6
  -4   0  -3 2.06326 2.39544   6
   4   0   3 4.42289 2.16633   5
  -4   0  -3 0.83908 3.40046   1
  -4   0  -3 -2.4022 2.46413   4
  -4   0  -3 1.23766 3.16303   7
   4   0   3 1.97380 4.25367   2
   4   0   3 1.66414 3.50057   1
  -5   0  -3 0.01808 3.85079   1
   5   0   3 0.97895 2.52526   5
  -5   0  -3 -2.3548 2.63929   6
   5   0   3 0.52333 2.77636   6
  -5   0  -3 4.86994 3.04515   4
  -5   0  -3 -3.3764 3.63976   7
   5   0   3 4.79618 4.81979   2
   5   0   3 3.86482 4.26795   1
  -6   0  -3 -2.8938 3.17631   6
   6   0   3 -2.6117 3.05118   5
   6   0   3 -0.8911 4.66085   1
  -6   0  -3 -2.8307 4.25652   7
  -6   0  -3 2.20416 4.54290   1
   6   0   3 -0.0069 3.05333   6
  -6   0  -3 4.12122 3.44191   4
   6   0   3 -13.837 4.55923   2
   7   0   3 4.31177 6.04199   2
   7   0   3 1.64665 5.65474   1
   7   0   3 -0.6517 3.59560   6
  -7   0  -3 3.64116 5.29950   7
  -7   0  -3 -0.5814 4.21698   6
   7   0   3 2.48037 5.39928   3
  -7   0  -3 -2.3966 4.05256   4
   7   0   3 -0.2455 4.01872   5
  -7   0  -3 1.88112 5.41770   1
  -8   0  -3 10.9744 6.76431   1
  -8   0  -3 8.23987 6.57592   7
   8   0   3 -8.7648 6.35253   1
  -8   0  -3 -1.1501 5.05638   4
   8   0   3 7.47306 7.27949   2
   8   0   3 0.92657 6.77412   3
   8   0   3 1.69490 4.27635   6
   9   0   3 -3.0718 7.28924   3
  -9   0  -3 0.06665 6.17758   4
   9   0   3 1.17631 8.11462   2
  -9   0  -3 1.88263 7.53215   1
  -9   0  -3 6.65734 7.91046   7
   9   0   3 -8.4314 7.72313   1
 -10   0  -3 -8.6907 7.24731   4
  10   0   3 -6.3667 9.41722   1
  10   0   3 3.22814 9.47035   2
 -10   0  -3 -6.6431 9.11496   7
  10   0   3 6.74960 8.98375   3
 -10   0  -3 -11.189 9.25627   1
  11   0   3 3.95984 11.0334   2
  11   0   3 11.0696 11.4056   1
 -11   0  -3 6.00403 11.5069   1
 -11   0  -3 3.01349 9.12011   4
 -11   0  -3 13.6781 11.1783   7
  11   0   3 -2.6202 10.1531   3
  12   0   3 10.9833 13.3096   1
 -12   0  -3 -4.6384 12.6373   7
  12   0   3 5.06980 12.4423   3
 -12   0  -3 -10.246 13.3124   1
  12   0   3 25.7273 13.6652   2
 -12  -1   3 17.6562 12.2409   4
 -12  -1   3 -1.3463 13.9660   1
  12  -1  -3 24.5827 12.4569   3
 -12  -1   3 21.5237 14.7032   7
  12  -1  -3 22.6812 13.3585   1
  12   1  -3 -5.1058 13.8429   1
 -12   1   3 19.8252 13.2045   4
 -12   1   3 5.96850 13.4736   7
 -11  -1   3 104.864 13.8359   4
  11  -1  -3 101.246 13.9833   3
 -11  -1   3 115.949 15.8310   1
 -11  -1   3 107.045 15.9727   7
  11  -1  -3 100.389 14.5778   1
  11   1  -3 110.539 15.6221   1
 -11   1   3 113.537 14.7276   4
 -11   1   3 113.751 15.2500   7
  10  -1  -3 46.5572 11.1954   1
 -10  -1   3 73.8006 12.5292   1
 -10  -1   3 82.6279 11.1060   4
 -10  -1   3 73.2277 12.5753   7
  10  -1  -3 80.5452 11.3526   3
 -10   1   3 75.8680 12.1058   7
 -10   1   3 58.3395 11.4921   4
 -10   1   3 85.9694 12.5693   1
  10   1  -3 74.5294 12.3359   1
  -9  -1   3 -9.2958 6.95036   4
  -9  -1   3 5.76937 8.44468   7
   9  -1  -3 -2.8165 7.51639   1
  -9  -1   3 3.04906 8.49031   1
   9  -1  -3 5.53505 7.47817   3
   9   1  -3 2.26535 8.39483   1
  -9   1   3 5.01112 8.13039   7
   9   1  -3 -0.7392 7.74693   2
   9   1  -3 -2.3541 5.84235   3
  -9   1   3 2.54114 8.15474   1
  -9   1   3 2.07940 7.83271   4
   8  -1  -3 7.34571 6.79954   1
   8  -1  -3 12.9221 6.45946   3
  -8  -1   3 0.17797 6.02318   4
  -8  -1   3 1.01087 7.02195   7
  -8  -1   3 14.4023 7.53068   1
  -8   1   3 1.11247 6.52087   7
   8   1  -3 1.57792 7.00451   1
   8   1  -3 17.1922 5.32920   3
  -8   1   3 11.0080 7.05741   1
   8   1  -3 -3.4910 6.25657   2
  -8   1   3 14.9136 6.95610   4
  -7  -1   3 3.85355 5.10029   4
  -7  -1   3 3.85314 5.96908   7
  -7  -1   3 7.39508 6.15201   1
   7  -1  -3 -0.0118 5.44054   1
  -7  -1   3 10.9387 4.18372   6
   7  -1  -3 -6.4651 5.03222   3
  -7   1   3 -3.0685 5.39148   4
  -7   1   3 1.75552 5.52155   7
   7   1  -3 3.41881 5.89814   1
   7   1  -3 4.47731 4.07398   3
  -7   1   3 2.97660 5.61489   1
   7   1  -3 8.73913 5.39235   2
  -6  -1   3 39.6980 6.72297   7
   6  -1  -3 56.3496 6.61423   3
   6  -1  -3 50.8057 6.54403   1
  -6  -1   3 37.6721 6.42634   1
   6  -1  -3 34.1595 6.30457   1
  -6  -1   3 54.4624 6.19890   4
  -6   1   3 65.7313 6.77218   1
   6   1  -3 42.3487 6.83733   1
   6   1  -3 45.0443 4.96008   3
   6   1  -3 49.2618 6.25380   2
  -6   1   3 64.3493 6.78983   7
  -6   1   3 49.1580 6.79500   4
  -5  -1   3 38.9579 5.53004   4
   5  -1  -3 62.7525 6.10564   1
  -5  -1   3 53.3265 6.36669   7
   5  -1  -3 51.6338 5.85845   1
   5  -1  -3 48.2443 6.08569   3
  -5  -1   3 57.4645 6.50161   1
  -5   1   3 57.2628 6.45106   4
   5   1  -3 47.2042 4.53785   3
  -5   1   3 51.1724 5.90184   7
   5   1  -3 46.5309 5.79579   2
   5   1  -3 44.6964 6.35723   1
  -5   1   3 62.3063 6.05385   1
  -4  -1   3 165.892 12.6645   4
  -4  -1   3 159.568 12.4948   2
  -4  -1   3 197.996 13.1750   1
   4  -1  -3 184.232 13.0622   3
  -4  -1   3 174.098 13.1982   7
   4  -1  -3 189.789 12.9822   5
  -4  -1   3 150.538 12.8727   1
   4  -1  -3 178.156 12.8422   1
   4  -1  -3 177.991 12.6550   1
  -4   1   3 185.478 13.0335   4
   4   1  -3 170.665 11.8478   3
  -4   1   3 170.477 12.6708   1
  -4   1   3 192.824 12.7550   7
   4   1  -3 164.363 13.0808   1
   4   1  -3 172.462 12.6578   2
   3  -1  -3 2974.08 194.056   5
  -3  -1   3 2871.26 193.991   1
   3  -1  -3 2974.31 193.839   1
  -3  -1   3 3060.89 194.086   1
   3  -1  -3 3075.30 194.100   3
  -3  -1   3 2879.46 193.600   2
  -3  -1   3 3089.44 193.986   4
   3  -1  -3 2893.55 193.795   7
   3  -1  -3 2953.96 193.838   1
   3   1  -3 2983.71 194.030   1
   3   1  -3 2911.30 193.598   2
  -3   1   3 2957.17 193.806   1
   3   1  -3 2918.67 193.868   4
  -3   1   3 3087.14 194.109   4
  -3   1   3 2976.52 193.823   7
  -2  -1   3 2911.99 185.009   4
  -2  -1   3 2808.15 184.954   1
   2  -1  -3 2763.30 184.955   4
   2  -1  -3 2866.84 185.102   5
   2  -1  -3 2934.13 185.115   3
   2  -1  -3 2934.09 184.810   1
  -2  -1   3 2923.70 185.004   1
  -2  -1   3 2801.77 184.481   2
   2  -1  -3 2640.25 184.663   7
   2   1  -3 2604.32 184.840   1
   2   1  -3 2783.66 184.900   4
  -2   1   3 2914.29 184.783   1
  -2   1   3 2937.67 185.032   4
   2   1  -3 2698.45 184.970   7
  -2   1   3 2836.13 184.992   6
  -2   1   3 2924.78 184.736   7
  -2   1   3 2785.31 185.025   3
   2   1  -3 2734.77 184.470   2
   2   1  -3 2962.31 185.004   1
  -2   1   3 2977.08 184.804   1
   1  -1  -3 408.300 26.0491   1
  -1  -1   3 366.913 26.1812   6
   1  -1  -3 386.935 25.9146   7
  -1  -1   3 395.350 26.3223   1
  -1  -1   3 369.581 25.8148   3
   1  -1  -3 439.917 26.2843   3
  -1  -1   3 389.144 26.3409   4
   1  -1  -3 388.712 26.5027   5
   1  -1  -3 383.446 26.0957   4
  -1  -1   3 366.212 26.2112   1
   1   1  -3 393.347 26.2247   1
   1   1  -3 417.748 26.2305   1
  -1   1   3 412.803 26.0555   4
  -1   1   3 388.361 25.9024   7
   1   1  -3 393.484 26.2722   4
  -1   1   3 379.822 26.2634   3
  -1   1   3 399.268 25.9292   1
  -1   1   3 408.338 26.0600   1
  -1   1   3 392.870 26.4124   5
   0  -1  -3 262.978 17.5847   5
   0  -1   3 269.289 17.2020   1
   0  -1  -3 257.536 17.0142   1
   0  -1  -3 240.818 16.8878   4
   0  -1   3 253.381 17.3147   6
   0  -1   3 231.021 16.9868   3
   0   1  -3 254.385 17.1189   1
   0   1   3 255.165 16.8726   4
   0   1   3 244.680 16.9112   1
   0   1  -3 256.072 16.6351   2
   0   1   3 235.215 17.4215   5
   0   1  -3 250.224 17.0428   1
   0   1   3 263.153 17.2316   3
   0   1   3 255.676 17.0147   1
   0   1   3 278.105 17.4557   2
   1  -1   3 183.814 12.4789   2
  -1  -1  -3 179.553 13.1410   5
  -1  -1  -3 170.877 12.1889   4
   1  -1   3 179.702 12.7732   1
   1  -1   3 191.740 12.9863   6
  -1  -1  -3 173.593 12.8507   2
   1  -1   3 191.258 12.6787   3
  -1  -1  -3 167.183 12.6519   1
   1   1   3 186.065 12.7368   1
   1   1   3 184.745 12.1473   4
   1   1   3 190.974 13.0166   2
   1   1   3 178.790 13.0143   5
  -1   1  -3 194.750 12.6062   6
  -1   1  -3 198.256 12.6448   1
  -1   1  -3 193.113 12.6807   1
  -1   1  -3 183.139 12.3779   2
   1   1   3 182.297 12.2644   7
   1   1   3 172.869 12.5725   1
  -1   1  -3 193.485 13.0973   7
  -2  -1  -3 403.231 28.0694   1
  -2  -1  -3 393.417 28.1199   1
  -2  -1  -3 363.041 28.1198   2
  -2  -1  -3 436.177 28.3516   5
   2  -1   3 445.878 28.1371   1
  -2  -1  -3 428.901 27.7835   7
   2  -1   3 420.129 28.3244   7
   2  -1   3 419.989 27.9661   2
   2  -1   3 429.591 28.0742   3
   2  -1   3 430.997 28.0216   1
   2  -1   3 448.469 28.3078   6
  -2   1  -3 435.859 27.6822   5
  -2   1  -3 413.390 28.3425   7
  -2   1  -3 430.686 27.8433   2
   2   1   3 397.493 28.1932   5
   2   1   3 373.040 28.0077   1
   2   1   3 444.678 28.4817   2
   2   1   3 422.623 27.8767   7
   2   1   3 421.012 28.1864   1
  -2   1  -3 434.872 28.0288   1
  -2   1  -3 423.249 27.8088   6
  -2   1  -3 442.244 28.1235   1
  -3  -1  -3 26.6170 4.21473   5
   3  -1   3 33.3619 3.78722   1
   3  -1   3 32.1514 4.28260   2
   3  -1   3 24.4776 4.04773   6
  -3  -1  -3 19.5560 3.72864   1
   3  -1   3 19.3022 4.36515   3
  -3  -1  -3 20.4908 3.50814   7
   3  -1   3 28.7266 4.04565   1
  -3  -1  -3 20.4786 3.92242   1
  -3   1  -3 26.1234 4.26092   2
  -3   1  -3 18.1490 3.61409   1
   3   1   3 15.2315 3.64608   5
   3   1   3 17.0018 4.21978   2
   3   1   3 22.5077 3.34011   7
   3   1   3 26.2754 3.98488   1
  -3   1  -3 23.7266 4.04439   7
   4  -1   3 399.816 27.9055   1
   4  -1   3 412.079 27.9197   1
  -4  -1  -3 402.223 28.0934   1
   4  -1   3 439.097 27.8924   6
   4  -1   3 437.734 28.1837   3
  -4  -1  -3 397.095 27.9622   7
   4  -1   3 425.752 28.2424   2
  -4  -1  -3 382.381 27.9803   1
  -4  -1  -3 438.500 27.0937   4
   4   1   3 388.556 28.4367   2
  -4   1  -3 412.723 28.0189   4
  -4   1  -3 419.568 27.7987   1
   4   1   3 388.114 28.1872   1
  -4   1  -3 419.664 28.2954   7
  -5  -1  -3 644.568 41.3784   7
   5  -1   3 589.176 41.3708   1
   5  -1   3 607.633 41.6062   2
   5  -1   3 602.376 41.1027   6
  -5  -1  -3 597.911 40.3059   4
  -5  -1  -3 587.220 41.4056   1
   5  -1   3 638.648 41.4218   1
   5  -1   3 600.328 41.1588   3
  -5  -1  -3 595.753 41.4017   1
   5   1   3 610.733 41.7292   2
   5   1   3 601.641 41.4995   1
  -5   1  -3 653.835 41.3412   4
  -5   1  -3 626.102 41.5415   7
  -5   1  -3 653.491 40.9973   1
   6  -1   3 33.6496 6.06565   2
   6  -1   3 23.7073 5.07784   6
   6  -1   3 8.43761 5.53313   3
  -6  -1  -3 29.6850 3.91101   4
   6  -1   3 25.4096 5.70032   1
  -6  -1  -3 22.0411 5.76996   1
  -6  -1  -3 26.8700 5.71566   7
   6  -1   3 36.5861 6.26985   1
  -6   1  -3 26.5160 5.74238   7
   6   1   3 21.0464 6.54210   2
   6   1   3 33.6085 6.22600   1
  -6   1  -3 37.5275 5.76314   1
  -6   1  -3 35.6589 5.52839   4
  -7  -1  -3 232.133 18.9784   1
   7  -1   3 266.620 18.3152   6
  -7  -1  -3 248.481 17.4348   4
   7  -1   3 248.960 19.1600   3
   7  -1   3 234.654 19.0443   2
  -7  -1  -3 265.600 19.0981   7
   7  -1   3 232.919 18.9488   1
   7   1   3 243.030 19.5201   2
  -7   1  -3 269.790 18.7279   4
  -7   1  -3 255.445 18.8455   1
  -7   1  -3 267.566 19.1078   7
   7   1   3 229.183 19.1486   1
   8  -1   3 282.580 20.2305   6
   8  -1   3 268.537 21.0544   1
  -8  -1  -3 270.898 21.3021   1
  -8  -1  -3 264.445 21.2024   7
   8  -1   3 272.319 21.2363   3
  -8  -1  -3 264.646 19.3863   4
   8  -1   3 285.703 21.6073   2
   8   1   3 250.088 21.5795   2
  -8   1  -3 331.529 21.6551   7
  -8   1  -3 237.876 20.8530   1
  -8   1  -3 310.102 20.5764   4
   8   1   3 267.456 21.5466   1
   9  -1   3 10.1876 6.78477   6
  -9  -1  -3 17.4766 8.73672   1
   9  -1   3 11.5881 8.23598   3
   9  -1   3 20.0891 8.68873   1
  -9  -1  -3 7.69418 6.15659   4
  -9  -1  -3 16.2396 8.61803   7
   9  -1   3 14.8384 8.93234   2
  -9   1  -3 24.6899 7.79335   4
  -9   1  -3 16.1926 8.65434   7
  -9   1  -3 3.71775 8.08485   1
   9   1   3 12.9882 9.07603   2
   9   1   3 27.4383 9.42890   1
 -10  -1  -3 -5.2473 9.35721   7
  10  -1   3 6.79056 9.84903   1
  10  -1   3 10.9594 9.60962   3
 -10  -1  -3 -0.4896 10.0544   1
  10  -1   3 4.67261 7.99959   6
  10  -1   3 11.3619 10.3735   2
  10   1   3 9.07751 10.5697   1
  10   1   3 28.6829 9.76687   3
  10   1   3 18.5028 10.7729   2
 -10   1  -3 7.88137 9.99423   1
 -10   1  -3 11.4983 8.86287   4
 -10   1  -3 35.0756 10.7040   7
  11  -1   3 0.70776 11.1859   3
 -11  -1  -3 4.49963 11.5949   7
 -11  -1  -3 -0.7841 12.0057   1
  11  -1   3 -6.7905 10.8635   1
 -11   1  -3 4.09717 11.6006   7
  11   1   3 -10.777 11.6628   2
  11   1   3 -0.4331 12.0573   1
 -11   1  -3 8.95535 10.6649   4
  11   1   3 7.93922 10.7432   3
 -12  -1  -3 25.0902 14.9684   1
  12  -1   3 0.29135 13.0461   1
  12  -1   3 9.72122 13.3324   3
 -12  -1  -3 28.3471 14.3862   7
  12   1   3 -9.3901 12.4647   3
  12   1   3 25.3893 15.2092   1
  12   1   3 19.0054 14.6749   2
 -12   1  -3 0.34237 13.6019   7
 -12   1  -3 22.5087 12.7623   4
  12  -2  -3 18.2931 14.0060   1
 -12  -2   3 6.29881 15.4439   1
  12  -2  -3 12.0940 14.1802   3
 -12  -2   3 26.2843 15.8442   7
 -12   2   3 39.3517 16.5288   7
 -12   2   3 28.4107 15.9055   4
 -11  -2   3 14.1604 13.2556   7
 -11  -2   3 6.92699 12.5982   1
  11  -2  -3 3.56800 11.6185   1
  11  -2  -3 -3.2460 11.7456   3
 -11   2   3 -13.743 12.1951   4
  11   2  -3 12.8249 12.3070   2
 -11   2   3 2.06737 12.8801   7
  10  -2  -3 2.54806 9.63549   1
  10  -2  -3 0.93439 10.2859   3
 -10  -2   3 6.37536 10.6788   1
 -10  -2   3 0.82048 11.0633   7
 -10  -2   3 9.35924 9.92349   4
 -10   2   3 4.04186 10.8067   7
  10   2  -3 23.4891 10.3773   2
  10   2  -3 8.97014 12.0540   1
 -10   2   3 5.91595 10.8804   4
   9  -2  -3 -5.9437 7.99202   1
   9  -2  -3 -9.5055 7.51218   5
  -9  -2   3 -4.9903 8.99664   7
  -9  -2   3 9.09669 9.24239   1
   9  -2  -3 4.61961 8.95159   3
  -9  -2   3 6.70920 8.35203   4
  -9   2   3 8.46284 9.50115   4
   9   2  -3 -8.5426 9.60083   1
   9   2  -3 11.9463 8.69748   2
  -9   2   3 5.19548 9.18250   7
   8  -2  -3 -11.080 7.28779   3
  -8  -2   3 -10.002 6.63855   4
  -8  -2   3 17.5851 8.14989   1
   8  -2  -3 4.75989 6.74915   5
   8  -2  -3 7.89712 7.04479   1
  -8   2   3 5.91369 7.77391   7
   8   2  -3 -0.3399 7.28849   2
   8   2  -3 -0.6276 8.33271   1
  -8   2   3 -0.3172 7.81552   4
  -7  -2   3 60.2067 8.49943   1
  -7  -2   3 41.8769 7.33988   4
   7  -2  -3 64.9754 7.63362   5
   7  -2  -3 61.5370 8.67550   3
   7  -2  -3 51.7710 7.63033   1
  -7  -2   3 38.0407 5.37851   6
  -7   2   3 64.5390 7.88059   1
   7   2  -3 64.5133 9.16826   1
  -7   2   3 67.8019 8.67883   7
   7   2  -3 42.9339 7.77592   2
   7   2  -3 43.4444 5.54757   3
  -7   2   3 49.2152 8.35958   4
   6  -2  -3 76.5174 8.53431   5
   6  -2  -3 92.2150 9.51465   3
  -6  -2   3 79.1394 8.61196   4
   6  -2  -3 108.833 8.66473   1
  -6  -2   3 77.9737 7.01551   6
  -6  -2   3 90.2595 9.28401   1
  -6  -2   3 83.4329 10.6339   1
   6  -2  -3 83.9243 8.36066   1
  -6   2   3 82.3340 8.10719   1
  -6   2   3 91.6422 8.95938   7
   6   2  -3 91.5264 8.71068   2
   6   2  -3 72.8443 9.24283   1
  -6   2   3 83.9357 9.36149   4
   6   2  -3 80.5943 6.90176   3
  -5  -2   3 305.255 24.5057   1
   5  -2  -3 370.114 24.7041   3
   5  -2  -3 354.028 24.3101   5
  -5  -2   3 366.700 24.3891   4
  -5  -2   3 316.755 23.4875   6
  -5  -2   3 355.349 24.6781   1
   5  -2  -3 360.064 23.9229   1
   5   2  -3 317.763 24.0229   2
   5   2  -3 351.128 24.6627   1
  -5   2   3 372.553 24.4027   7
  -5   2   3 378.145 24.6399   4
  -5   2   3 356.116 23.7749   1
   4  -2  -3 685.104 44.3186   1
   4  -2  -3 686.050 45.2084   3
  -4  -2   3 604.336 44.9041   1
  -4  -2   3 641.309 44.3619   2
  -4  -2   3 624.135 44.3695   6
  -4  -2   3 663.846 44.8401   4
   4  -2  -3 711.769 44.9670   5
  -4  -2   3 687.794 45.0649   1
   4   2  -3 669.017 44.5897   2
  -4   2   3 717.791 44.8506   7
  -4   2   3 676.346 44.7981   4
  -4   2   3 704.683 44.3241   1
   4   2  -3 673.668 45.0362   1
   3  -2  -3 241.892 17.8275   3
   3  -2  -3 257.938 16.5351   1
  -3  -2   3 255.629 17.4294   1
  -3  -2   3 230.482 17.3433   1
  -3  -2   3 242.281 17.0772   6
   3  -2  -3 264.408 17.7349   5
   3  -2  -3 243.335 16.7530   1
  -3  -2   3 228.042 16.6650   2
   3   2  -3 256.752 17.4472   1
  -3   2   3 236.467 17.5740   4
  -3   2   3 261.962 16.6773   1
   3   2  -3 233.067 16.8431   2
   3   2  -3 236.090 16.5446   3
  -3   2   3 268.145 17.3320   7
   2  -2  -3 502.840 33.1196   1
   2  -2  -3 512.975 32.8807   1
  -2  -2   3 491.040 33.1693   3
  -2  -2   3 496.219 33.7019   6
  -2  -2   3 508.040 33.6530   1
   2  -2  -3 508.740 34.0046   5
   2  -2  -3 513.095 34.0077   3
   2   2  -3 475.693 33.2549   3
   2   2  -3 484.598 33.0951   2
  -2   2   3 513.853 33.5346   7
   2   2  -3 514.388 33.5111   1
  -2   2   3 528.140 33.6120   4
  -2   2   3 503.974 33.0899   1
  -1  -2   3 146.713 11.1570   6
   1  -2  -3 178.528 11.7536   3
   1  -2  -3 145.804 9.99697   1
   1  -2  -3 149.667 10.1466   1
  -1  -2   3 143.554 10.6119   3
  -1  -2   3 135.703 10.5832   1
   1  -2  -3 141.805 11.6972   5
  -1   2   3 145.841 10.6959   7
  -1   2   3 146.548 10.1080   1
  -1   2   3 158.163 10.9205   4
   1   2  -3 141.866 10.5686   1
   1   2  -3 148.844 10.2252   2
   1   2  -3 155.347 10.6956   3
   0  -2   3 279.399 19.5683   6
   0  -2   3 281.392 18.7754   1
   0  -2  -3 284.901 18.5503   1
   0  -2  -3 277.343 19.9724   5
   0  -2   3 269.310 19.1019   3
   0  -2   3 271.215 18.7382   1
   0  -2  -3 284.676 18.5204   1
   0   2  -3 261.715 19.0431   3
   0   2   3 260.941 18.8831   4
   0   2  -3 285.186 18.7505   1
   0   2   3 292.918 18.5320   1
   0   2   3 294.497 19.6408   2
  -1  -2  -3 73.1956 5.98066   1
   1  -2   3 87.8882 6.35593   1
  -1  -2  -3 70.9664 7.77676   5
   1  -2   3 80.1488 6.11731   1
   1  -2   3 75.4442 7.08845   3
  -1  -2  -3 80.4174 6.14928   1
   1  -2   3 89.4410 7.27409   6
   1   2   3 75.9015 6.11281   4
   1   2   3 78.0055 7.44862   2
  -1   2  -3 86.3276 6.66447   5
  -1   2  -3 80.1639 6.07457   1
  -1   2  -3 79.7452 6.43908   2
   1   2   3 76.1367 6.67469   6
   1   2   3 69.3056 6.00374   1
  -2  -2  -3 448.827 31.9044   5
   2  -2   3 490.980 31.5795   6
   2  -2   3 440.991 30.7435   1
   2  -2   3 459.213 31.3393   3
  -2  -2  -3 444.486 30.9138   1
   2  -2   3 475.464 30.7167   1
  -2   2  -3 475.082 30.8853   2
  -2   2  -3 476.623 31.5568   7
   2   2   3 472.824 30.9702   1
  -2   2  -3 476.662 30.5941   1
  -2   2  -3 456.886 30.7071   5
   2   2   3 450.660 30.8982   7
   2   2   3 454.647 30.5350   4
   2   2   3 459.755 30.8813   6
   2   2   3 479.406 31.7326   2
  -3  -2  -3 5.29194 3.50299   1
   3  -2   3 1.10229 3.22513   1
   3  -2   3 2.92174 4.38665   3
  -3  -2  -3 7.73427 4.92221   5
   3  -2   3 2.16111 4.22569   6
   3   2   3 -3.1227 4.19399   2
  -3   2  -3 -1.6427 2.81043   5
   3   2   3 -1.3404 3.39438   1
  -3   2  -3 2.37414 3.04965   1
  -3   2  -3 2.40334 4.25677   7
   3   2   3 1.12695 2.64627   6
   4  -2   3 145.155 10.9556   1
   4  -2   3 161.641 12.2618   3
  -4  -2  -3 140.310 11.3222   1
  -4  -2  -3 135.810 11.4581   1
   4   2   3 135.928 11.9655   2
  -4   2  -3 155.845 10.3551   5
  -4   2  -3 141.961 11.7100   7
   4   2   3 143.926 10.1702   6
   4   2   3 135.093 11.4861   1
  -4   2  -3 158.766 10.7593   1
  -5  -2  -3 79.3027 9.51011   1
   5  -2   3 117.648 9.79755   6
   5  -2   3 97.2897 9.19321   1
  -5  -2  -3 110.645 9.43744   7
  -5  -2  -3 75.4720 9.35349   1
   5  -2   3 110.555 9.08564   1
   5  -2   3 137.583 10.3679   3
  -5   2  -3 116.009 10.3783   7
  -5   2  -3 114.850 9.74019   4
   5   2   3 98.9679 9.61277   1
   5   2   3 96.0814 10.1904   2
  -5   2  -3 120.548 9.00173   1
   6  -2   3 528.629 36.5360   1
   6  -2   3 536.304 37.1169   3
  -6  -2  -3 580.945 36.8994   7
   6  -2   3 525.722 36.6635   6
  -6  -2  -3 504.994 36.8273   1
   6  -2   3 559.517 36.5116   1
  -6  -2  -3 486.492 36.8282   1
  -6   2  -3 529.398 36.9868   4
   6   2   3 497.988 37.2216   2
  -6   2  -3 566.015 37.1371   7
   6   2   3 522.649 37.0277   1
  -6   2  -3 576.832 36.0278   1
   7  -2   3 63.8893 8.18019   1
   7  -2   3 41.8788 7.69846   6
   7  -2   3 62.7411 9.14630   3
  -7  -2  -3 43.1378 5.14693   4
  -7  -2  -3 51.3669 8.49568   7
  -7  -2  -3 35.4238 8.00142   1
   7   2   3 40.0222 9.24307   2
  -7   2  -3 36.2974 7.95117   4
  -7   2  -3 53.5202 8.02800   1
  -7   2  -3 41.7998 8.24113   7
   7   2   3 53.4737 8.89937   1
   8  -2   3 25.8257 8.92864   3
   8  -2   3 8.29237 7.65893   6
  -8  -2  -3 14.9991 8.56778   7
   8  -2   3 4.73078 7.35286   1
  -8  -2  -3 30.6015 8.85371   1
  -8   2  -3 -5.4833 7.96687   7
   8   2   3 17.6485 9.61964   2
   8   2   3 17.6155 9.15794   1
  -8   2  -3 26.4667 8.51305   4
   9  -2   3 13.5888 8.80356   1
   9  -2   3 -8.5875 8.04879   6
  -9  -2  -3 15.4355 9.80658   1
   9  -2   3 -2.7726 9.17234   3
  -9  -2  -3 0.88119 9.76588   7
   9   2   3 -0.5142 9.80830   1
   9   2   3 -5.0749 10.0070   2
  -9   2  -3 8.41502 9.70809   7
  -9   2  -3 12.5437 8.99280   4
  10  -2   3 -3.6093 10.0821   1
  10  -2   3 11.4142 9.82597   6
  10  -2   3 9.72334 10.8707   3
 -10  -2  -3 1.96167 11.0972   1
 -10  -2  -3 1.42625 11.4463   7
 -10   2  -3 12.1768 10.5555   4
 -10   2  -3 -5.8340 11.1507   7
  10   2   3 -8.6876 11.4217   2
 -11  -2  -3 4.89821 13.5233   7
 -11  -2  -3 5.99722 13.4978   1
  11  -2   3 -1.2600 11.5319   1
  11  -2   3 5.21696 12.5003   3
 -11   2  -3 9.29872 12.3771   4
 -11   2  -3 28.1356 13.8662   7
  11   2   3 28.4289 14.4080   2
 -11  -3   3 6.13182 15.1609   1
  11  -3  -3 -10.596 11.9120   1
  11  -3  -3 -1.9403 14.6658   3
 -11   3   3 13.0643 15.7823   4
 -11   3   3 18.4391 15.8942   7
  10  -3  -3 -14.003 12.5721   3
  10  -3  -3 6.12014 10.4474   1
 -10  -3   3 -3.8323 12.7924   1
 -10   3   3 -6.2932 13.3351   4
 -10   3   3 -0.0060 13.2158   7
  -9  -3   3 0.38948 10.9169   1
   9  -3  -3 7.76320 11.4359   3
   9  -3  -3 10.6571 8.99792   1
  -9   3   3 6.94111 11.3145   4
   9   3  -3 10.2162 10.9749   2
  -9   3   3 -4.0084 11.2284   7
  -8  -3   3 3.73886 9.53022   1
   8  -3  -3 4.10174 10.0153   3
   8  -3  -3 -15.510 6.94939   1
   8  -3  -3 6.56661 8.76929   5
   8   3  -3 4.10096 9.02419   2
  -8   3   3 -0.1932 9.58983   7
  -8   3   3 14.7508 10.2089   4
   7  -3  -3 52.4656 7.66113   1
  -7  -3   3 38.2895 9.41819   1
   7  -3  -3 53.9554 9.06982   5
   7  -3  -3 27.5334 9.79007   3
  -7   3   3 65.3739 9.77612   7
  -7   3   3 42.7717 9.82105   4
   7   3  -3 35.3135 8.65400   2
   6  -3  -3 90.3248 9.94022   5
  -6  -3   3 76.3096 8.05422   6
  -6  -3   3 81.6417 10.1036   1
   6  -3  -3 89.7585 8.46068   1
   6  -3  -3 87.1280 11.0074   3
  -6   3   3 73.7970 9.90948   7
   6   3  -3 80.5159 9.56111   2
  -6   3   3 98.1845 10.7291   4
   5  -3  -3 496.115 33.4383   3
  -5  -3   3 488.844 32.9417   1
  -5  -3   3 470.222 32.0915   6
   5  -3  -3 491.444 31.7610   1
   5  -3  -3 477.056 31.6692   1
   5  -3  -3 469.776 32.7458   5
  -5   3   3 466.625 32.7592   7
   5   3  -3 450.740 32.9471   1
  -5   3   3 479.056 33.0123   4
   5   3  -3 447.275 32.4864   2
   4  -3  -3 73.0888 9.02200   3
   4  -3  -3 62.1685 6.10385   1
  -4  -3   3 62.3817 7.57463   1
   4  -3  -3 83.2723 8.61365   5
  -4  -3   3 63.3353 7.16554   6
   4  -3  -3 59.5831 6.04467   1
   4   3  -3 64.6307 7.14525   2
  -4   3   3 81.5707 8.20758   4
  -4   3   3 54.4511 7.63097   7
   4   3  -3 55.3159 6.85288   3
   4   3  -3 45.0807 7.51708   1
  -4   3   3 82.1668 6.49164   1
  -3  -3   3 248.617 18.6360   1
  -3  -3   3 270.319 19.0711   6
   3  -3  -3 266.258 19.6433   5
   3  -3  -3 256.611 19.8810   3
   3   3  -3 272.477 18.8593   1
  -3   3   3 289.137 19.5271   4
   3   3  -3 264.634 18.6181   3
  -3   3   3 260.268 18.9297   7
   3   3  -3 262.394 18.4685   2
   2  -3  -3 6.04632 5.87646   5
  -2  -3   3 6.98963 4.32723   3
  -2  -3   3 2.86223 3.79523   1
  -2  -3   3 4.81344 4.95214   6
   2  -3  -3 9.50093 5.94306   3
  -2  -3   3 -2.0532 3.72152   1
  -2   3   3 2.71849 4.69163   4
  -2   3   3 -0.1885 4.32955   7
   2   3  -3 1.16470 3.70920   2
   2   3  -3 6.40097 3.96778   1
  -1  -3   3 30.4311 4.12462   1
  -1  -3   3 42.0188 6.00546   6
  -1  -3   3 27.3775 4.08403   1
   1  -3  -3 39.2989 6.85449   5
  -1  -3   3 32.8235 5.12546   3
   1  -3  -3 46.1271 6.87182   3
   1   3  -3 17.5674 4.32088   2
   1   3  -3 28.1692 4.17832   1
  -1   3   3 23.9004 5.98435   2
  -1   3   3 23.6687 5.04961   7
  -1   3   3 22.6462 5.05500   4
   0  -3   3 1.67690 4.88864   6
   0  -3  -3 10.8482 6.07805   5
   0  -3   3 3.09732 4.66107   3
   0  -3   3 -2.5629 2.80672   1
   0  -3   3 0.20551 2.80763   1
   0   3   3 4.05761 5.06297   2
   0   3  -3 0.14702 3.73933   2
   0   3   3 5.54279 4.10147   4
   0   3  -3 0.43889 2.92449   1
   1  -3   3 24.2329 3.49818   1
   1  -3   3 26.5782 3.55618   1
   1  -3   3 32.6097 5.68970   3
  -1  -3  -3 48.9211 7.40632   5
   1  -3   3 34.3354 6.08932   6
   1   3   3 16.0341 5.64635   2
  -1   3  -3 21.8177 3.47602   1
  -1   3  -3 16.4849 5.87077   7
   1   3   3 17.4280 4.44747   4
   2  -3   3 11.8087 3.38175   1
   2  -3   3 22.7642 5.75912   3
  -2  -3  -3 13.1861 6.83517   5
   2  -3   3 15.6921 5.93556   6
  -2  -3  -3 21.5450 3.74829   1
   2  -3   3 18.4293 3.44141   1
   2   3   3 17.3144 3.97253   1
   2   3   3 17.8985 5.87222   2
  -2   3  -3 14.7921 3.48453   1
   2   3   3 12.1778 3.95952   4
  -2   3  -3 8.13200 5.76680   7
   3  -3   3 -2.3544 5.72872   6
  -3  -3  -3 -4.1132 4.09459   1
   3  -3   3 4.86309 3.73814   1
   3  -3   3 -1.3898 3.52196   1
  -3  -3  -3 8.38084 6.98518   5
   3  -3   3 -3.6163 5.60092   3
  -3  -3  -3 -2.4348 4.05971   1
  -3   3  -3 -2.6687 5.69410   7
   3   3   3 -3.2235 5.60300   2
   3   3   3 4.02733 3.97555   4
   3   3   3 0.03558 3.39149   4
   3   3   3 2.83536 4.60617   1
  -3   3  -3 4.32875 3.73213   1
   4  -3   3 636.523 37.6806   1
   4  -3   3 561.724 37.8063   1
   4  -3   3 595.907 39.0850   3
  -4  -3  -3 545.341 38.3430   1
   4  -3   3 563.637 39.2033   6
   4   3   3 508.683 38.8386   2
   4   3   3 529.453 37.8379   6
  -4   3  -3 601.909 39.2181   7
   4   3   3 544.331 37.4727   4
   4   3   3 529.537 38.2313   1
  -4   3  -3 618.615 37.5815   1
   5  -3   3 132.046 12.1887   3
   5  -3   3 115.655 11.7055   6
  -5  -3  -3 98.7668 10.6687   1
   5  -3   3 106.161 9.68705   1
   5   3   3 129.372 12.0844   2
  -5   3  -3 123.444 11.5056   4
  -5   3  -3 110.929 11.3962   7
   6  -3   3 305.540 22.8702   6
  -6  -3  -3 275.559 22.4461   1
   6  -3   3 322.301 23.5962   3
   6  -3   3 296.787 21.4679   1
   6   3   3 288.494 23.2812   2
  -6   3  -3 298.241 23.2062   4
  -6   3  -3 335.554 23.4389   7
   7  -3   3 74.2857 11.2312   6
  -7  -3  -3 80.8188 11.0391   1
   7  -3   3 89.4405 9.88552   1
   7  -3   3 86.2582 11.9728   3
  -7   3  -3 80.9718 11.4314   4
  -7   3  -3 76.9587 11.7740   7
   7   3   3 75.0312 12.1528   2
   8  -3   3 -2.6521 9.56176   6
   8  -3   3 -0.9662 8.29184   1
   8  -3   3 0.24974 10.2332   3
  -8  -3  -3 10.8585 9.75951   1
  -8   3  -3 10.3584 10.0624   4
  -8   3  -3 -1.9488 10.0836   7
   8   3   3 -1.8256 11.2227   2
  -9  -3  -3 2.24621 11.2417   1
   9  -3   3 9.41574 11.9134   3
   9  -3   3 5.10810 9.46516   1
   9  -3   3 -2.3266 10.5931   6
  -9   3  -3 0.77890 11.1014   4
   9   3   3 3.28179 13.1866   2
  -9   3  -3 8.23415 11.9019   7
  10  -3   3 -9.4115 12.8480   3
  10  -3   3 9.04426 12.4882   6
  10  -3   3 3.59028 11.0695   1
 -10  -3  -3 1.88759 13.1608   1
  10   3   3 17.5253 14.9052   2
 -10   3  -3 6.21874 13.9020   7
 -10   3  -3 -3.4083 12.5514   4
   9  -4  -3 8.46757 10.0624   1
  -9  -4   3 9.38664 13.8121   1
   9  -4  -3 9.76395 14.9453   3
  -9   4   3 26.5072 15.2239   4
  -9   4   3 -4.1608 14.3354   7
   8  -4  -3 -13.116 8.28137   1
   8  -4  -3 -15.079 12.6933   3
  -8  -4   3 -9.1952 11.3032   1
  -8   4   3 -17.297 12.3276   4
  -8   4   3 -2.8222 12.5875   7
   7  -4  -3 54.3091 12.9955   5
   7  -4  -3 60.8285 8.63567   1
  -7  -4   3 50.3142 11.5294   1
   7  -4  -3 53.1722 13.6251   3
  -7   4   3 46.2026 12.0808   7
  -7   4   3 94.1898 13.6893   4
  -6  -4   3 48.5680 10.0197   1
   6  -4  -3 24.6883 11.6350   3
   6  -4  -3 44.7806 11.4354   5
   6  -4  -3 51.3669 7.05747   1
  -6   4   3 47.4855 11.3832   4
  -6   4   3 37.0291 10.7417   7
   5  -4  -3 117.152 14.0230   5
   5  -4  -3 123.000 14.6800   3
  -5  -4   3 134.882 12.5224   1
  -5   4   3 138.344 13.7299   7
  -5   4   3 128.390 13.8782   4
  -4  -4   3 20.0041 7.66716   6
   4  -4  -3 15.1113 9.54007   3
  -4  -4   3 28.3365 7.07033   1
   4  -4  -3 40.9896 10.0199   5
  -4   4   3 38.5157 9.13150   4
  -4   4   3 20.0046 8.20588   7
  -3  -4   3 1.51523 5.48854   1
   3  -4  -3 -7.4497 8.58963   5
  -3  -4   3 5.14549 7.08992   6
   3  -4  -3 6.13479 8.81409   3
  -3   4   3 9.77779 7.80176   4
  -3   4   3 18.0490 7.49527   7
   3   4  -3 3.17785 6.39615   2
  -2  -4   3 0.69042 4.46300   1
  -2  -4   3 -7.7130 6.90140   6
   2  -4  -3 4.15663 8.81930   5
   2  -4  -3 -10.519 8.10946   3
  -2   4   3 -6.6382 6.66052   4
   2   4  -3 4.54626 6.15100   2
  -2   4   3 -0.3795 6.48309   7
  -2   4   3 -4.4118 7.56375   2
  -1  -4   3 40.6844 8.35027   6
  -1  -4   3 54.3068 8.42883   3
   1  -4  -3 45.1270 10.1173   5
   1  -4  -3 61.9411 10.1024   3
   1   4  -3 41.2121 7.23662   2
  -1   4   3 48.9526 8.03833   7
  -1   4   3 43.3176 7.78851   4
  -1   4   3 45.7698 9.04672   2
   0  -4  -3 6.14967 9.05893   5
   0  -4   3 -2.1678 6.97461   3
   0  -4   3 -4.8108 7.16207   6
   0   4  -3 2.98162 6.34627   2
   0   4   3 -4.0509 6.36723   7
   0   4   3 0.37998 7.64300   2
   0   4   3 6.14617 6.23798   4
  -1  -4  -3 3.05568 9.17868   5
   1  -4   3 -0.0364 7.60176   6
   1  -4   3 3.63485 7.41789   3
  -1   4  -3 3.06811 6.37907   2
  -1   4  -3 -9.3126 7.60645   7
   1   4   3 10.7577 6.21868   4
   1   4   3 0.16420 7.39065   2
   2  -4   3 2.16171 7.93388   3
  -2  -4  -3 5.96146 9.66352   5
   2  -4   3 -0.5164 7.95022   6
   2   4   3 9.32093 6.07882   4
  -2   4  -3 6.06707 8.12200   7
   2   4   3 8.55469 8.09859   2
   3  -4   3 250.277 19.0962   3
   3  -4   3 215.622 18.4593   6
  -3  -4  -3 228.891 16.1157   1
   3   4   3 219.132 18.9665   2
   3   4   3 220.465 16.9933   4
  -3   4  -3 239.613 19.0363   7
   4  -4   3 5.30493 4.51299   1
  -4  -4  -3 0.20323 6.00970   1
   4  -4   3 4.38449 9.11361   6
   4  -4   3 -10.677 8.60654   3
   4   4   3 -5.6778 8.77829   2
  -4   4  -3 -7.9543 8.35092   4
  -4   4  -3 1.04510 9.05943   7
  -5  -4  -3 308.042 23.7791   1
   5  -4   3 332.639 25.7365   3
   5  -4   3 295.908 25.5089   6
   5  -4   3 355.285 22.6730   1
  -5   4  -3 358.345 25.5168   4
  -5   4  -3 352.940 25.6229   7
   5   4   3 289.568 25.6388   2
   6  -4   3 6.59276 10.8431   6
   6  -4   3 13.3489 6.81926   1
   6  -4   3 -2.5402 10.6569   3
  -6  -4  -3 10.8493 8.65458   1
  -6   4  -3 3.75086 10.8499   7
  -6   4  -3 3.04313 10.7690   4
   6   4   3 22.8916 11.8223   2
   7  -4   3 16.5334 12.2197   3
  -7  -4  -3 8.45549 10.0211   1
   7  -4   3 10.4592 11.9756   6
   7  -4   3 -1.5414 7.71399   1
   7   4   3 10.7534 12.8253   2
  -7   4  -3 -5.8193 11.1222   4
  -7   4  -3 -16.416 11.8382   7
   8  -4   3 24.0180 13.3019   6
  -8  -4  -3 25.0532 12.1152   1
   8  -4   3 21.3298 13.7608   3
   8  -4   3 18.0262 9.71237   1
   8   4   3 -4.4735 14.2941   2
  -8   4  -3 26.3286 14.0987   7
  -8   4  -3 24.6763 13.7138   4
   9  -4   3 -7.6489 14.8147   3
   9  -4   3 12.7597 11.1057   1
  -9  -4  -3 9.77573 13.7462   1
   9  -4   3 12.7358 14.5971   6
  -9   4  -3 -10.084 14.9540   7
   9   4   3 27.7261 17.7469   2
  -9   4  -3 11.0078 15.1182   4
  -6  -5   3 4.42663 11.1135   1
   6  -5  -3 -12.995 15.1881   3
  -6   5   3 8.00795 14.1025   4
  -6   5   3 -1.3482 13.9563   7
   5  -5  -3 10.5575 14.7705   3
   5  -5  -3 6.04567 14.8384   5
  -5  -5   3 18.2710 9.46729   1
  -5   5   3 8.16432 12.6592   4
  -5   5   3 13.3896 13.1356   7
   4  -5  -3 73.3369 16.0568   5
   4  -5  -3 74.3973 15.7538   3
  -4  -5   3 62.3913 9.32010   1
  -4   5   3 64.2909 14.9181   2
  -4   5   3 64.4008 13.1289   7
  -4   5   3 81.6971 13.7839   4
   3  -5  -3 22.0467 14.1093   5
  -3  -5   3 29.2413 11.1664   6
   3  -5  -3 30.5185 13.5086   3
  -3   5   3 14.5387 11.1320   4
  -3   5   3 30.5467 11.1407   7
  -3   5   3 27.6338 12.8886   2
  -2  -5   3 58.9869 12.4230   6
   2  -5  -3 84.9054 15.5764   5
   2  -5  -3 66.4360 14.6411   3
  -2   5   3 78.6805 13.9284   2
  -2   5   3 77.7897 12.3087   7
  -2   5   3 65.2436 12.3604   4
   1  -5  -3 18.8537 13.8532   5
  -1  -5   3 5.79018 10.7165   6
  -1   5   3 -8.6831 9.76701   7
  -1   5   3 0.10561 9.93077   4
  -1   5   3 15.2659 11.8393   2
   0  -5   3 11.7421 11.2413   3
   0  -5   3 19.9570 11.1336   6
   0  -5  -3 -0.1670 13.1344   5
   0   5   3 -11.406 10.7092   2
   0   5   3 1.92550 10.0913   7
   0   5  -3 -6.2404 11.4401   7
   0   5   3 14.1160 9.63223   4
   1  -5   3 33.3620 12.0503   6
   1  -5   3 31.7972 12.2589   3
   1   5   3 50.6925 11.3986   7
  -1   5  -3 40.3453 12.8887   7
   1   5   3 61.3313 12.6399   2
   2  -5   3 -0.0059 11.7911   3
   2  -5   3 0.84070 11.3690   6
   2   5   3 9.44810 12.1177   2
  -2   5  -3 12.6899 12.0903   7
   3  -5   3 74.0602 14.6881   6
   3  -5   3 88.7626 14.9861   3
   3   5   3 86.2719 15.0016   2
  -3   5  -3 84.9066 14.3940   4
  -3   5  -3 88.1721 14.8283   7
   4  -5   3 -1.2586 12.9732   6
   4  -5   3 -2.9227 12.9893   3
  -4   5  -3 -7.8626 12.3470   4
   4   5   3 -1.6353 13.2095   2
  -4   5  -3 -14.539 12.7783   7
   5  -5   3 15.4547 14.6938   3
  -5  -5  -3 8.85615 8.34785   1
   5  -5   3 -4.0192 13.7208   6
   5   5   3 9.47162 14.4030   2
  -5   5  -3 13.3685 13.8893   4
  -5   5  -3 10.5738 13.7116   7
   6  -5   3 -3.5182 14.8363   6
  -6  -5  -3 4.78146 10.2546   1
   6  -5   3 -0.1913 15.4542   3
  -6   5  -3 -1.0648 14.4311   4
  -6   5  -3 34.5524 15.8541   7
 -12   0   4 -0.8730 13.4854   7
  12   0  -4 10.6632 13.4326   1
 -12   0   4 15.2169 12.3201   4
 -12   0   4 -2.7274 12.9175   1
  11   0  -4 27.9751 12.1245   1
 -11   0   4 14.0227 11.5243   7
 -11   0   4 22.1692 10.8604   4
  11   0  -4 16.7480 9.58465   3
 -11   0   4 22.4965 11.6614   1
  10   0  -4 4.50661 9.46222   1
 -10   0   4 10.1888 9.69737   7
  10   0  -4 3.97638 7.69677   3
 -10   0   4 -7.2392 9.15729   1
 -10   0   4 -8.2540 8.39776   4
  -9   0   4 37.0867 8.93769   7
  -9   0   4 39.0993 9.08208   1
   9   0  -4 28.4225 7.36710   3
   9   0  -4 32.6814 9.02467   1
  -9   0   4 38.6683 8.52786   4
   8   0  -4 23.7823 7.45986   1
  -8   0   4 23.3857 6.95981   4
  -8   0   4 24.8950 7.15771   7
   8   0  -4 19.6426 5.91025   3
  -8   0   4 18.8781 7.26867   1
   7   0  -4 103.090 9.84545   1
  -7   0   4 84.3935 9.29765   7
  -7   0   4 75.0976 9.32389   1
   7   0  -4 85.0349 8.22283   3
  -7   0   4 97.2457 9.28935   4
   6   0  -4 98.5310 8.09913   3
  -6   0   4 101.855 8.89856   4
  -6   0   4 93.3014 8.97787   1
   6   0  -4 75.3314 9.05091   1
  -6   0   4 100.538 9.11017   7
   5   0  -4 3003.46 191.621   3
  -5   0   4 2792.57 191.576   3
  -5   0   4 2853.03 191.384   1
  -5   0   4 2963.08 192.093   7
  -5   0   4 3007.42 192.168   4
   5   0  -4 3010.44 191.482   1
  -4   0   4 841.060 57.6951   3
   4   0  -4 829.375 58.0741   1
  -4   0   4 874.932 57.9053   7
   4   0  -4 900.406 58.2734   1
  -4   0   4 910.128 58.3063   1
   4   0  -4 888.470 57.7237   3
  -4   0   4 911.588 58.0428   4
  -3   0   4 113.270 8.85583   1
   3   0  -4 124.429 9.17199   1
   3   0  -4 114.072 8.73709   1
   3   0  -4 115.660 8.28123   3
   3   0  -4 108.494 8.45785   7
  -3   0   4 114.713 8.96609   1
  -3   0   4 114.303 8.82730   4
  -3   0   4 121.153 8.61882   7
  -3   0   4 101.390 8.17083   3
   2   0  -4 82.3561 6.10762   7
  -2   0   4 84.6957 6.66433   1
  -2   0   4 92.1855 6.81191   4
   2   0  -4 79.7693 6.52999   4
   2   0  -4 78.4237 6.58757   1
   2   0  -4 77.5040 6.84222   1
  -2   0   4 81.5254 6.10757   3
  -2   0   4 85.3263 6.26732   7
  -2   0   4 76.8802 6.76771   1
   1   0  -4 31.5763 3.70630   1
  -1   0   4 31.0051 3.45436   4
   1   0  -4 29.6263 3.49190   1
   1   0  -4 23.1630 2.67267   7
  -1   0   4 27.7131 3.43658   1
   1   0  -4 28.4149 3.08095   4
  -1   0   4 25.4076 3.63612   1
   0   0   4 30.5566 3.52796   1
   0   0  -4 36.2106 3.24685   4
   0   0  -4 39.8216 3.74076   1
   0   0  -4 28.9785 3.27746   2
   0   0   4 38.6638 3.45154   4
   0   0  -4 27.2713 3.74966   1
   0   0   4 31.3559 3.43291   2
   0   0   4 29.3604 3.78912   1
   1   0   4 3644.91 238.764   1
   1   0   4 3516.00 238.599   1
  -1   0  -4 3523.30 238.342   7
  -1   0  -4 3721.25 238.560   2
   1   0   4 3644.66 238.573   2
  -1   0  -4 3811.71 238.684   1
  -1   0  -4 3635.19 238.442   5
  -1   0  -4 3656.54 238.398   4
   1   0   4 3768.21 238.372   7
  -1   0  -4 3727.57 238.687   1
  -2   0  -4 116.842 8.50641   5
   2   0   4 122.293 9.22538   1
  -2   0  -4 134.756 9.15232   1
  -2   0  -4 131.970 8.78556   2
  -2   0  -4 128.988 9.20254   1
  -2   0  -4 110.877 8.68422   7
   2   0   4 117.874 8.99793   1
   2   0   4 107.408 8.39107   5
   2   0   4 116.221 8.64860   7
   2   0   4 123.847 9.07819   2
   3   0   4 180.514 11.7244   6
   3   0   4 173.099 11.4341   5
   3   0   4 166.366 12.4338   1
  -3   0  -4 158.978 12.1551   1
  -3   0  -4 176.340 11.4810   5
   3   0   4 162.885 12.1723   1
  -3   0  -4 167.199 11.8982   7
   3   0   4 143.866 11.8353   7
   3   0   4 157.798 12.3742   2
  -3   0  -4 173.400 12.2834   1
  -4   0  -4 1453.47 96.0188   1
   4   0   4 1403.84 95.4331   5
   4   0   4 1502.04 96.2060   1
  -4   0  -4 1412.21 95.8199   7
   4   0   4 1514.37 96.0503   2
   4   0   4 1486.89 95.2548   6
  -4   0  -4 1464.42 95.2809   4
   5   0   4 1021.98 65.5445   6
   5   0   4 953.479 65.2101   5
   5   0   4 1031.13 66.4022   2
  -5   0  -4 982.862 65.5942   4
  -5   0  -4 1006.80 66.2522   1
   5   0   4 1019.33 66.3701   1
  -5   0  -4 983.025 66.1381   7
  -6   0  -4 892.496 59.5267   4
  -6   0  -4 871.688 60.1930   1
  -6   0  -4 885.195 60.1776   7
   6   0   4 931.723 60.5162   1
   6   0   4 929.873 59.4182   6
   6   0   4 916.501 60.3743   2
   6   0   4 888.460 59.1887   5
  -7   0  -4 33.2791 5.21951   4
  -7   0  -4 37.4498 6.93705   1
   7   0   4 34.7893 7.41513   2
  -7   0  -4 31.8786 6.58182   7
   7   0   4 25.6738 4.79587   5
   7   0   4 31.7438 4.80550   6
   7   0   4 31.0488 6.94447   1
   8   0   4 29.1813 5.60857   6
   8   0   4 48.4775 8.64197   1
  -8   0  -4 52.9872 8.33778   7
  -8   0  -4 41.2056 6.49819   4
   8   0   4 36.3366 8.17065   3
   8   0   4 41.8494 9.02377   2
  -8   0  -4 47.6320 8.44120   1
  -9   0  -4 14.3223 6.60658   4
  -9   0  -4 13.5873 8.14178   7
   9   0   4 10.4251 8.76286   2
   9   0   4 16.5462 8.55812   3
  -9   0  -4 9.42305 8.28510   1
   9   0   4 8.55092 8.58379   1
   9   0   4 19.7972 5.66119   6
 -10   0  -4 1.79078 9.59348   1
 -10   0  -4 -2.9703 9.58408   7
  10   0   4 7.36828 10.2124   2
  10   0   4 11.4445 10.3155   1
  10   0   4 0.40770 9.20141   3
 -10   0  -4 0.75252 7.55181   4
 -11   0  -4 32.2121 10.0254   4
  11   0   4 30.7455 12.7850   1
  11   0   4 26.9691 11.6321   3
 -11   0  -4 36.1971 12.2206   7
  11   0   4 30.0201 12.4814   2
 -11   0  -4 42.6556 12.9142   1
 -12   0  -4 -0.7539 13.0646   7
  12   0   4 12.3715 13.8177   2
 -12   0  -4 5.59706 14.1341   1
  12   0   4 -4.1291 13.5448   1
  12   0   4 -8.4339 12.4778   3
  12  -1  -4 26.1630 13.7594   1
  12  -1  -4 18.6691 12.3287   3
 -12  -1   4 20.1198 14.7544   7
 -12  -1   4 46.4670 13.0206   4
 -12  -1   4 16.2436 14.3417   1
  12   1  -4 5.52257 14.3915   1
 -12   1   4 27.4991 14.5214   7
 -12   1   4 7.40203 13.7379   4
 -11  -1   4 8.82384 10.5081   4
  11  -1  -4 1.88466 10.3542   3
 -11  -1   4 -0.8143 11.4340   1
  11  -1  -4 -4.0552 11.1426   1
 -11  -1   4 7.08771 12.1448   7
 -11   1   4 -1.7567 11.0324   4
 -11   1   4 7.50116 11.6840   7
  11   1  -4 15.6203 12.4275   1
 -10  -1   4 30.7422 9.55386   4
  10  -1  -4 20.1763 9.15921   3
 -10  -1   4 15.1979 10.1488   1
 -10  -1   4 9.39571 10.3677   7
  10  -1  -4 11.1445 9.72975   1
 -10   1   4 7.68099 9.73833   4
  10   1  -4 7.89797 10.6369   1
 -10   1   4 24.5574 10.1417   1
 -10   1   4 12.4206 9.92638   7
   9  -1  -4 20.7686 8.46300   1
  -9  -1   4 6.20578 8.70665   7
   9  -1  -4 15.6341 7.76132   3
  -9  -1   4 7.24331 8.42983   1
  -9  -1   4 -1.2737 7.46999   4
   9   1  -4 11.5710 9.10395   1
   9   1  -4 10.1821 5.95882   3
  -9   1   4 14.6994 8.57281   4
  -9   1   4 11.7626 8.44699   7
  -9   1   4 18.5092 8.50743   1
  -8  -1   4 -13.378 6.65663   7
   8  -1  -4 -0.1495 6.31157   3
  -8  -1   4 -10.188 5.95461   4
   8  -1  -4 1.10170 6.76172   1
  -8  -1   4 5.40379 7.07398   1
   8   1  -4 -0.4249 7.24962   1
   8   1  -4 -0.8857 4.75126   3
  -8   1   4 0.45099 6.66934   1
  -8   1   4 0.87544 6.87156   7
  -8   1   4 -4.0482 6.75047   4
  -7  -1   4 442.515 29.4488   4
  -7  -1   4 424.684 29.9356   7
   7  -1  -4 430.346 29.5219   3
   7  -1  -4 403.982 29.6770   1
  -7  -1   4 422.531 29.8545   1
   7   1  -4 386.470 28.2895   3
   7   1  -4 379.644 29.3644   2
  -7   1   4 459.362 29.9087   4
   7   1  -4 413.043 29.9484   1
  -7   1   4 462.330 29.5967   1
  -7   1   4 428.444 29.4585   7
   6  -1  -4 24.8065 5.18802   3
  -6  -1   4 8.31898 4.66365   4
  -6  -1   4 13.5338 5.40519   7
  -6  -1   4 8.87814 5.28309   1
   6  -1  -4 10.7540 5.23110   1
   6  -1  -4 8.59940 5.07386   1
   6   1  -4 9.41148 5.60838   1
   6   1  -4 22.1669 5.09579   2
  -6   1   4 30.8091 5.74709   4
   6   1  -4 16.5489 3.26969   3
  -6   1   4 15.9207 5.00948   7
  -6   1   4 21.5879 5.14043   1
   5  -1  -4 -3.1755 3.91793   1
  -5  -1   4 4.61757 4.06712   4
   5  -1  -4 1.36598 4.10653   1
  -5  -1   4 -3.0149 4.17617   7
  -5  -1   4 5.39987 4.47127   1
   5  -1  -4 -0.2739 3.99997   3
  -5   1   4 1.65885 3.82327   1
   5   1  -4 1.83634 4.50878   1
  -5   1   4 -5.3278 3.59646   7
  -5   1   4 5.09016 4.32714   4
   5   1  -4 0.56743 2.21268   3
   5   1  -4 -0.9213 3.63694   2
   4  -1  -4 158.699 11.3288   3
  -4  -1   4 139.647 11.3375   1
  -4  -1   4 147.533 11.5218   1
  -4  -1   4 134.001 10.7217   2
   4  -1  -4 149.014 11.3512   5
   4  -1  -4 155.601 11.1847   1
  -4  -1   4 140.628 11.1132   4
  -4  -1   4 161.772 11.4256   7
   4  -1  -4 139.011 10.9128   1
  -4   1   4 156.917 10.9518   7
   4   1  -4 120.431 11.2625   1
  -4   1   4 151.695 11.3545   4
  -4   1   4 136.654 11.0205   1
   4   1  -4 150.374 10.9073   2
   3  -1  -4 597.469 39.6002   5
  -3  -1   4 567.829 39.4301   4
  -3  -1   4 611.660 39.5913   1
   3  -1  -4 621.289 39.3619   3
   3  -1  -4 598.192 39.1641   1
   3  -1  -4 565.956 39.0284   7
  -3  -1   4 548.529 39.4013   1
   3  -1  -4 591.765 39.2958   1
  -3  -1   4 572.568 38.9022   2
  -3   1   4 626.669 38.9862   7
   3   1  -4 621.188 39.5933   1
  -3   1   4 586.547 39.1320   4
  -3   1   4 584.391 39.1217   1
   2  -1  -4 67.2402 6.43415   3
  -2  -1   4 73.5373 6.05371   1
   2  -1  -4 76.2855 5.76974   1
   2  -1  -4 61.5966 5.84299   4
   2  -1  -4 64.7112 6.38769   5
   2  -1  -4 72.3118 6.04554   1
  -2  -1   4 64.4586 6.18911   4
  -2  -1   4 68.9044 6.31866   1
   2  -1  -4 69.5499 5.35218   7
  -2  -1   4 66.9313 5.06381   2
   2   1  -4 74.9979 6.37359   1
  -2   1   4 62.1604 5.29423   7
  -2   1   4 78.6278 5.92437   1
  -2   1   4 82.2277 6.06522   4
  -2   1   4 72.5644 6.29026   3
   1  -1  -4 451.642 30.7880   4
   1  -1  -4 436.857 31.3280   5
  -1  -1   4 467.901 31.0702   4
   1  -1  -4 468.226 30.5522   7
   1  -1  -4 479.650 30.9515   1
  -1  -1   4 496.450 31.1689   1
  -1  -1   4 460.093 30.6007   3
  -1  -1   4 468.718 31.0574   1
  -1   1   4 487.779 31.0131   3
   1   1  -4 452.695 31.0831   1
  -1   1   4 465.032 30.8200   1
   1   1  -4 440.630 30.9692   4
  -1   1   4 491.004 30.7283   4
  -1   1   4 471.870 30.9737   1
  -1   1   4 458.940 30.4284   7
  -1   1   4 438.322 31.2317   5
   1   1  -4 485.105 31.1024   1
   0  -1  -4 149.766 10.4752   1
   0  -1  -4 145.418 10.9572   5
   0  -1   4 151.444 9.86458   2
   0  -1   4 146.885 10.5320   1
   0  -1   4 156.699 10.6708   6
   0  -1  -4 131.537 10.0563   4
   0  -1   4 151.548 10.4783   3
   0  -1   4 148.414 10.6362   1
   0   1  -4 156.537 9.81028   2
   0   1   4 141.826 10.3229   1
   0   1  -4 128.545 10.4805   1
   0   1  -4 142.892 10.5887   4
   0   1   4 141.081 10.4547   1
   0   1  -4 158.537 10.5567   1
   0   1   4 139.474 10.0479   4
   0   1   4 158.389 10.9884   2
   0   1   4 152.853 10.8448   5
  -1  -1  -4 336.941 22.2261   2
  -1  -1  -4 306.615 22.0335   1
   1  -1   4 353.669 21.6461   2
   1  -1   4 334.717 22.2228   6
  -1  -1  -4 313.177 21.9724   1
   1  -1   4 340.782 22.0413   1
  -1  -1  -4 327.352 22.4471   5
  -1  -1  -4 299.155 21.4986   4
   1  -1   4 338.752 22.1212   1
   1   1   4 296.955 22.2507   5
  -1   1  -4 340.383 22.3707   7
   1   1   4 329.083 21.4401   4
  -1   1  -4 308.351 21.9364   1
   1   1   4 322.428 21.4861   7
  -1   1  -4 343.007 22.1028   1
   1   1   4 351.505 22.3842   2
  -1   1  -4 351.222 21.6243   2
   1   1   4 334.399 22.1158   1
   1   1   4 298.264 21.9522   1
   2  -1   4 378.016 24.5111   2
  -2  -1  -4 351.808 24.7528   1
  -2  -1  -4 331.040 24.9077   5
  -2  -1  -4 368.846 24.2213   7
   2  -1   4 388.756 24.9045   1
   2  -1   4 367.558 24.8993   3
   2  -1   4 338.448 24.6674   1
  -2  -1  -4 350.623 24.6830   1
   2  -1   4 383.314 24.6756   6
  -2   1  -4 398.756 24.7034   1
   2   1   4 349.366 24.2998   7
   2   1   4 346.157 24.8187   5
   2   1   4 357.875 25.1094   2
  -2   1  -4 402.443 24.4274   2
   2   1   4 368.217 24.8253   1
  -2   1  -4 379.048 24.9358   7
  -3  -1  -4 1205.50 78.3755   7
   3  -1   4 1192.48 78.9291   3
   3  -1   4 1196.45 78.6511   2
  -3  -1  -4 1220.00 78.8937   1
  -3  -1  -4 1218.62 78.9114   5
  -3  -1  -4 1154.33 78.7845   1
   3  -1   4 1164.22 78.8386   1
   3  -1   4 1282.23 78.6243   6
   3  -1   4 1287.96 78.8073   1
   3   1   4 1115.88 78.5981   7
   3   1   4 1168.23 78.9143   1
   3   1   4 1114.77 78.8690   5
   3   1   4 1249.16 79.0637   2
  -3   1  -4 1205.15 78.8778   7
  -3   1  -4 1223.53 78.6219   1
   4  -1   4 303.638 20.6385   6
  -4  -1  -4 315.881 20.5398   7
   4  -1   4 305.879 20.8026   1
   4  -1   4 299.304 20.7546   3
   4  -1   4 291.908 20.8900   2
  -4  -1  -4 262.771 20.7917   1
   4  -1   4 315.075 20.9468   1
  -4  -1  -4 281.762 20.7577   1
  -4  -1  -4 282.190 20.6800   5
   4   1   4 300.389 19.6894   6
  -4   1  -4 302.885 21.0460   7
  -4   1  -4 308.241 20.7194   1
   4   1   4 296.959 20.9480   1
   4   1   4 287.387 21.1652   2
  -5  -1  -4 0.31929 2.10247   4
   5  -1   4 5.89803 4.77548   2
   5  -1   4 -0.9160 4.78656   3
   5  -1   4 5.16530 4.35041   1
  -5  -1  -4 1.53807 3.96534   7
   5  -1   4 2.63853 3.98474   6
   5  -1   4 -1.0126 4.20374   1
  -5  -1  -4 1.31123 4.34460   1
  -5   1  -4 9.91723 4.27858   4
   5   1   4 -8.2569 4.21184   1
  -5   1  -4 -8.0813 3.78229   1
  -5   1  -4 -8.7948 3.88977   7
   5   1   4 -5.4284 4.77617   2
   6  -1   4 124.720 10.6570   6
  -6  -1  -4 123.172 11.3805   1
  -6  -1  -4 121.870 9.39681   4
  -6  -1  -4 138.201 11.2860   7
   6  -1   4 146.757 11.5516   1
   6  -1   4 123.189 11.6183   2
   6  -1   4 159.814 11.7561   3
   6   1   4 134.278 12.2359   2
  -6   1  -4 134.194 11.0485   4
  -6   1  -4 124.200 11.0039   1
   6   1   4 116.551 11.4883   1
  -6   1  -4 131.339 11.4254   7
   7  -1   4 6.46389 6.38226   2
   7  -1   4 8.53472 5.21473   6
  -7  -1  -4 1.16566 6.15683   1
  -7  -1  -4 8.17867 5.93688   7
   7  -1   4 7.17617 6.07028   1
  -7  -1  -4 7.41114 3.96020   4
   7  -1   4 8.13099 6.47559   3
  -7   1  -4 7.64114 6.03728   7
  -7   1  -4 5.05194 5.85054   1
  -7   1  -4 8.57727 5.60959   4
   7   1   4 2.72027 7.15134   2
   7   1   4 11.1419 6.60087   1
   8  -1   4 4.28067 7.32292   2
  -8  -1  -4 6.01755 7.09672   7
  -8  -1  -4 5.59283 7.27622   1
   8  -1   4 25.0082 7.82327   3
   8  -1   4 7.63791 5.97546   6
  -8  -1  -4 -1.3875 4.82800   4
   8  -1   4 -5.6562 6.86380   1
  -8   1  -4 3.96365 7.10289   1
   8   1   4 0.80395 7.47273   1
  -8   1  -4 -2.0367 7.14041   7
   8   1   4 -6.2952 7.90751   2
  -8   1  -4 6.46887 6.25911   4
  -9  -1  -4 14.4779 8.72612   1
   9  -1   4 8.73536 8.56825   2
  -9  -1  -4 2.91243 8.44109   7
   9  -1   4 20.0536 7.21480   6
  -9  -1  -4 6.77501 6.04773   4
   9  -1   4 -0.0354 8.40986   1
   9  -1   4 14.4885 8.58283   3
  -9   1  -4 7.06060 7.42916   4
  -9   1  -4 6.24405 8.34766   7
  -9   1  -4 -0.3835 8.32963   1
   9   1   4 -0.6044 9.01133   1
   9   1   4 11.4806 9.43223   2
  10  -1   4 17.8133 8.23298   6
 -10  -1  -4 30.4177 10.6415   7
  10  -1   4 10.7303 10.2739   2
 -10  -1  -4 21.0362 10.8601   1
  10  -1   4 27.0797 10.7057   1
  10  -1   4 9.12750 9.95511   3
  10   1   4 5.39118 10.9521   2
 -10   1  -4 8.42294 10.1944   7
 -10   1  -4 19.4287 9.21589   4
 -10   1  -4 11.5655 10.1359   1
  10   1   4 -1.5763 10.6948   1
  11  -1   4 16.7941 12.2829   1
  11  -1   4 20.7190 11.9141   3
 -11  -1  -4 32.7619 13.0929   1
 -11  -1  -4 19.5330 12.1661   7
  11  -1   4 27.3581 12.8085   2
  11   1   4 22.5130 13.1973   2
  11   1   4 22.6042 11.9890   3
 -11   1  -4 9.26763 12.0546   7
  11   1   4 17.3955 13.1766   1
 -11   1  -4 19.1409 10.7611   4
  12  -1   4 34.9339 14.4146   1
 -12  -1  -4 15.9449 14.9210   1
 -12  -1  -4 27.5660 14.5297   7
  12  -1   4 9.58402 13.6812   3
  12   1   4 39.8144 14.0110   3
 -12   1  -4 16.2287 12.9679   4
 -12   1  -4 28.1693 14.7947   7
  12   1   4 1.27954 14.7889   1
  12   1   4 31.1018 15.2880   2
  11  -2  -4 12.7631 12.4182   3
 -11  -2   4 5.34634 12.1986   4
 -11  -2   4 8.20056 13.2372   1
  11  -2  -4 2.00041 11.5009   1
 -11   2   4 3.30790 13.2622   7
 -11   2   4 14.3700 13.3243   4
 -10  -2   4 -3.2018 11.0754   1
  10  -2  -4 13.1824 10.0346   1
 -10  -2   4 -3.4647 10.1377   4
  10  -2  -4 1.42391 10.3469   3
 -10   2   4 -7.8279 10.7764   4
  10   2  -4 1.09760 10.2456   2
 -10   2   4 7.73684 11.0954   7
  10   2  -4 12.0319 12.1652   1
  -9  -2   4 30.4034 10.2616   1
  -9  -2   4 14.8804 8.97689   4
   9  -2  -4 21.7418 9.52293   3
   9  -2  -4 29.2079 9.20296   5
   9  -2  -4 13.7619 8.59722   1
   9   2  -4 12.3203 8.68104   2
  -9   2   4 22.1162 10.1494   4
   9   2  -4 11.4994 10.2349   1
  -9   2   4 20.5813 9.70886   7
   8  -2  -4 -4.8654 7.63314   3
   8  -2  -4 13.7404 7.32918   1
  -8  -2   4 1.74494 7.37587   4
  -8  -2   4 -2.4705 8.01363   1
   8  -2  -4 5.41979 7.43282   5
   8   2  -4 -0.2673 8.32595   1
  -8   2   4 6.25632 7.91201   7
  -8   2   4 18.2567 8.71566   4
   8   2  -4 -5.3287 6.87269   2
  -7  -2   4 6.38102 7.20726   1
   7  -2  -4 42.4024 7.41558   5
   7  -2  -4 43.0194 7.02518   1
   7  -2  -4 24.4869 7.65501   3
  -7  -2   4 16.0791 6.79630   4
  -7  -2   4 24.9791 5.13330   6
  -7   2   4 32.7683 8.04926   4
  -7   2   4 36.5214 7.38653   7
   7   2  -4 32.9054 8.04308   1
  -7   2   4 29.3081 7.02263   1
   7   2  -4 22.9488 6.66110   2
   6  -2  -4 26.9778 7.25503   3
  -6  -2   4 61.8307 7.87510   1
   6  -2  -4 34.5636 6.76768   5
  -6  -2   4 43.4690 7.09927   4
  -6  -2   4 40.6761 5.43073   6
   6  -2  -4 45.5261 6.48294   1
   6  -2  -4 45.7670 7.04577   1
   6   2  -4 43.6022 7.54761   1
  -6   2   4 39.8479 7.00283   7
   6   2  -4 48.3971 6.46839   2
  -6   2   4 40.8554 6.43347   1
  -6   2   4 65.2357 7.96435   4
  -5  -2   4 13.5976 3.96309   6
  -5  -2   4 6.05080 4.78921   2
   5  -2  -4 12.0522 5.76984   3
  -5  -2   4 8.41141 5.20527   4
   5  -2  -4 11.5075 4.81701   1
  -5  -2   4 5.22689 5.27550   1
   5  -2  -4 18.5484 4.64619   1
  -5  -2   4 9.47072 5.91545   1
   5  -2  -4 10.3791 5.22997   5
  -5   2   4 8.77141 4.44912   1
  -5   2   4 7.23716 4.75155   7
  -5   2   4 9.74692 5.44644   4
   5   2  -4 8.61853 4.33163   2
   5   2  -4 16.7105 5.59058   1
  -4  -2   4 539.242 36.8471   1
   4  -2  -4 552.632 36.8184   5
  -4  -2   4 505.437 35.8874   2
  -4  -2   4 520.501 36.2192   6
   4  -2  -4 569.494 36.1266   1
  -4  -2   4 558.858 36.7579   4
  -4  -2   4 506.211 36.6740   1
   4  -2  -4 569.156 36.8065   3
   4   2  -4 540.680 36.0803   2
  -4   2   4 549.215 36.6142   4
  -4   2   4 557.193 36.3151   7
  -4   2   4 546.940 36.1003   1
   4   2  -4 554.412 36.8603   1
   3  -2  -4 95.0764 8.89886   3
   3  -2  -4 96.0742 8.74785   5
  -3  -2   4 86.3057 7.10514   2
   3  -2  -4 99.0240 7.38343   1
  -3  -2   4 88.1943 8.27265   1
   3  -2  -4 113.538 7.75266   1
  -3  -2   4 105.217 8.03314   6
  -3  -2   4 88.1308 8.37850   1
   3   2  -4 70.3394 8.14965   1
   3   2  -4 97.2768 7.29532   2
  -3   2   4 109.687 7.97201   7
  -3   2   4 97.9814 7.56284   1
  -3   2   4 117.016 8.66980   4
   2  -2  -4 1022.44 67.0539   5
   2  -2  -4 1028.51 66.1089   1
   2  -2  -4 1027.07 66.9490   3
  -2  -2   4 975.971 66.7255   6
  -2  -2   4 1032.66 66.7483   1
  -2  -2   4 958.844 66.6604   1
  -2  -2   4 953.085 66.2852   3
   2  -2  -4 1016.54 66.4655   1
  -2   2   4 1012.30 66.4644   7
  -2   2   4 1058.37 66.4826   4
   2   2  -4 989.268 66.1725   3
  -2   2   4 1030.27 66.1000   1
   2   2  -4 1071.75 66.7336   1
   1  -2  -4 84.0530 7.54087   3
   1  -2  -4 77.3418 7.42908   5
   1  -2  -4 65.7134 5.52145   1
  -1  -2   4 57.8872 6.59954   6
   1  -2  -4 72.1049 5.39680   1
  -1  -2   4 64.2155 5.81456   3
  -1  -2   4 69.7238 6.25286   1
  -1   2   4 67.5032 5.54724   1
  -1   2   4 80.0452 7.22963   2
  -1   2   4 77.2889 6.20585   4
   1   2  -4 65.8838 6.00361   3
   1   2  -4 71.4442 6.16085   1
  -1   2   4 63.9105 5.75275   7
   0  -2  -4 190.240 12.9984   1
   0  -2   4 177.844 13.2266   1
   0  -2  -4 205.584 14.5549   5
   0  -2   4 186.735 13.4343   3
   0  -2   4 199.735 14.0970   6
   0  -2  -4 180.143 12.8690   1
   0   2   4 190.895 14.1601   2
   0   2   4 176.540 13.0890   4
   0   2  -4 193.731 13.5216   3
   0   2   4 199.413 13.0014   1
   0   2  -4 186.571 13.1535   1
   0   2  -4 188.883 12.8262   2
   1  -2   4 43.4629 5.05272   3
  -1  -2  -4 34.2897 4.13417   1
   1  -2   4 39.8483 4.47133   1
  -1  -2  -4 35.8548 4.10055   1
  -1  -2  -4 38.5455 6.12292   5
   1  -2   4 34.8304 5.52362   6
   1   2   4 43.7193 5.74914   2
  -1   2  -4 35.9614 4.28557   1
   1   2   4 39.6584 4.06600   7
   1   2   4 36.8685 4.27046   1
  -1   2  -4 43.8423 4.75179   5
   1   2   4 44.1950 3.93524   4
  -1   2  -4 46.0578 4.40047   2
   2  -2   4 38.7109 5.97826   3
  -2  -2  -4 53.6108 6.79307   5
   2  -2   4 56.0663 6.31183   6
  -2  -2  -4 50.5635 5.37923   1
   2  -2   4 60.3766 5.43929   1
  -2   2  -4 59.1887 6.58088   7
  -2   2  -4 59.8484 5.18068   1
   2   2   4 42.1784 5.07720   7
   2   2   4 52.3489 5.24504   6
  -2   2  -4 61.5985 5.21496   5
   2   2   4 54.1424 4.28610   4
   2   2   4 53.6344 5.39633   1
   2   2   4 48.6494 6.63134   2
  -2   2  -4 57.3728 5.59580   2
   3  -2   4 2.40489 3.62362   1
  -3  -2  -4 13.3531 5.19301   5
   3  -2   4 5.32930 4.61658   6
   3  -2   4 5.38690 4.65161   3
  -3  -2  -4 6.27419 3.70588   1
  -3  -2  -4 8.00816 3.78423   1
  -3   2  -4 5.00201 2.88917   5
   3   2   4 2.24592 4.60981   2
  -3   2  -4 5.78856 4.60533   7
  -3   2  -4 2.05635 3.29931   1
   3   2   4 5.39238 3.85093   1
   3   2   4 3.89350 2.94603   6
   4  -2   4 9.55377 5.22960   3
  -4  -2  -4 9.13138 4.57976   1
  -4  -2  -4 20.3741 5.80824   5
  -4  -2  -4 12.3588 4.49963   1
   4  -2   4 7.95669 4.34784   1
   4  -2   4 21.7153 4.48923   1
   4  -2   4 15.9179 5.13845   6
   4   2   4 14.1321 4.80493   1
  -4   2  -4 21.1057 5.40651   7
  -4   2  -4 20.3683 3.00728   5
  -4   2  -4 14.0473 4.21801   1
   4   2   4 22.2743 5.61705   2
   4   2   4 5.37846 2.83062   6
  -5  -2  -4 15.0057 5.88504   1
  -5  -2  -4 19.3254 5.28947   7
  -5  -2  -4 21.5400 5.55796   1
   5  -2   4 18.0687 6.23506   3
   5  -2   4 31.6346 5.48803   1
   5  -2   4 24.6712 5.99420   6
   5  -2   4 24.0378 5.57662   1
  -5   2  -4 30.8854 6.03764   4
   5   2   4 10.0842 5.62053   1
  -5   2  -4 9.32058 5.74249   7
  -5   2  -4 14.2126 4.89649   1
   5   2   4 27.0883 6.69210   2
   6  -2   4 174.658 13.8445   1
   6  -2   4 199.333 14.5168   6
   6  -2   4 175.215 14.5221   1
  -6  -2  -4 160.418 14.5347   1
  -6  -2  -4 172.151 14.4025   7
  -6  -2  -4 128.954 14.7100   1
   6  -2   4 191.576 14.9923   3
   6   2   4 187.575 15.0157   1
  -6   2  -4 202.522 14.6963   4
  -6   2  -4 172.195 14.5056   7
   6   2   4 186.320 15.2640   2
  -6   2  -4 175.027 13.8736   1
   7  -2   4 8.95108 6.72989   6
   7  -2   4 1.45209 6.47462   1
  -7  -2  -4 8.85276 7.14633   1
  -7  -2  -4 8.57654 7.15486   7
   7  -2   4 4.89818 7.37025   3
  -7   2  -4 20.4135 7.36283   4
  -7   2  -4 8.49886 7.43561   7
   7   2   4 8.92449 7.83186   1
  -7   2  -4 6.64452 6.78900   1
   7   2   4 19.9030 8.52949   2
   8  -2   4 25.3571 8.33561   1
   8  -2   4 27.8186 8.18071   6
  -8  -2  -4 31.8195 8.94186   1
   8  -2   4 26.9385 9.28917   3
  -8  -2  -4 32.2037 9.28783   7
  -8   2  -4 6.30864 8.11930   4
  -8   2  -4 37.0025 9.38805   7
   8   2   4 50.0619 10.9768   2
   8   2   4 7.18921 9.12165   1
  -9  -2  -4 -1.1413 9.69839   1
   9  -2   4 3.96719 9.78852   3
  -9  -2  -4 19.0252 10.4862   7
   9  -2   4 -4.8236 8.72665   1
   9  -2   4 15.7423 8.93906   6
  -9   2  -4 1.74750 9.01711   4
  -9   2  -4 6.57897 9.92329   7
   9   2   4 13.3841 10.8583   1
   9   2   4 0.24202 10.6717   2
 -10  -2  -4 30.1151 12.6999   7
  10  -2   4 25.5103 12.2285   3
 -10  -2  -4 58.0626 13.1510   1
  10  -2   4 65.6449 11.2483   6
  10  -2   4 50.5328 11.8365   1
  10   2   4 33.9517 13.2530   2
 -10   2  -4 43.0255 11.6312   4
 -10   2  -4 51.9985 13.2146   7
  11  -2   4 21.6161 13.3593   3
 -11  -2  -4 -2.2551 13.8035   7
  11  -2   4 -4.7556 11.2700   6
 -11  -2  -4 7.81681 13.6261   1
  11  -2   4 30.4392 12.9763   1
  11   2   4 5.51592 14.2549   2
 -11   2  -4 8.43649 12.4899   4
 -11   2  -4 19.2644 13.9219   7
  10  -3  -4 10.8561 10.8228   1
  10  -3  -4 9.18078 13.6182   3
 -10  -3   4 26.5342 13.9838   1
 -10   3   4 24.1921 13.9109   7
 -10   3   4 9.34482 13.7993   4
   9  -3  -4 13.0453 12.0061   3
  -9  -3   4 -2.4951 11.3595   1
   9  -3  -4 13.7869 9.35484   1
  -9  -3   4 4.52052 10.9923   4
  -9   3   4 10.2743 11.3884   7
  -9   3   4 24.4122 12.3912   4
   8  -3  -4 45.8877 8.89800   1
  -8  -3   4 31.7722 10.7986   1
   8  -3  -4 36.6673 11.3188   3
   8  -3  -4 31.6856 10.1380   5
  -8   3   4 49.6059 11.3968   4
  -8   3   4 31.9636 10.7370   7
  -7  -3   4 13.5439 8.82513   1
   7  -3  -4 15.8170 9.41453   3
   7  -3  -4 2.60170 8.23696   5
   7  -3  -4 4.15885 6.63952   1
   7   3  -4 6.73818 7.54820   2
  -7   3   4 10.7136 9.05910   4
  -7   3   4 -2.1964 8.14034   7
   6  -3  -4 90.5440 8.34294   1
  -6  -3   4 57.0246 8.16212   6
   6  -3  -4 80.0185 10.8879   3
  -6  -3   4 74.5332 10.1305   1
   6  -3  -4 90.0014 10.2976   5
  -6   3   4 86.5528 9.94574   7
   6   3  -4 80.1882 8.98510   2
  -6   3   4 80.2149 10.5427   4
  -5  -3   4 102.402 11.0689   1
   5  -3  -4 148.155 12.4686   3
   5  -3  -4 141.069 11.6833   5
  -5  -3   4 114.887 10.3356   6
   5  -3  -4 118.450 9.73935   1
   5   3  -4 112.182 10.2542   2
  -5   3   4 119.092 11.0965   7
  -5   3   4 100.193 11.3792   4
   4  -3  -4 698.798 44.3359   1
   4  -3  -4 717.107 45.8303   5
  -4  -3   4 615.451 45.1301   6
   4  -3  -4 738.798 45.7748   3
   4  -3  -4 672.505 44.5325   1
  -4  -3   4 685.841 45.4940   1
   4   3  -4 638.017 45.4535   1
  -4   3   4 671.028 45.1780   7
  -4   3   4 662.887 45.5565   4
   4   3  -4 650.584 44.8107   2
   3  -3  -4 14.3454 6.49637   5
   3  -3  -4 28.7147 3.78858   1
   3  -3  -4 18.6931 3.59555   1
  -3  -3   4 32.0939 5.46971   1
   3  -3  -4 20.2840 7.04625   3
  -3  -3   4 10.6325 5.42736   6
   3   3  -4 26.5877 4.40755   2
   3   3  -4 12.0087 4.70484   3
   3   3  -4 20.5463 5.51501   1
  -3   3   4 24.6023 5.82683   4
  -3   3   4 14.5162 5.19082   7
  -3   3   4 16.2385 3.85015   1
  -2  -3   4 33.4552 4.78945   3
   2  -3  -4 12.6828 6.59841   3
  -2  -3   4 27.8460 4.88618   1
   2  -3  -4 25.1076 6.78721   5
  -2  -3   4 15.4708 4.80470   1
  -2  -3   4 34.5320 5.86092   6
   2   3  -4 21.9044 5.00472   1
  -2   3   4 30.4883 5.25726   7
   2   3  -4 23.5601 4.04365   2
  -2   3   4 16.7569 5.29428   4
  -1  -3   4 18.4353 4.04814   1
  -1  -3   4 11.5427 4.02848   1
  -1  -3   4 17.6675 4.65472   3
   1  -3  -4 21.7764 6.59389   5
  -1  -3   4 24.1358 5.59495   6
   1  -3  -4 3.41740 5.92428   3
  -1   3   4 1.00083 4.17215   7
  -1   3   4 19.7410 5.93971   2
  -1   3   4 11.9617 4.66672   4
   1   3  -4 11.6198 4.08766   1
   1   3  -4 8.60499 3.51190   2
   0  -3   4 12.7452 5.48416   6
   0  -3   4 0.88856 3.46852   1
   0  -3  -4 2.67389 6.00314   5
   0  -3   4 13.5350 4.85027   3
   0  -3   4 7.78050 3.50454   1
   0   3  -4 2.03133 3.47455   1
   0   3   4 8.51789 5.69157   2
   0   3   4 0.97949 4.16763   4
   0   3  -4 1.14163 3.61045   2
  -1  -3  -4 3.57721 6.36840   5
  -1  -3  -4 7.15259 3.02037   1
  -1  -3  -4 2.19548 2.85474   1
   1  -3   4 2.48692 3.42033   1
   1  -3   4 6.34145 5.67790   6
   1  -3   4 -0.5491 3.51088   1
   1  -3   4 4.90133 5.08255   3
   1   3   4 5.11627 3.40044   1
  -1   3  -4 1.69631 5.58428   7
   1   3   4 19.2572 5.95852   2
  -1   3  -4 11.3266 3.62924   1
   1   3   4 1.90176 3.90544   4
   2  -3   4 205.132 15.9259   6
  -2  -3  -4 212.311 14.2597   1
  -2  -3  -4 203.910 16.6996   5
   2  -3   4 191.831 15.4373   3
  -2  -3  -4 189.961 14.1547   1
   2  -3   4 201.261 14.2042   1
   2  -3   4 215.673 14.1230   1
   2   3   4 204.010 14.3224   1
  -2   3  -4 216.352 16.0962   7
  -2   3  -4 193.155 14.0024   1
   2   3   4 188.258 15.8624   2
   2   3   4 194.334 14.1795   4
   3  -3   4 228.994 16.3095   6
   3  -3   4 198.596 14.4504   1
   3  -3   4 214.036 14.3416   1
  -3  -3  -4 160.360 16.5810   5
  -3  -3  -4 216.579 14.7391   1
  -3  -3  -4 187.468 14.7588   1
   3  -3   4 222.316 16.0419   3
   3   3   4 185.071 14.8507   1
  -3   3  -4 214.729 16.3625   7
  -3   3  -4 204.307 14.2690   1
   3   3   4 196.761 14.0521   4
   3   3   4 196.149 13.9733   4
   3   3   4 203.997 16.2166   2
  -4  -3  -4 146.440 12.0953   1
  -4  -3  -4 149.596 14.4439   5
   4  -3   4 153.462 13.3465   3
   4  -3   4 142.370 11.7922   1
   4  -3   4 165.468 11.5806   1
   4  -3   4 163.502 13.4497   6
   4   3   4 139.605 12.6867   1
  -4   3  -4 149.005 13.2812   7
   4   3   4 142.546 13.5656   2
   5  -3   4 -0.4262 7.14476   6
   5  -3   4 -8.9196 5.11999   1
  -5  -3  -4 -0.2295 5.96743   1
   5  -3   4 9.82350 7.63738   3
  -5   3  -4 -2.2385 6.90789   4
   5   3   4 -1.9160 7.34048   2
  -5   3  -4 -5.4989 7.09721   7
   6  -3   4 115.751 12.9565   3
   6  -3   4 123.875 10.9770   1
  -6  -3  -4 108.711 11.9731   1
   6  -3   4 112.569 12.6539   6
   6   3   4 115.616 13.3464   2
  -6   3  -4 141.251 13.2019   4
  -6   3  -4 115.469 12.8605   7
   7  -3   4 55.3159 10.2547   6
   7  -3   4 40.3213 8.42697   1
  -7  -3  -4 31.4640 9.44182   1
   7  -3   4 33.2317 10.3300   3
  -7   3  -4 39.1864 10.3307   7
  -7   3  -4 46.2766 10.4357   4
   7   3   4 48.1164 11.0547   2
   8  -3   4 38.0528 9.29639   1
  -8  -3  -4 24.6683 10.1939   1
   8  -3   4 18.2067 11.0352   3
   8  -3   4 19.9510 10.5420   6
   8   3   4 1.53055 11.5395   2
  -8   3  -4 22.5989 11.1388   7
  -8   3  -4 28.6604 10.5905   4
  -9  -3  -4 -0.6564 11.3012   1
   9  -3   4 5.30310 11.1623   6
   9  -3   4 -12.345 11.4548   3
   9  -3   4 5.21020 10.0912   1
  -9   3  -4 4.31890 11.8398   4
   9   3   4 -9.0183 13.5603   2
  -9   3  -4 -10.440 11.8475   7
  10  -3   4 0.58366 13.7883   3
 -10  -3  -4 14.8482 13.9389   1
  10  -3   4 2.49698 11.4699   1
  10  -3   4 4.16306 12.4413   6
 -10   3  -4 2.36461 13.0081   4
 -10   3  -4 23.5652 14.9295   7
  10   3   4 10.8826 15.2990   2
  -9  -4   4 24.6688 14.4007   1
   9  -4  -4 -10.629 10.2016   1
   9  -4  -4 -0.2768 15.1374   3
  -9   4   4 -15.527 14.3973   7
  -9   4   4 -10.984 14.8475   4
  -8  -4   4 31.4504 12.7819   1
   8  -4  -4 22.9396 9.11397   1
   8  -4  -4 26.2650 14.0743   3
  -8   4   4 30.3036 13.9254   4
  -8   4   4 25.8178 13.0666   7
   7  -4  -4 35.9745 13.2155   3
  -7  -4   4 31.4625 11.1634   1
   7  -4  -4 35.3805 8.04392   1
   7  -4  -4 22.7308 12.2821   5
  -7   4   4 33.8144 11.7568   7
  -7   4   4 16.0776 12.0909   4
  -6  -4   4 227.403 19.6830   1
   6  -4  -4 254.457 17.3635   1
   6  -4  -4 244.000 20.6668   5
   6  -4  -4 234.001 20.9909   3
  -6   4   4 223.736 19.8473   7
  -6   4   4 228.238 20.7861   4
  -5  -4   4 -4.3721 8.10051   6
   5  -4  -4 4.13751 10.1735   3
  -5  -4   4 1.42737 7.84251   1
   5  -4  -4 -3.3178 10.0219   5
  -5   4   4 18.1179 8.88145   7
  -5   4   4 -0.3641 9.10429   4
   4  -4  -4 47.4212 11.1356   5
  -4  -4   4 56.3192 9.26205   6
  -4  -4   4 56.6350 8.52961   1
   4  -4  -4 55.0308 11.2274   3
  -4   4   4 70.5426 10.2283   4
  -4   4   4 53.1163 9.41835   7
  -3  -4   4 27.3652 8.02334   6
   3  -4  -4 7.82044 9.21650   5
  -3  -4   4 15.1456 6.40144   1
   3  -4  -4 12.2647 9.52103   3
  -3   4   4 22.7303 7.41580   7
  -3   4   4 10.1574 7.71765   4
  -2  -4   4 2.92143 4.99327   1
   2  -4  -4 9.47307 9.15931   5
  -2  -4   4 3.04251 7.50217   6
   2  -4  -4 -6.1688 8.60017   3
  -2   4   4 -2.9501 8.03872   2
  -2   4   4 -1.9310 6.68627   4
  -2   4   4 9.50791 6.93230   7
   1  -4  -4 -7.0828 8.75155   5
  -1  -4   4 -0.6164 6.99486   3
  -1  -4   4 -1.3902 4.23843   1
  -1  -4   4 12.2752 7.74877   6
   1   4  -4 4.10424 5.91658   2
  -1   4   4 -0.8415 7.88464   2
  -1   4   4 3.86423 6.53499   7
  -1   4   4 -5.0125 6.51090   4
   0  -4   4 6.03742 7.74471   6
   0  -4   4 6.03260 7.38420   3
   0  -4  -4 2.06924 9.06950   5
   0   4   4 9.60041 6.60215   4
   0   4   4 15.3861 8.58986   2
   0   4  -4 10.3784 6.28901   2
   0   4   4 2.32203 6.64365   7
   1  -4   4 -7.0146 7.50720   6
  -1  -4  -4 -6.4873 9.34372   5
   1  -4   4 2.18003 7.56514   3
  -1   4  -4 0.89685 6.27200   2
   1   4   4 -5.0546 6.00427   4
  -1   4  -4 8.73325 8.45480   7
   1   4   4 -4.4352 7.75378   2
   2  -4   4 124.251 12.5141   6
  -2  -4  -4 116.732 14.3517   5
   2  -4   4 118.433 12.3995   3
  -2   4  -4 86.4951 12.4107   7
   2   4   4 126.274 13.0647   2
   2   4   4 117.616 10.3844   4
   3  -4   4 6.57192 4.58737   1
  -3  -4  -4 -4.9590 10.0843   5
  -3  -4  -4 4.20870 5.11137   1
   3  -4   4 17.4667 8.75659   3
   3  -4   4 12.1856 9.05846   6
   3   4   4 -1.8295 8.88637   2
  -3   4  -4 5.91842 8.91463   7
   4  -4   4 265.986 21.1877   6
   4  -4   4 279.884 18.1265   1
   4  -4   4 239.723 21.1110   3
  -4  -4  -4 232.464 18.7887   1
   4   4   4 244.078 21.4497   2
  -4   4  -4 280.936 21.2889   7
   5  -4   4 64.4501 11.7222   6
   5  -4   4 51.9779 7.64798   1
  -5  -4  -4 62.0155 9.26121   1
   5  -4   4 59.9093 11.7806   3
  -5   4  -4 52.3789 11.5278   7
  -5   4  -4 63.8050 11.6948   4
   5   4   4 49.8695 11.8392   2
   6  -4   4 12.1640 7.44735   1
   6  -4   4 4.10927 10.9586   3
  -6  -4  -4 19.7438 9.16121   1
   6  -4   4 -11.330 10.5436   6
   6   4   4 -0.8645 11.8387   2
  -6   4  -4 0.58645 11.0874   7
  -6   4  -4 15.4299 11.2824   4
   7  -4   4 29.1895 12.6795   6
   7  -4   4 6.93306 8.39268   1
   7  -4   4 19.9877 12.8022   3
  -7  -4  -4 11.9729 10.4437   1
   7   4   4 25.7417 13.5843   2
  -7   4  -4 9.09077 12.2186   4
  -7   4  -4 35.2135 13.5406   7
   8  -4   4 2.02562 13.1599   6
  -8  -4  -4 1.78867 11.8867   1
   8  -4   4 -12.066 13.5020   3
   8  -4   4 0.63247 9.45631   1
  -8   4  -4 -4.4737 13.8032   7
  -8   4  -4 1.26634 13.2006   4
   8   4   4 -13.607 14.7049   2
   6  -5  -4 -3.5518 15.9721   3
  -6  -5   4 1.50849 11.3136   1
  -6   5   4 20.2217 14.7666   4
  -5  -5   4 26.7011 10.4598   1
   5  -5  -4 7.09179 14.9882   5
   5  -5  -4 39.3118 15.8854   3
  -5   5   4 36.9289 13.6314   7
  -5   5   4 17.7436 13.2754   4
  -4  -5   4 -5.5516 8.11867   1
   4  -5  -4 1.78985 14.2068   5
   4  -5  -4 -6.8069 13.7073   3
  -4   5   4 16.1647 11.8649   7
  -4   5   4 8.86527 13.5677   2
  -4   5   4 15.2057 12.1971   4
   3  -5  -4 3.68762 13.9439   5
   3  -5  -4 24.4281 13.8071   3
  -3  -5   4 2.11691 10.9734   6
  -3  -5   4 -1.6899 6.88128   1
  -3   5   4 3.86058 12.4936   2
  -3   5   4 -12.739 10.2236   7
  -3   5   4 -4.3958 10.4795   4
  -2  -5   4 4.12968 10.8041   6
   2  -5  -4 21.2088 14.2325   5
  -2   5   4 -4.0548 12.2216   2
  -2   5   4 -9.3237 9.77077   4
  -2   5   4 -5.9011 10.2367   7
  -1  -5   4 0.68266 10.8134   6
   1  -5  -4 23.9478 14.0754   5
  -1   5   4 7.39882 12.3854   2
  -1   5   4 8.53132 10.1068   7
  -1   5   4 21.6103 10.1184   4
   0  -5  -4 -7.8484 13.3867   5
   0  -5   4 17.7914 11.2871   6
   0  -5   4 4.89883 11.3737   3
   0   5   4 10.4393 11.8644   2
   0   5   4 17.3463 10.2829   7
   0   5   4 -8.7277 10.0195   4
   0   5  -4 0.78373 12.0943   7
   1  -5   4 7.79472 11.4357   6
   1  -5   4 9.49769 11.6154   3
  -1  -5  -4 7.62222 13.9080   5
   1   5   4 1.05732 11.8449   2
   1   5   4 -3.6545 10.0802   7
  -1   5  -4 2.82479 12.3787   7
   2  -5   4 2.14933 11.9991   3
   2  -5   4 -1.4257 11.7496   6
  -2   5  -4 10.3305 12.5162   7
   2   5   4 4.17400 12.5456   2
   3  -5   4 64.7329 14.1426   6
   3  -5   4 59.7365 14.2264   3
  -3   5  -4 75.1771 13.9685   4
  -3   5  -4 56.1525 14.2576   7
   3   5   4 65.7757 14.8353   2
   4  -5   4 29.9956 14.3585   3
   4  -5   4 38.6678 13.8528   6
  -4   5  -4 27.1135 13.5105   4
  -4   5  -4 27.1676 14.3065   7
   4   5   4 15.5499 14.1023   2
   5  -5   4 -10.915 14.2356   3
   5  -5   4 25.0152 14.9203   6
  -5  -5  -4 -6.7345 8.48135   1
  -5   5  -4 7.49595 14.0179   4
  -5   5  -4 30.0155 14.8008   7
   5   5   4 17.7606 15.1106   2
 -12   0   5 -7.8868 13.8995   1
 -12   0   5 9.83739 12.8529   4
  12   0  -5 7.59300 13.5692   1
 -12   0   5 1.42371 13.9390   7
 -11   0   5 -16.506 10.9642   7
 -11   0   5 -6.0206 11.3030   1
  11   0  -5 -10.078 10.9202   1
 -11   0   5 6.50177 10.9051   4
 -10   0   5 -13.505 9.26822   1
 -10   0   5 -13.698 8.68655   4
  10   0  -5 0.95220 9.55963   1
  10   0  -5 -3.4138 7.46018   3
 -10   0   5 -2.8577 9.49628   7
  -9   0   5 -9.9481 7.64267   7
  -9   0   5 -2.0462 8.13925   1
   9   0  -5 6.78911 6.49528   3
  -9   0   5 7.41776 7.84434   4
   9   0  -5 -7.0986 7.96214   1
  -8   0   5 1.46593 6.59222   7
  -8   0   5 7.19988 6.69871   4
   8   0  -5 4.68894 5.41415   3
  -8   0   5 -1.1491 6.63576   1
   8   0  -5 4.28342 6.97191   1
   7   0  -5 -0.7620 5.72906   1
  -7   0   5 6.56463 5.66991   4
  -7   0   5 5.72218 5.70474   7
   7   0  -5 0.31526 4.47792   3
  -7   0   5 -3.0195 5.61838   1
  -6   0   5 -5.8415 4.24925   7
   6   0  -5 -6.4599 4.70397   1
  -6   0   5 5.29861 4.86461   4
  -6   0   5 -2.6404 4.74474   1
   6   0  -5 -2.2546 3.72056   3
  -5   0   5 -6.5286 3.66637   7
  -5   0   5 -2.6879 3.35157   3
  -5   0   5 -6.1442 3.88433   4
   5   0  -5 13.6561 4.70165   1
  -5   0   5 -2.3000 4.13526   1
   5   0  -5 -0.5891 3.25118   3
  -4   0   5 7.22066 3.69582   7
  -4   0   5 -0.5998 2.76194   3
   4   0  -5 -0.0929 2.83891   3
  -4   0   5 0.88397 3.74783   1
  -4   0   5 -5.3068 3.39073   4
   4   0  -5 0.17828 4.00813   1
   3   0  -5 8.54146 2.78244   3
   3   0  -5 -1.1725 2.43207   7
  -3   0   5 1.58427 3.36795   4
   3   0  -5 -5.8177 3.36243   1
  -3   0   5 -2.4165 3.27521   1
  -3   0   5 -1.6162 2.31764   3
   3   0  -5 -1.3572 2.90393   1
  -3   0   5 -7.8704 2.61577   7
   2   0  -5 -1.9202 2.38677   4
  -2   0   5 -1.6876 2.06382   3
   2   0  -5 -1.4395 2.54404   1
   2   0  -5 -7.1276 2.90520   1
  -2   0   5 -3.4852 2.57593   1
  -2   0   5 -4.4138 2.68886   4
   2   0  -5 -0.1215 1.98541   7
  -2   0   5 -2.0642 2.88425   1
   1   0  -5 -0.4512 1.71985   7
   1   0  -5 0.64308 2.91093   1
   1   0  -5 -0.2992 2.58349   1
  -1   0   5 -3.4164 2.27735   2
  -1   0   5 -5.9412 2.37030   1
  -1   0   5 -4.0521 2.78046   1
   1   0  -5 -2.2008 2.12956   4
  -1   0   5 1.73595 2.69238   4
   0   0  -5 -3.1781 1.90227   4
   0   0  -5 -2.5291 2.70418   1
   0   0   5 -7.3225 2.63945   1
   0   0   5 -0.8338 2.36870   2
   0   0  -5 -3.4359 2.04520   2
   0   0   5 -4.0908 2.23918   1
   0   0  -5 -1.3392 2.47813   1
   0   0   5 -7.3538 2.15550   4
  -1   0  -5 2.86045 2.49436   5
  -1   0  -5 -2.6418 1.82369   4
   1   0   5 0.10825 2.48055   1
   1   0   5 -2.5951 2.82244   1
  -1   0  -5 0.59338 2.04333   7
  -1   0  -5 -1.5438 2.86738   1
   1   0   5 2.20607 2.71731   2
  -1   0  -5 1.93606 2.31534   2
  -1   0  -5 -0.7723 2.54002   1
  -2   0  -5 2.95108 2.68760   2
  -2   0  -5 0.53499 2.85218   1
  -2   0  -5 1.58765 3.04862   1
  -2   0  -5 2.62887 2.37804   7
   2   0   5 0.71409 2.80725   1
  -2   0  -5 -1.6459 2.22350   5
   2   0   5 0.94554 2.18315   7
  -2   0  -5 -2.7723 2.02036   4
   2   0   5 2.65222 3.15003   2
   2   0   5 5.19939 3.37013   1
  -3   0  -5 -2.0964 2.32322   5
   3   0   5 4.28920 2.18779   5
  -3   0  -5 2.83482 3.61803   1
   3   0   5 6.48777 3.88403   1
   3   0   5 2.96324 2.98251   6
   3   0   5 0.03630 2.59321   7
  -3   0  -5 6.22551 2.90389   7
  -3   0  -5 -1.9831 3.36984   1
   3   0   5 -3.3223 3.11090   1
   3   0   5 -1.6297 3.77779   2
  -4   0  -5 3.60050 4.03260   1
   4   0   5 -0.0660 2.29425   5
   4   0   5 -4.6829 4.55597   2
   4   0   5 -5.1817 2.95139   6
  -4   0  -5 1.50243 2.50875   5
   4   0   5 0.61839 4.14797   1
  -4   0  -5 -4.3650 3.19672   7
   5   0   5 -3.2316 2.53057   5
   5   0   5 -1.2421 3.27469   6
  -5   0  -5 -0.5401 3.83260   7
   5   0   5 -5.3277 5.02912   2
  -5   0  -5 -0.4436 3.20573   4
  -5   0  -5 11.6184 4.60812   1
   5   0   5 -5.9376 4.28571   1
  -6   0  -5 -3.9121 4.48074   7
  -6   0  -5 5.03365 3.76260   4
   6   0   5 -1.4908 5.06761   1
   6   0   5 -2.6388 3.19532   5
  -6   0  -5 -4.0598 4.68664   1
   6   0   5 3.92909 5.70624   2
   6   0   5 -6.1383 3.60117   6
   7   0   5 1.33631 4.19390   6
  -7   0  -5 5.43481 4.36043   4
   7   0   5 -7.6579 3.80503   5
   7   0   5 0.16153 6.00192   1
  -7   0  -5 0.06637 5.59701   7
   7   0   5 2.71115 6.74139   2
  -7   0  -5 -0.5357 5.76339   1
  -8   0  -5 -1.6750 7.11704   1
   8   0   5 1.60446 4.89449   6
   8   0   5 -3.0079 7.43523   2
   8   0   5 0.46233 7.35166   1
  -8   0  -5 -0.3900 5.19974   4
  -8   0  -5 -2.2818 6.67132   7
   9   0   5 4.38059 8.43149   3
   9   0   5 -11.805 8.55479   2
   9   0   5 1.21801 8.80746   1
   9   0   5 -0.5730 5.62936   6
  -9   0  -5 -3.4031 8.32861   1
  -9   0  -5 2.96953 8.18791   7
  -9   0  -5 0.28859 6.24577   4
 -10   0  -5 -3.2598 9.89217   1
 -10   0  -5 2.12008 7.78714   4
  10   0   5 -10.048 9.54490   3
 -10   0  -5 -24.166 8.95759   7
  10   0   5 5.03512 10.4205   2
  10   0   5 0.08417 10.5073   1
  11   0   5 -7.6554 11.8521   1
 -11   0  -5 -4.3452 11.7320   1
  11   0   5 5.00377 12.1361   2
 -11   0  -5 3.08917 11.7049   7
  11   0   5 19.7701 11.7623   3
 -12   0  -5 4.98306 13.6618   7
  12   0   5 -6.8867 13.6481   2
 -12   0  -5 1.08721 14.7649   1
  12   0   5 1.80454 14.7053   1
  12   0   5 -30.247 12.4907   3
 -12  -1   5 32.1925 15.4199   1
  12  -1  -5 21.6251 13.5338   1
  12  -1  -5 -7.9704 12.2273   3
 -12  -1   5 25.1383 13.3405   4
 -12  -1   5 -1.9353 14.2023   7
 -12   1   5 12.1737 14.2016   4
 -12   1   5 8.68081 14.2935   7
  12   1  -5 -14.355 13.9579   1
  11  -1  -5 1.20557 10.6529   5
 -11  -1   5 14.1432 12.3768   7
  11  -1  -5 17.5976 11.6370   1
  11  -1  -5 -4.0672 10.2614   3
 -11  -1   5 7.64187 12.4084   1
 -11  -1   5 5.42509 10.8399   4
  11   1  -5 8.18420 12.1628   1
 -11   1   5 3.42553 11.9989   7
 -11   1   5 -9.8502 11.5913   4
 -10  -1   5 12.4904 9.29648   4
  10  -1  -5 7.46689 9.02815   3
  10  -1  -5 12.5230 9.81715   1
 -10  -1   5 -6.2211 10.0368   1
 -10  -1   5 2.10069 10.2655   7
 -10   1   5 19.2299 10.2650   7
 -10   1   5 8.63762 9.99786   4
 -10   1   5 24.4559 11.0448   1
  10   1  -5 0.33096 10.2861   1
   9  -1  -5 25.7763 8.25746   3
  -9  -1   5 31.7560 9.49149   7
   9  -1  -5 12.4938 8.52882   1
  -9  -1   5 14.0280 8.18183   4
  -9  -1   5 19.1302 9.22683   1
  -9   1   5 22.2282 8.77196   7
  -9   1   5 39.9384 9.58300   4
   9   1  -5 17.6998 9.18713   1
  -9   1   5 24.9469 9.15540   1
   8  -1  -5 3.79724 6.54433   3
  -8  -1   5 -0.3181 7.20332   7
  -8  -1   5 0.39112 6.53106   4
   8  -1  -5 3.74898 6.99935   1
  -8  -1   5 5.25137 7.59605   1
   8   1  -5 -0.9078 7.35568   1
  -8   1   5 15.8583 7.70553   4
  -8   1   5 10.3518 7.09187   7
  -8   1   5 22.3668 7.58748   1
   8   1  -5 2.77069 4.61121   3
  -7  -1   5 28.1059 6.53368   4
  -7  -1   5 31.4823 7.14840   7
   7  -1  -5 31.3400 6.57751   3
   7  -1  -5 29.9711 6.76613   1
  -7  -1   5 47.5671 7.82633   1
   7   1  -5 15.7096 6.98302   1
  -7   1   5 25.6032 6.75647   7
  -7   1   5 38.2304 7.11879   1
  -7   1   5 38.8417 7.40428   4
   7   1  -5 32.2224 4.54018   3
   6  -1  -5 122.670 10.2791   3
   6  -1  -5 115.398 10.5684   1
  -6  -1   5 138.655 10.6834   4
  -6  -1   5 112.081 10.7151   7
   6  -1  -5 106.055 10.2969   1
  -6  -1   5 94.0944 10.5972   1
   6   1  -5 107.905 10.6901   1
  -6   1   5 138.400 10.9609   4
  -6   1   5 129.577 10.3503   7
   6   1  -5 105.411 8.47092   3
  -6   1   5 128.802 10.5807   1
   5  -1  -5 143.739 11.1677   3
  -5  -1   5 116.566 11.4436   1
   5  -1  -5 131.125 11.2577   1
  -5  -1   5 135.605 11.4368   7
   5  -1  -5 137.033 11.1649   1
  -5  -1   5 142.164 11.3935   4
   5   1  -5 164.660 11.8812   1
  -5   1   5 153.844 11.7693   4
  -5   1   5 150.993 11.0266   7
  -5   1   5 129.431 11.1988   1
   4  -1  -5 554.005 38.6155   5
  -4  -1   5 553.489 38.7096   1
   4  -1  -5 581.509 38.4086   1
  -4  -1   5 594.456 38.5317   4
   4  -1  -5 576.439 37.9931   1
   4  -1  -5 604.280 38.4451   3
  -4  -1   5 558.517 38.0386   2
  -4  -1   5 566.100 38.6508   1
  -4   1   5 557.116 38.0195   7
  -4   1   5 575.223 38.2626   4
  -4   1   5 567.614 38.4330   1
   4   1  -5 594.331 38.8165   1
   3  -1  -5 197.124 13.3525   1
  -3  -1   5 195.262 13.6770   1
   3  -1  -5 185.514 13.7088   5
  -3  -1   5 168.564 12.4911   2
   3  -1  -5 180.771 12.6233   7
   3  -1  -5 207.650 13.4118   3
  -3  -1   5 173.121 13.3930   1
   3  -1  -5 179.784 12.9634   1
  -3  -1   5 178.880 13.2378   4
   3   1  -5 161.243 13.4899   1
  -3   1   5 182.632 13.1930   1
  -3   1   5 176.762 13.1401   4
  -3   1   5 183.014 12.5937   7
   2  -1  -5 19.6515 2.71423   7
   2  -1  -5 22.1419 3.89852   1
  -2  -1   5 21.3224 4.17784   1
   2  -1  -5 28.4088 4.54984   3
  -2  -1   5 27.5672 4.35831   4
   2  -1  -5 27.8628 3.65378   1
   2  -1  -5 34.0000 4.61167   5
  -2  -1   5 29.6891 2.66338   2
  -2  -1   5 30.9213 4.16194   1
  -2   1   5 26.3520 3.77182   1
  -2   1   5 23.6335 3.99132   4
  -2   1   5 19.4305 2.79106   7
   2   1  -5 25.2124 4.23760   1
   1  -1  -5 340.417 22.9951   1
  -1  -1   5 328.875 23.2168   1
   1  -1  -5 345.889 23.1776   1
   1  -1  -5 324.226 22.8004   4
   1  -1  -5 316.848 23.5707   5
  -1  -1   5 347.483 23.2276   4
  -1  -1   5 363.534 23.4089   1
  -1   1   5 356.375 23.1830   1
  -1   1   5 353.499 22.7823   4
  -1   1   5 346.680 23.4053   2
   1   1  -5 343.306 23.3131   1
   0  -1   5 11.1419 3.25787   1
   0  -1  -5 17.0663 2.89959   1
   0  -1  -5 4.65836 2.11474   4
   0  -1   5 9.64725 3.30771   6
   0  -1  -5 0.96278 3.31467   5
   0  -1   5 6.62299 2.82205   1
   0  -1   5 5.52134 1.88461   2
   0  -1  -5 8.53826 3.05902   1
   0   1   5 0.43098 3.35404   2
   0   1  -5 5.40579 2.95363   1
   0   1   5 2.72401 2.21385   4
   0   1  -5 3.19231 1.67912   2
   0   1   5 2.14111 2.82907   1
  -1  -1  -5 1477.00 95.1086   7
  -1  -1  -5 1386.16 95.1787   1
   1  -1   5 1391.84 95.4371   1
  -1  -1  -5 1401.47 95.3836   1
   1  -1   5 1496.56 95.4559   6
  -1  -1  -5 1437.00 95.2376   4
   1  -1   5 1528.41 95.3506   1
   1  -1   5 1445.97 95.4530   2
  -1  -1  -5 1507.08 95.8429   5
  -1   1  -5 1522.75 95.7301   7
   1   1   5 1433.79 95.2199   4
  -1   1  -5 1478.06 95.4041   2
   1   1   5 1391.20 95.1007   7
   1   1   5 1496.52 95.4412   2
  -1   1  -5 1479.91 95.2230   1
   1   1   5 1503.36 95.5358   1
   2  -1   5 143.163 9.57694   6
   2  -1   5 135.916 9.63336   1
  -2  -1  -5 113.573 9.64039   5
  -2  -1  -5 129.347 9.57084   1
  -2  -1  -5 113.443 8.61380   7
  -2  -1  -5 118.107 9.53013   1
   2  -1   5 114.184 9.36802   1
   2  -1   5 137.230 9.33206   2
   2   1   5 123.641 9.59549   1
  -2   1  -5 113.183 9.55590   7
  -2   1  -5 127.312 9.38568   1
   2   1   5 101.905 8.61005   7
  -2   1  -5 135.156 9.06828   2
   2   1   5 120.811 9.94644   2
   3  -1   5 74.7586 6.88972   6
  -3  -1  -5 58.8088 6.49197   1
  -3  -1  -5 83.9977 6.90092   1
   3  -1   5 76.5272 6.90114   2
  -3  -1  -5 79.0635 6.82823   5
   3  -1   5 64.6515 6.90850   1
  -3  -1  -5 59.6592 5.81532   7
   3  -1   5 66.1198 6.55408   1
   3   1   5 54.7814 5.78182   7
   3   1   5 76.4514 7.11362   2
  -3   1  -5 60.0564 6.54636   7
   3   1   5 80.3857 7.08226   1
  -3   1  -5 76.8675 6.73022   1
   4  -1   5 1145.15 73.5893   2
   4  -1   5 1211.12 74.3012   3
  -4  -1  -5 1011.37 73.5201   1
  -4  -1  -5 1097.10 73.7234   1
  -4  -1  -5 1104.14 73.2509   7
   4  -1   5 1106.34 73.8209   1
  -4  -1  -5 1113.09 73.5175   5
   4  -1   5 1133.28 73.2824   6
   4  -1   5 1071.99 73.6486   1
   4   1   5 1109.82 73.8712   2
  -4   1  -5 1182.52 73.8042   7
  -4   1  -5 1116.85 73.5365   1
   4   1   5 1111.42 73.8156   1
  -5  -1  -5 6.30295 2.25008   4
  -5  -1  -5 9.23318 4.20015   7
   5  -1   5 10.3743 4.41785   6
   5  -1   5 4.24916 4.62519   1
  -5  -1  -5 11.6708 4.78770   1
   5  -1   5 -4.2482 4.57071   2
   5  -1   5 10.6184 4.98623   1
   5  -1   5 12.6166 5.37420   3
   5   1   5 -0.6667 4.52021   1
   5   1   5 1.44289 2.53545   6
  -5   1  -5 12.8010 4.71309   1
   5   1   5 17.5640 5.82580   2
  -5   1  -5 13.5884 4.80659   7
  -6  -1  -5 49.3981 7.63265   1
   6  -1   5 73.4039 8.37627   3
   6  -1   5 50.1863 7.93176   2
  -6  -1  -5 61.1499 7.29095   7
   6  -1   5 60.3036 7.62177   1
   6  -1   5 76.0940 7.21916   6
  -6  -1  -5 62.7623 5.28680   4
  -6   1  -5 56.1400 7.24997   4
  -6   1  -5 75.5464 7.66467   1
   6   1   5 59.6115 5.21812   6
   6   1   5 41.3928 7.68729   1
   6   1   5 63.6715 8.64599   2
  -6   1  -5 61.0316 7.68579   7
   7  -1   5 12.4146 5.68661   6
  -7  -1  -5 33.9607 6.84981   7
   7  -1   5 38.1271 7.82083   2
  -7  -1  -5 31.1764 7.18898   1
  -7  -1  -5 11.5847 4.11369   4
   7  -1   5 29.8424 7.18426   1
   7  -1   5 16.4547 7.13629   3
  -7   1  -5 38.9104 7.20931   1
   7   1   5 11.2691 7.07576   1
  -7   1  -5 15.9739 6.00583   4
  -7   1  -5 22.2792 6.87081   7
   7   1   5 12.8665 8.10056   2
   8  -1   5 5.92974 7.69156   3
  -8  -1  -5 5.11861 7.26170   7
   8  -1   5 5.15607 7.82855   2
   8  -1   5 15.6268 7.70747   1
  -8  -1  -5 3.44625 7.56231   1
   8  -1   5 19.4523 6.48273   6
  -8  -1  -5 3.05886 4.79705   4
  -8   1  -5 2.52652 7.31018   1
  -8   1  -5 14.7766 7.02618   4
  -8   1  -5 -7.3374 7.04443   7
   8   1   5 9.88006 8.69567   2
   8   1   5 2.05473 7.93647   1
  -9  -1  -5 66.9390 11.7773   1
   9  -1   5 96.8929 12.2461   2
   9  -1   5 89.5728 10.1807   6
   9  -1   5 91.7707 12.0597   3
   9  -1   5 117.631 12.4102   1
  -9  -1  -5 66.3829 11.4498   7
   9   1   5 53.5291 11.9988   1
  -9   1  -5 99.3446 10.6331   4
  -9   1  -5 77.7423 11.5857   1
  -9   1  -5 90.1767 12.0039   7
   9   1   5 74.4074 12.4019   2
 -10  -1  -5 26.1838 11.0830   7
  10  -1   5 33.2037 11.2439   1
  10  -1   5 42.2655 11.3827   2
  10  -1   5 37.2243 9.09583   6
 -10  -1  -5 44.4286 11.6751   1
  10  -1   5 49.7849 11.4646   3
  10   1   5 26.5463 12.0847   1
 -10   1  -5 50.9098 10.0106   4
  10   1   5 22.4468 11.8085   2
 -10   1  -5 39.9948 11.5431   7
 -10   1  -5 22.3749 11.0141   1
  11  -1   5 39.4355 12.7922   3
  11  -1   5 40.4700 13.2406   1
  11  -1   5 35.6917 13.2811   2
 -11  -1  -5 22.7060 13.3729   1
 -11  -1  -5 33.1507 12.9439   7
 -11   1  -5 24.5329 11.1360   4
  11   1   5 14.6067 13.6337   2
 -11   1  -5 38.4799 13.0746   7
  11   1   5 32.3123 12.6796   3
  11   1   5 30.2079 13.9879   1
  12  -1   5 -2.6883 14.5168   1
  12  -1   5 16.8380 15.1525   2
 -12  -1  -5 12.5977 15.4910   1
  12  -1   5 5.74956 13.8979   3
 -12  -1  -5 1.02398 14.1877   7
  12   1   5 -15.335 14.5149   2
  12   1   5 10.2005 15.8436   1
  12   1   5 -2.1282 13.8149   3
 -12   1  -5 -23.724 12.3367   4
 -12   1  -5 11.9525 14.7663   7
  11  -2  -5 -11.855 11.3335   1
 -11  -2   5 10.5962 12.7999   4
  11  -2  -5 3.43280 12.5320   3
 -11  -2   5 -24.086 13.1719   1
 -11   2   5 4.23054 13.5643   7
 -11   2   5 24.2255 14.1684   4
 -10  -2   5 1.58918 11.7314   1
 -10  -2   5 -5.6268 10.4614   4
  10  -2  -5 -8.4274 10.5054   3
  10  -2  -5 9.08508 10.7850   5
  10  -2  -5 -2.7389 9.89972   1
 -10   2   5 3.73842 11.6649   4
  10   2  -5 2.54009 12.6049   1
 -10   2   5 1.38106 11.2707   7
   9  -2  -5 68.0839 10.8526   5
  -9  -2   5 53.6497 10.5247   4
   9  -2  -5 40.1192 9.83468   1
   9  -2  -5 41.0700 10.7296   3
  -9  -2   5 42.6960 11.5141   1
  -9   2   5 56.1501 10.9916   7
   9   2  -5 49.7794 11.7682   1
  -9   2   5 51.5538 11.4480   4
   8  -2  -5 9.98417 8.14966   5
   8  -2  -5 -12.759 6.86301   1
  -8  -2   5 -5.8408 7.60051   4
   8  -2  -5 0.48517 8.08680   3
  -8  -2   5 -2.5668 8.43803   1
   8   2  -5 7.59997 8.90272   1
  -8   2   5 -5.4870 8.28322   4
   8   2  -5 -1.4096 7.23681   2
  -8   2   5 1.54333 7.94440   7
   7  -2  -5 200.593 15.7382   1
   7  -2  -5 181.221 16.3834   3
  -7  -2   5 191.093 16.1404   4
   7  -2  -5 228.089 16.3757   5
  -7  -2   5 184.069 16.7247   1
  -7  -2   5 184.342 14.7666   6
   7   2  -5 164.231 16.5538   1
  -7   2   5 203.461 15.9618   7
   7   2  -5 191.845 15.4496   2
  -7   2   5 231.535 16.2545   1
  -7   2   5 208.119 16.6422   4
  -6  -2   5 20.9797 6.44613   4
   6  -2  -5 9.36781 6.44311   3
   6  -2  -5 13.1698 6.37034   1
  -6  -2   5 8.34296 6.59260   1
  -6  -2   5 12.7610 4.99117   6
   6  -2  -5 11.5866 5.59808   1
   6  -2  -5 22.2948 6.49173   5
  -6   2   5 4.87618 5.59242   7
   6   2  -5 11.2497 5.05431   2
  -6   2   5 8.30680 5.65852   1
  -6   2   5 18.8126 6.87540   4
   6   2  -5 -2.4386 6.47902   1
  -5  -2   5 58.2935 6.62936   2
   5  -2  -5 77.0670 8.24866   5
   5  -2  -5 77.4124 7.52616   1
  -5  -2   5 67.8580 8.15867   1
   5  -2  -5 80.5336 8.36788   3
  -5  -2   5 58.4033 8.30502   1
   5  -2  -5 71.2319 7.24153   1
  -5  -2   5 73.5971 8.23903   4
  -5  -2   5 60.7612 6.91789   6
   5   2  -5 66.1521 8.20713   1
   5   2  -5 65.0063 6.57765   2
  -5   2   5 62.2600 7.11930   1
  -5   2   5 82.9710 7.37341   7
  -5   2   5 96.3644 8.59082   4
   4  -2  -5 3.28346 3.87396   1
  -4  -2   5 0.73886 3.87993   6
  -4  -2   5 -1.2320 2.99249   2
  -4  -2   5 -4.9381 4.55988   4
   4  -2  -5 -3.3682 4.65989   5
  -4  -2   5 -4.0650 4.56092   1
  -4  -2   5 2.58577 5.00788   1
   4  -2  -5 3.59982 5.18042   3
  -4   2   5 0.94294 3.83581   7
   4   2  -5 -2.7311 4.63639   1
  -4   2   5 1.12199 4.77106   4
   4   2  -5 0.40164 2.88784   2
  -4   2   5 3.75888 3.86109   1
   3  -2  -5 155.032 12.2150   5
   3  -2  -5 149.795 12.1693   3
   3  -2  -5 150.689 11.1244   1
  -3  -2   5 141.993 11.7069   1
  -3  -2   5 158.042 11.9165   1
  -3  -2   5 142.699 11.4349   6
   3  -2  -5 145.674 11.2323   7
   3   2  -5 152.155 11.7727   1
  -3   2   5 152.639 11.1037   1
  -3   2   5 156.866 11.6799   4
  -3   2   5 151.543 10.9281   7
   2  -2  -5 26.0794 3.80372   1
   2  -2  -5 38.3742 5.78314   3
  -2  -2   5 28.1171 4.89131   6
  -2  -2   5 27.8844 4.69838   1
  -2  -2   5 48.7021 5.21614   1
   2  -2  -5 31.0175 5.52270   5
   2  -2  -5 45.1228 4.29469   1
  -2  -2   5 27.1042 3.34513   3
  -2   2   5 35.7931 4.00083   7
   2   2  -5 24.5927 4.65774   1
  -2   2   5 31.8700 3.98228   1
  -2   2   5 33.9305 4.85569   4
  -1  -2   5 51.2710 5.25826   1
   1  -2  -5 38.5011 6.01679   5
  -1  -2   5 39.1916 4.91687   1
  -1  -2   5 39.8041 4.37415   3
  -1  -2   5 38.8570 5.42059   6
   1  -2  -5 42.2946 4.50262   1
   1  -2  -5 41.2337 4.25378   1
   1   2  -5 47.4972 4.93915   1
  -1   2   5 45.3893 4.17062   7
  -1   2   5 44.7521 4.79752   4
  -1   2   5 39.6594 5.94561   2
  -1   2   5 39.7967 4.42467   1
   0  -2   5 60.9730 6.84316   6
   0  -2  -5 64.2035 5.96037   4
   0  -2  -5 68.7112 7.50165   5
   0  -2   5 71.1413 6.34740   1
   0  -2   5 60.0217 6.21398   3
   0  -2  -5 70.7836 5.81726   1
   0  -2  -5 77.2373 6.00298   1
   0   2  -5 76.1781 5.42454   2
   0   2   5 63.4559 7.02675   2
   0   2   5 68.8783 5.88094   4
   0   2   5 70.5780 5.96242   1
   0   2   5 68.6508 5.55998   7
   0   2  -5 73.0787 6.28253   1
  -1  -2  -5 709.268 47.4136   1
   1  -2   5 738.930 47.6636   3
   1  -2   5 720.671 47.4520   6
   1  -2   5 709.564 47.3905   1
  -1  -2  -5 693.728 48.3433   5
  -1   2  -5 733.727 47.3636   1
   1   2   5 728.076 47.4336   1
   1   2   5 705.803 48.0105   2
   1   2   5 707.157 46.9515   4
  -1   2  -5 736.537 46.8957   2
   1   2   5 706.298 46.8041   7
   2  -2   5 888.352 56.7131   3
  -2  -2  -5 802.508 57.4032   5
   2  -2   5 858.409 56.9433   6
  -2  -2  -5 827.941 56.6581   1
   2  -2   5 864.186 56.5363   1
   2   2   5 846.971 57.4177   2
   2   2   5 799.316 56.1886   7
   2   2   5 963.875 56.1551   4
  -2   2  -5 872.857 57.3334   7
  -2   2  -5 862.035 56.1508   2
   2   2   5 861.053 56.7030   1
  -2   2  -5 877.835 56.3988   1
  -2   2  -5 821.885 56.0784   5
   3  -2   5 652.135 42.5767   1
  -3  -2  -5 645.778 43.3600   5
  -3  -2  -5 586.411 42.5285   1
  -3  -2  -5 612.594 42.6915   1
   3  -2   5 659.845 42.4214   6
   3  -2   5 653.246 42.3941   1
   3  -2   5 635.137 42.6941   3
  -3   2  -5 632.247 43.1120   7
  -3   2  -5 659.352 41.8584   5
  -3   2  -5 661.837 42.3334   1
   3   2   5 645.664 43.2918   2
   3   2   5 614.377 42.0940   6
   3   2   5 632.880 42.6768   1
   4  -2   5 74.2675 7.60935   6
   4  -2   5 61.1219 6.53372   1
  -4  -2  -5 42.2737 6.57843   1
   4  -2   5 47.0176 6.39291   1
  -4  -2  -5 43.9549 7.37919   5
  -4  -2  -5 59.2590 6.71834   1
  -4  -2  -5 63.8626 6.08847   7
   4  -2   5 58.1752 7.25376   3
   4   2   5 66.5363 7.72757   2
  -4   2  -5 66.5011 7.51437   7
   4   2   5 46.7110 5.09748   6
   4   2   5 45.2900 6.65888   1
  -4   2  -5 55.7869 6.29649   1
  -5  -2  -5 9.45947 6.06430   1
  -5  -2  -5 16.5317 5.60047   1
   5  -2   5 20.6364 5.94890   1
  -5  -2  -5 16.9056 6.39537   5
   5  -2   5 14.7542 5.84396   6
   5  -2   5 13.7380 5.39170   1
   5  -2   5 22.8607 6.61832   3
  -5  -2  -5 22.3800 5.44729   7
  -5   2  -5 12.6092 5.24354   1
   5   2   5 15.0407 6.03413   1
   5   2   5 30.3705 7.24302   2
  -5   2  -5 20.0791 6.32725   7
  -6  -2  -5 56.4132 8.23639   1
   6  -2   5 67.2927 7.92471   1
   6  -2   5 55.0946 8.80610   3
  -6  -2  -5 55.4654 7.88533   7
   6  -2   5 54.4769 7.99303   6
  -6   2  -5 61.4603 7.66593   1
   6   2   5 33.2606 8.20785   1
  -6   2  -5 44.3720 8.14645   7
  -6   2  -5 57.0343 8.25833   4
   6   2   5 49.6100 9.19198   2
   7  -2   5 -2.4909 6.69497   1
  -7  -2  -5 -0.5630 7.20947   1
  -7  -2  -5 -4.8249 6.99514   7
   7  -2   5 -1.0987 7.57867   3
   7  -2   5 -4.9351 6.72735   6
  -7   2  -5 -10.589 6.85226   4
  -7   2  -5 3.85493 6.87345   1
   7   2   5 -9.0969 8.29977   2
  -7   2  -5 5.30681 7.62828   7
   7   2   5 0.34952 7.86851   1
   8  -2   5 3.64165 8.02470   1
   8  -2   5 12.4249 9.00536   3
   8  -2   5 3.09927 7.76133   6
  -8  -2  -5 -0.1842 8.29828   1
  -8  -2  -5 -5.9121 8.49538   7
   8   2   5 -2.7273 10.0989   2
  -8   2  -5 -9.7515 7.71685   4
  -8   2  -5 16.5426 9.06824   7
   8   2   5 6.16510 9.30439   1
  -9  -2  -5 -0.6795 9.65017   1
   9  -2   5 13.8630 9.53716   1
   9  -2   5 8.06386 9.04530   6
  -9  -2  -5 20.2572 10.7026   7
   9  -2   5 0.68178 10.0348   3
  -9   2  -5 12.3063 9.93196   4
   9   2   5 -3.9575 11.8662   1
  -9   2  -5 22.2439 10.7921   7
   9   2   5 3.65608 11.2962   2
 -10  -2  -5 32.2878 12.8063   1
  10  -2   5 23.1639 10.6970   6
  10  -2   5 15.8566 11.4006   1
  10  -2   5 29.9661 12.5645   3
 -10  -2  -5 18.2117 12.7076   7
 -10   2  -5 33.7806 11.4730   4
  10   2   5 -10.073 12.6697   2
 -10   2  -5 26.3026 12.6835   7
 -11  -2  -5 7.15458 14.1866   1
  11  -2   5 -4.9532 12.6670   1
  11  -2   5 -4.3742 13.3887   3
 -11  -2  -5 7.74420 14.3139   7
  11  -2   5 0.12298 11.7274   6
 -11   2  -5 3.78581 13.9894   7
 -11   2  -5 10.3426 12.6490   4
  11   2   5 9.65321 14.8088   2
  10  -3  -5 -0.9153 13.3958   3
 -10  -3   5 -10.261 13.7192   1
  10  -3  -5 -8.8287 10.7332   1
 -10   3   5 -5.3689 13.7865   4
 -10   3   5 -18.802 12.7463   7
  -9  -3   5 -9.4168 11.6178   1
   9  -3  -5 -5.2917 9.17263   1
  -9  -3   5 15.3138 11.8077   4
   9  -3  -5 -1.2625 11.5784   3
   9  -3  -5 4.74933 11.6538   5
  -9   3   5 -2.5722 11.4739   7
  -9   3   5 -9.0182 11.9927   4
   8  -3  -5 28.2538 11.0364   3
  -8  -3   5 16.8538 10.5047   1
   8  -3  -5 29.6734 10.5891   5
   8  -3  -5 17.9926 8.20111   1
  -8  -3   5 39.0753 10.7979   4
  -8   3   5 8.13222 9.86098   7
  -8   3   5 13.8747 10.9291   4
  -7  -3   5 65.3014 10.9855   1
   7  -3  -5 74.1677 9.09980   1
   7  -3  -5 66.1155 10.8665   5
   7  -3  -5 61.4734 11.4213   3
  -7   3   5 74.1017 10.7456   7
  -7   3   5 75.7006 11.5459   4
  -6  -3   5 61.5341 9.60036   1
  -6  -3   5 49.2332 7.79550   6
   6  -3  -5 66.6288 10.2891   3
   6  -3  -5 47.2490 9.65629   5
   6  -3  -5 63.4484 7.67722   1
  -6   3   5 44.6378 9.51953   4
   6   3  -5 70.3129 8.28823   2
  -6   3   5 48.2639 8.85147   7
   5  -3  -5 321.586 20.8236   1
   5  -3  -5 309.629 22.3348   5
  -5  -3   5 265.928 21.2695   6
   5  -3  -5 335.860 22.9983   3
  -5  -3   5 293.005 22.1841   1
  -5   3   5 294.100 22.1560   4
  -5   3   5 290.920 21.4501   7
   5   3  -5 278.639 20.6501   2
   4  -3  -5 239.615 17.3601   5
  -4  -3   5 191.998 16.0105   6
   4  -3  -5 221.037 16.9097   3
  -4  -3   5 217.623 16.5149   1
   4  -3  -5 238.187 15.3001   1
   4  -3  -5 214.975 15.0264   1
  -4   3   5 184.021 15.7235   7
  -4   3   5 207.401 16.4779   4
   4   3  -5 211.304 16.5545   1
   4   3  -5 202.145 14.9614   2
   3  -3  -5 109.411 10.9427   3
   3  -3  -5 99.7700 7.70473   1
   3  -3  -5 105.832 10.7058   5
   3  -3  -5 110.327 7.90974   1
  -3  -3   5 90.7915 9.35479   6
  -3  -3   5 102.606 9.35409   1
  -3   3   5 98.6461 9.60303   4
   3   3  -5 91.4765 8.40974   3
  -3   3   5 83.4762 8.65694   7
   3   3  -5 88.7324 9.22660   1
  -3   3   5 90.4282 8.06805   1
  -2  -3   5 19.5830 5.90424   6
  -2  -3   5 24.5392 5.32968   1
  -2  -3   5 25.4809 4.66091   3
   2  -3  -5 39.2514 7.23985   5
   2  -3  -5 30.6508 7.34012   3
   2  -3  -5 24.6956 3.67592   1
   2  -3  -5 19.5080 3.58742   1
  -2   3   5 26.3438 5.04926   7
  -2   3   5 13.4312 6.36810   2
  -2   3   5 18.6045 5.36353   4
   2   3  -5 17.9066 5.29794   3
  -2   3   5 21.8212 4.03525   1
   2   3  -5 24.0384 5.39591   1
  -1  -3   5 -4.9614 5.27604   6
  -1  -3   5 1.54285 4.41736   1
   1  -3  -5 6.39744 6.37057   5
   1  -3  -5 -2.0790 2.78751   1
  -1  -3   5 5.86396 4.17183   1
   1  -3  -5 3.53442 2.85063   1
  -1  -3   5 1.20181 4.43514   3
   1   3  -5 1.91173 3.48692   2
  -1   3   5 3.11546 5.81937   2
   1   3  -5 8.34313 4.42552   1
  -1   3   5 -1.6751 4.35285   4
  -1   3   5 -0.3297 3.30454   1
   1   3  -5 0.75077 3.25151   2
  -1   3   5 -3.7321 4.02627   7
   0  -3   5 47.4536 7.03328   6
   0  -3  -5 39.9702 4.30704   1
   0  -3   5 43.1798 5.34565   1
   0  -3  -5 47.5385 4.42735   1
   0  -3  -5 55.7680 8.22013   5
   0  -3   5 46.3996 6.15073   3
   0  -3   5 35.5800 5.43840   1
   0   3   5 51.6239 5.65119   4
   0   3   5 56.7579 7.63631   2
   0   3  -5 36.7856 5.35307   1
   0   3   5 39.3266 4.68114   1
   0   3   5 39.1002 5.38962   7
   0   3  -5 31.1538 5.09328   2
   0   3  -5 32.3913 4.69149   2
   1  -3   5 47.0573 7.01509   6
   1  -3   5 44.9422 5.27924   1
   1  -3   5 47.1374 6.56655   3
  -1  -3  -5 33.0200 7.85117   5
   1  -3   5 36.0289 5.35291   1
  -1  -3  -5 32.0964 4.58645   1
  -1  -3  -5 34.5486 4.52295   1
  -1   3  -5 50.1580 7.51243   7
   1   3   5 50.7301 7.56707   2
   1   3   5 35.3007 5.05676   4
   1   3   5 43.7175 5.01785   1
  -1   3  -5 32.8018 5.93829   2
  -1   3  -5 42.5301 5.24841   1
  -2  -3  -5 73.6643 7.24709   1
  -2  -3  -5 85.8908 7.27196   1
  -2  -3  -5 83.6472 10.3250   5
   2  -3   5 81.5145 7.43108   1
   2  -3   5 77.7765 8.77326   3
   2  -3   5 78.9000 7.51763   1
   2  -3   5 89.5950 9.48726   6
   2   3   5 84.3398 7.64708   1
  -2   3  -5 80.3543 9.46865   7
   2   3   5 105.715 9.79170   2
  -2   3  -5 75.1434 7.36775   1
   2   3   5 75.8925 6.82044   4
   3  -3   5 29.8782 7.20105   3
   3  -3   5 35.5185 5.51478   1
  -3  -3  -5 18.3328 5.43696   1
   3  -3   5 21.9204 5.40886   1
   3  -3   5 45.6274 7.50307   6
  -3  -3  -5 38.0697 8.49164   5
  -3  -3  -5 25.9372 5.44619   1
   3   3   5 22.5843 6.10061   1
  -3   3  -5 28.1486 7.43361   7
  -3   3  -5 29.7464 5.57486   1
   3   3   5 46.5830 8.07184   2
   4  -3   5 19.2559 5.52302   1
  -4  -3  -5 13.7391 5.84338   1
   4  -3   5 32.4375 7.62823   3
  -4  -3  -5 12.1549 8.20549   5
   4  -3   5 22.1891 7.39921   6
   4   3   5 15.3081 7.56494   2
  -4   3  -5 19.9366 7.70155   7
  -5  -3  -5 314.222 24.9294   1
   5  -3   5 350.792 25.6271   6
   5  -3   5 355.544 25.7921   3
   5  -3   5 373.829 24.4416   1
   5   3   5 328.767 25.9830   2
  -5   3  -5 368.134 26.0465   7
   6  -3   5 2.69203 6.63450   1
  -6  -3  -5 -5.3870 7.13766   1
   6  -3   5 9.52650 8.68083   3
   6  -3   5 -0.8943 8.13488   6
  -6   3  -5 8.11567 8.81812   7
  -6   3  -5 4.85991 8.27541   4
   6   3   5 2.04927 9.20914   2
   7  -3   5 -1.2253 8.86913   6
   7  -3   5 5.73085 7.83483   1
  -7  -3  -5 -7.8948 8.34287   1
   7  -3   5 11.8975 9.71342   3
  -7   3  -5 17.9060 10.0813   7
  -7   3  -5 13.5785 9.67647   4
   7   3   5 9.54578 10.3852   2
   8  -3   5 59.4539 10.4090   1
   8  -3   5 54.0334 12.0197   3
  -8  -3  -5 54.9403 11.6280   1
   8  -3   5 14.4593 10.9137   6
  -8   3  -5 42.4163 12.3768   7
  -8   3  -5 65.8440 11.9398   4
   8   3   5 35.2389 13.3046   2
   9  -3   5 40.7275 11.4633   1
  -9  -3  -5 44.5545 12.7673   1
   9  -3   5 21.9377 12.3281   6
   9  -3   5 4.96300 12.4062   3
   9   3   5 16.2937 14.8987   2
  -9   3  -5 33.1957 12.6805   4
  -9   3  -5 53.9379 14.0820   7
  10  -3   5 32.8885 15.2515   3
  10  -3   5 35.3730 14.0511   6
 -10  -3  -5 46.4367 14.8751   1
  10  -3   5 55.4738 13.6044   1
  10   3   5 77.4332 18.1366   2
 -10   3  -5 57.7036 14.9927   4
 -10   3  -5 66.6906 16.5418   7
   8  -4  -5 31.7820 14.6592   3
  -8  -4   5 27.6457 13.1927   1
   8  -4  -5 25.7656 9.63945   1
  -8   4   5 12.3165 14.0196   4
  -8   4   5 33.7370 13.5030   7
  -7  -4   5 -3.9113 10.6134   1
   7  -4  -5 8.37251 12.3335   5
   7  -4  -5 1.79482 12.4783   3
   7  -4  -5 6.71125 7.62748   1
  -7   4   5 -7.2085 11.6627   4
  -7   4   5 -1.3913 11.2184   7
  -6  -4   5 489.726 37.2291   1
   6  -4  -5 551.417 38.4331   3
   6  -4  -5 548.197 38.0043   5
   6  -4  -5 558.659 35.5102   1
  -6   4   5 510.651 37.9722   4
  -6   4   5 488.461 36.9785   7
   5  -4  -5 17.0283 10.8626   5
  -5  -4   5 21.8689 8.73053   6
   5  -4  -5 12.8701 10.9028   3
  -5  -4   5 8.09199 8.60216   1
  -5   4   5 24.2633 9.02828   7
  -5   4   5 20.7734 10.0111   4
   4  -4  -5 1.09600 10.1259   3
   4  -4  -5 16.9039 10.3212   5
  -4  -4   5 11.2409 8.22487   6
  -4  -4   5 16.9699 7.57378   1
  -4   4   5 6.40301 7.97677   7
  -4   4   5 23.3022 8.99524   4
   3  -4  -5 27.5029 10.3597   5
  -3  -4   5 4.53521 7.91550   6
   3  -4  -5 5.88184 9.49552   3
  -3  -4   5 27.3201 6.94391   1
  -3   4   5 11.9966 9.27328   2
  -3   4   5 10.1624 7.89311   4
  -3   4   5 22.3098 7.56060   7
  -2  -4   5 -2.8618 7.03486   3
   2  -4  -5 3.13019 9.28063   5
  -2  -4   5 1.65445 5.58356   1
  -2  -4   5 -5.1157 7.55377   6
  -2   4   5 -5.5930 6.68187   7
  -2   4   5 -0.7249 6.91907   4
  -2   4   5 -5.5742 8.55694   2
  -1  -4   5 -8.2933 6.90572   3
  -1  -4   5 -8.8667 7.40003   6
   1  -4  -5 -3.3071 9.07167   5
  -1  -4   5 4.30528 5.11352   1
  -1   4   5 5.42855 6.54905   7
  -1   4   5 -3.7653 6.53385   4
  -1   4   5 -4.8006 8.35213   2
   0  -4   5 240.711 18.3711   3
   0  -4   5 245.316 19.1108   6
   0  -4  -5 256.926 20.6363   5
   0  -4   5 246.963 16.6244   1
   0   4   5 207.894 17.8397   7
   0   4   5 247.231 19.8108   2
   0   4   5 214.650 17.5213   4
  -1  -4  -5 67.0856 11.8824   5
   1  -4   5 62.5288 6.52538   1
   1  -4   5 55.2428 9.93519   6
   1  -4   5 59.3115 9.67472   3
   1   4   5 69.6745 10.5271   2
  -1   4  -5 76.1147 10.9790   7
  -1   4  -5 64.7991 8.10402   2
   1   4   5 47.1613 7.68392   4
   2  -4   5 15.8155 4.92521   1
  -2  -4  -5 12.3603 10.5849   5
   2  -4   5 16.1152 8.84226   6
   2  -4   5 10.2443 8.38063   3
  -2   4  -5 -1.0737 8.69378   7
   2   4   5 21.9928 9.41677   2
   3  -4   5 196.500 15.8066   6
   3  -4   5 144.609 15.5728   3
  -3  -4  -5 178.208 17.9178   5
  -3  -4  -5 164.102 12.9563   1
   3  -4   5 152.496 12.5413   1
   3   4   5 168.159 16.5252   2
  -3   4  -5 205.769 16.6765   7
  -4  -4  -5 189.637 15.7829   1
   4  -4   5 243.965 18.5999   6
   4  -4   5 206.363 15.0553   1
   4  -4   5 208.251 18.4415   3
   4   4   5 187.501 18.6221   2
  -4   4  -5 196.903 18.1556   7
   5  -4   5 115.481 14.1430   3
  -5  -4  -5 99.9226 11.4362   1
   5  -4   5 96.5332 13.6256   6
   5  -4   5 123.869 10.3986   1
   5   4   5 85.7916 14.1918   2
  -5   4  -5 120.201 13.8738   4
  -5   4  -5 76.3638 13.6951   7
   6  -4   5 -5.4739 7.60452   1
   6  -4   5 11.0469 11.2339   6
   6  -4   5 21.9072 11.9240   3
  -6  -4  -5 1.73751 9.12787   1
   6   4   5 0.00613 12.4116   2
  -6   4  -5 -3.0203 11.4944   7
  -6   4  -5 -11.551 10.8643   4
   7  -4   5 13.0293 12.5559   6
   7  -4   5 30.0693 9.36324   1
   7  -4   5 8.35972 12.9191   3
  -7  -4  -5 14.3336 10.8662   1
  -7   4  -5 25.6117 13.0283   4
   7   4   5 17.2196 14.2581   2
  -7   4  -5 -4.7654 13.1260   7
  -8  -4  -5 -1.6281 12.1881   1
   8  -4   5 -6.6812 10.2136   1
   8  -4   5 -7.0332 13.6594   6
   8  -4   5 -9.5944 13.8663   3
   8   4   5 -1.3135 15.3753   2
  -8   4  -5 15.9350 14.8899   7
  -8   4  -5 -5.1930 13.4406   4
   5  -5  -5 9.31643 15.5478   5
   5  -5  -5 -2.3100 15.2220   3
  -5  -5   5 1.15902 10.4708   1
  -5   5   5 -17.249 13.0882   4
  -5   5   5 -4.7969 14.6162   2
   4  -5  -5 25.7173 15.2501   5
  -4  -5   5 25.0855 9.17559   1
   4  -5  -5 28.0391 14.9859   3
  -4   5   5 17.1730 12.5777   4
  -4   5   5 33.2719 14.6066   2
  -3  -5   5 -6.5248 11.6301   6
   3  -5  -5 -4.3734 13.9140   5
  -3  -5   5 2.54797 7.66228   1
  -3   5   5 6.56067 11.1763   4
  -3   5   5 -2.9886 13.0328   2
  -2  -5   5 5.20901 11.6594   6
   2  -5  -5 19.8636 14.4286   5
  -2   5   5 -1.2216 10.2155   4
  -2   5   5 -9.0585 12.7579   2
  -1  -5   5 -0.1151 11.5497   6
   1  -5  -5 11.8359 14.2136   5
  -1   5   5 -3.1164 12.7520   2
  -1   5   5 2.12006 9.96265   4
   0  -5  -5 103.339 16.3945   5
   0  -5   5 65.4278 13.4066   6
   0  -5   5 42.7943 13.0025   3
   0   5   5 58.1554 14.0255   2
   0   5  -5 37.9891 13.8010   7
  -1  -5  -5 148.869 20.0962   5
   1  -5   5 150.663 16.8761   3
   1  -5   5 149.398 17.4185   6
  -1   5  -5 155.973 18.5200   7
   1   5   5 164.383 18.0752   2
   2  -5   5 294.408 28.3615   6
  -2  -5  -5 407.889 31.2368   5
   2  -5   5 362.012 28.2963   3
  -2   5  -5 375.535 29.4941   7
   2   5   5 354.956 29.5392   2
   3  -5   5 237.997 20.9285   3
   3  -5   5 174.495 20.3437   6
  -3   5  -5 227.655 21.1192   7
   3   5   5 169.847 21.0890   2
   4  -5   5 12.0348 14.2271   3
   4  -5   5 11.9615 13.7816   6
  -4   5  -5 5.67144 13.2691   4
  -4   5  -5 17.1591 14.5384   7
   4   5   5 32.7265 14.9018   2
   5  -5   5 -5.1324 14.7414   3
  -5  -5  -5 7.50888 8.91568   1
   5  -5   5 -13.078 14.0321   6
  -5   5  -5 -9.1809 14.3390   4
  -5   5  -5 2.32865 14.7553   7
   5   5   5 13.9445 15.6313   2
  12   0  -6 19.5440 14.2410   1
 -12   0   6 18.0035 15.2611   1
 -12   0   6 10.0763 14.7481   7
 -12   0   6 24.0996 13.9839   4
 -11   0   6 27.3216 13.0158   7
  11   0  -6 39.2904 12.7671   1
 -11   0   6 55.5265 12.8248   4
 -11   0   6 32.8978 13.2481   1
 -10   0   6 13.6148 10.0588   4
 -10   0   6 37.2285 11.2270   7
  10   0  -6 21.0798 8.61607   3
  10   0  -6 49.8313 11.1905   1
 -10   0   6 17.3064 11.0438   1
  -9   0   6 13.6913 8.45645   4
  -9   0   6 3.16559 8.81212   1
   9   0  -6 2.74508 8.40801   1
  -9   0   6 -3.7411 8.39524   7
   9   0  -6 0.52514 6.68382   3
   8   0  -6 35.6062 6.72018   3
  -8   0   6 45.7437 8.87291   1
  -8   0   6 22.8140 7.94777   7
  -8   0   6 38.8784 8.17922   4
   8   0  -6 36.6540 8.40194   1
   7   0  -6 27.4516 5.38452   3
  -7   0   6 29.2679 7.13073   1
   7   0  -6 10.7392 6.52922   1
  -7   0   6 27.6233 6.74324   4
  -7   0   6 4.37958 6.10441   7
  -6   0   6 686.352 47.8351   4
  -6   0   6 724.107 47.8266   7
  -6   0   6 727.195 48.2874   1
   6   0  -6 725.156 48.2571   1
   6   0  -6 698.208 47.1992   3
  -5   0   6 557.091 37.4449   4
   5   0  -6 555.304 37.4799   1
  -5   0   6 546.022 37.1385   7
  -5   0   6 564.264 37.4480   1
   5   0  -6 555.437 36.5953   3
  -5   0   6 524.062 36.6495   3
  -4   0   6 1.60506 3.53026   7
  -4   0   6 -0.2488 3.95466   4
  -4   0   6 10.0663 4.25705   1
   4   0  -6 -4.0121 2.95646   3
  -4   0   6 -1.3327 2.97715   3
   4   0  -6 -4.8720 3.92608   1
  -3   0   6 -0.8039 2.64280   3
   3   0  -6 -0.6746 3.28184   1
   3   0  -6 -2.0230 3.79407   1
  -3   0   6 -1.7718 2.89070   7
  -3   0   6 3.38891 3.75208   4
  -3   0   6 -4.0730 3.44454   1
   3   0  -6 -2.3944 2.60604   7
   2   0  -6 158.257 12.2839   1
  -2   0   6 194.440 12.4964   4
  -2   0   6 165.066 11.8142   3
   2   0  -6 169.211 12.5727   1
  -2   0   6 168.734 12.5824   1
   2   0  -6 163.304 11.5386   7
  -1   0   6 3943.14 244.532   1
  -1   0   6 3830.99 244.210   2
   1   0  -6 3556.71 244.257   4
  -1   0   6 3924.29 244.401   4
  -1   0   6 3521.81 244.349   1
   1   0  -6 3891.88 244.484   1
   1   0  -6 3581.61 244.392   1
   0   0  -6 2006.62 132.487   1
   0   0   6 2164.66 132.461   4
   0   0   6 1907.86 132.083   1
   0   0  -6 2018.74 132.313   2
   0   0   6 2100.67 132.182   1
   0   0  -6 1872.81 132.245   4
   0   0   6 2056.63 132.392   2
   0   0  -6 2085.01 132.459   1
  -1   0  -6 78.0636 6.33084   7
   1   0   6 90.2328 6.98427   2
   1   0   6 72.3254 6.84371   1
  -1   0  -6 77.4149 6.25605   4
  -1   0  -6 83.9776 6.68580   2
  -1   0  -6 95.6786 7.00084   5
   1   0   6 82.1520 7.22413   1
  -1   0  -6 82.5663 7.19568   1
  -1   0  -6 88.2856 7.08713   1
   2   0   6 902.647 58.3400   1
  -2   0  -6 875.100 58.0595   1
  -2   0  -6 881.828 57.7904   4
   2   0   6 895.033 58.2530   1
   2   0   6 922.271 57.7473   2
  -2   0  -6 890.017 57.7187   5
  -2   0  -6 830.674 57.6882   7
  -2   0  -6 852.599 58.0010   1
   2   0   6 844.549 57.6432   7
  -3   0  -6 37.1282 4.60313   7
   3   0   6 44.1441 4.86494   7
   3   0   6 52.0165 5.99834   2
   3   0   6 49.2419 5.09630   6
  -3   0  -6 40.4782 4.44032   5
  -3   0  -6 58.3840 5.82385   1
   3   0   6 54.5205 5.98309   1
   3   0   6 37.0935 4.17550   5
  -4   0  -6 662.463 43.8504   1
   4   0   6 609.900 42.9672   5
  -4   0  -6 642.253 43.0087   5
  -4   0  -6 643.318 43.5386   7
   4   0   6 646.205 43.8406   2
   4   0   6 699.310 44.2021   1
   4   0   6 680.341 43.2990   6
   5   0   6 711.909 45.3406   6
  -5   0  -6 666.956 45.6266   7
  -5   0  -6 671.452 45.2209   4
  -5   0  -6 708.870 46.0501   1
   5   0   6 652.884 44.9517   5
   5   0   6 705.190 45.9313   2
   5   0   6 668.845 46.2812   1
  -6   0  -6 68.9340 8.27107   1
  -6   0  -6 72.9994 6.84080   4
   6   0   6 55.1157 6.76794   6
   6   0   6 71.5738 8.56819   1
   6   0   6 87.0211 9.13197   2
  -6   0  -6 81.4318 7.83798   7
   6   0   6 66.3501 6.15870   5
  -7   0  -6 153.988 11.9546   4
  -7   0  -6 149.196 13.5145   1
   7   0   6 145.549 13.8325   1
  -7   0  -6 158.054 13.3728   7
   7   0   6 153.482 11.8064   6
   7   0   6 188.875 14.4768   2
   7   0   6 135.160 11.4345   5
  -8   0  -6 171.846 14.5956   7
   8   0   6 145.475 15.3428   2
  -8   0  -6 161.653 14.9474   1
   8   0   6 146.357 15.1308   1
  -8   0  -6 177.650 12.9969   4
   8   0   6 160.097 12.8636   6
   9   0   6 59.1860 10.8213   3
   9   0   6 90.2471 12.1785   2
  -9   0  -6 60.1905 10.6006   7
  -9   0  -6 56.6960 11.0834   1
   9   0   6 80.3128 11.7448   1
   9   0   6 63.9211 8.88077   6
  -9   0  -6 57.6142 8.61794   4
  10   0   6 154.467 19.3871   1
 -10   0  -6 200.613 17.0633   4
  10   0   6 191.177 19.4941   3
  10   0   6 229.570 20.1867   2
 -10   0  -6 216.343 19.3364   7
 -10   0  -6 251.237 20.0070   1
  11   0   6 -5.3016 12.3880   2
  11   0   6 -6.1311 11.6040   3
 -11   0  -6 -13.292 11.9317   1
 -11   0  -6 6.33941 12.3503   7
  11   0   6 11.9665 13.1057   1
  12   0   6 18.6545 15.4424   1
  12   0   6 5.45664 14.0222   3
  12   0   6 9.52734 14.8012   2
 -12   0  -6 17.0082 15.0959   1
 -12   0  -6 29.9304 14.7557   7
 -12  -1   6 -8.1787 14.5971   7
 -12  -1   6 -0.8483 13.5512   4
 -12  -1   6 -2.9658 15.2013   1
  12  -1  -6 -0.8885 13.4276   1
  12   1  -6 -6.4696 14.4454   1
 -12   1   6 -8.2712 14.1426   7
 -12   1   6 6.64764 14.3051   4
  11  -1  -6 12.6022 11.4289   5
 -11  -1   6 -12.559 11.0940   4
 -11  -1   6 -7.5084 12.7182   1
  11  -1  -6 3.50223 11.4756   1
 -11  -1   6 10.8377 12.8002   7
  11  -1  -6 -0.4867 10.8165   3
 -11   1   6 6.32673 12.1316   7
 -11   1   6 4.44824 12.3239   4
  11   1  -6 1.53202 12.5625   1
 -10  -1   6 19.5244 11.0955   7
 -10  -1   6 28.7352 11.8073   1
  10  -1  -6 8.56460 9.48617   3
  10  -1  -6 14.3916 10.2260   1
 -10  -1   6 19.8300 10.2702   4
 -10   1   6 27.0423 11.0540   7
  10   1  -6 32.6392 11.6413   1
 -10   1   6 25.8761 11.3493   4
   9  -1  -6 39.2483 9.48199   1
  -9  -1   6 31.0750 10.2786   1
  -9  -1   6 39.1121 9.25752   4
   9  -1  -6 28.2611 8.75117   3
  -9  -1   6 19.7884 9.58488   7
  -9   1   6 33.8336 9.99153   4
  -9   1   6 38.7347 9.98799   1
  -9   1   6 30.5438 9.30741   7
   9   1  -6 18.3288 9.78309   1
   8  -1  -6 109.280 11.4116   3
   8  -1  -6 99.3421 11.6465   1
  -8  -1   6 109.968 11.4287   4
  -8  -1   6 104.943 12.4738   1
  -8  -1   6 109.556 11.9983   7
  -8   1   6 109.324 11.5057   7
   8   1  -6 111.335 9.20273   3
  -8   1   6 107.438 12.1139   4
  -8   1   6 99.2668 11.8660   1
   8   1  -6 128.610 12.5777   1
  -7  -1   6 42.4126 8.26032   1
   7  -1  -6 59.5901 7.99237   1
  -7  -1   6 51.5397 8.13583   7
  -7  -1   6 29.4157 7.20155   4
   7  -1  -6 41.0217 7.26283   3
   7   1  -6 42.3377 8.27793   1
  -7   1   6 52.8767 8.21458   4
  -7   1   6 51.8265 7.94529   1
  -7   1   6 47.6802 7.36765   7
   7   1  -6 35.1378 4.89646   3
   6  -1  -6 71.5650 7.55594   3
   6  -1  -6 57.9562 7.72412   1
  -6  -1   6 60.2927 7.67075   7
  -6  -1   6 66.1147 8.27576   1
  -6  -1   6 49.0216 7.41303   4
  -6   1   6 61.7211 7.89587   4
  -6   1   6 56.7598 6.95529   7
  -6   1   6 58.9611 7.51335   1
   6   1  -6 40.9271 7.83841   1
   5  -1  -6 70.6571 7.75425   1
   5  -1  -6 64.7290 7.40850   1
  -5  -1   6 65.4445 7.94538   1
   5  -1  -6 62.9623 7.38855   3
  -5  -1   6 65.5004 7.62224   4
   5   1  -6 77.4824 8.10240   1
  -5   1   6 82.1709 8.09698   4
  -5   1   6 68.7073 7.44423   1
  -5   1   6 76.8312 7.05346   7
   4  -1  -6 281.076 18.2433   3
  -4  -1   6 233.911 17.4960   2
   4  -1  -6 246.121 18.1964   1
   4  -1  -6 266.858 18.5855   5
  -4  -1   6 269.200 18.5101   4
   4  -1  -6 249.797 17.9183   1
  -4  -1   6 237.676 18.4739   1
  -4   1   6 269.038 18.2080   1
  -4   1   6 243.557 17.3531   7
  -4   1   6 235.096 18.1339   4
   4   1  -6 279.893 18.6889   1
  -3  -1   6 170.806 12.6515   2
  -3  -1   6 185.378 13.6166   4
  -3  -1   6 176.574 13.8659   1
   3  -1  -6 187.486 13.5807   1
   3  -1  -6 187.895 12.7719   7
   3  -1  -6 180.841 14.0030   5
  -3  -1   6 179.501 13.7280   1
   3  -1  -6 174.721 13.2316   1
   3  -1  -6 197.104 13.5059   3
  -3   1   6 188.879 12.5865   7
  -3   1   6 195.638 13.2217   4
  -3   1   6 179.863 13.4439   1
   3   1  -6 183.263 13.8825   1
   2  -1  -6 106.291 7.77837   7
  -2  -1   6 93.9477 8.84601   1
  -2  -1   6 119.638 9.31497   1
  -2  -1   6 108.578 7.75705   2
   2  -1  -6 108.063 9.37113   5
   2  -1  -6 123.699 8.63991   1
   2  -1  -6 114.688 9.00413   1
  -2  -1   6 121.551 9.43067   4
  -2  -1   6 102.358 7.64262   2
  -2   1   6 111.389 7.66923   7
   2   1  -6 108.346 9.08989   1
  -2   1   6 110.014 8.96921   4
  -2   1   6 118.131 8.85062   1
  -1  -1   6 119.535 9.58030   1
   1  -1  -6 120.681 9.30049   1
  -1  -1   6 129.346 9.66052   4
  -1  -1   6 92.1005 9.09067   1
   1  -1  -6 116.694 8.78953   4
   1  -1  -6 111.304 9.69927   5
   1  -1  -6 125.446 8.94683   1
  -1   1   6 118.640 9.17097   1
   1   1  -6 104.225 9.26588   1
  -1   1   6 137.048 8.93672   4
  -1   1   6 122.308 9.59152   2
   0  -1   6 177.024 10.9824   2
   0  -1  -6 151.169 11.8436   1
   0  -1  -6 152.103 11.5632   1
   0  -1   6 143.182 11.7233   1
   0  -1   6 167.334 12.0846   1
   0  -1  -6 165.933 11.1788   4
   0  -1  -6 171.595 12.4428   5
   0   1  -6 162.692 10.9265   2
   0   1  -6 168.663 11.9768   1
   0   1   6 155.760 12.0832   2
   0   1   6 156.039 11.1915   4
   0   1   6 150.964 11.7744   1
  -1  -1  -6 713.794 48.4769   4
   1  -1   6 785.525 49.2442   1
  -1  -1  -6 705.739 49.3433   5
   1  -1   6 749.024 48.8702   6
   1  -1   6 690.335 49.0606   1
   1  -1   6 767.934 48.4124   2
  -1  -1  -6 752.130 49.0958   1
  -1  -1  -6 727.208 48.9295   1
   1   1   6 751.999 49.1459   1
   1   1   6 743.221 48.4818   4
  -1   1  -6 770.317 49.2510   7
  -1   1  -6 715.930 48.5129   2
   1   1   6 759.368 49.1732   2
  -1   1  -6 738.387 48.9958   1
  -2  -1  -6 1140.61 77.4822   1
  -2  -1  -6 1179.22 77.6521   5
   2  -1   6 1221.16 77.7065   1
  -2  -1  -6 1138.06 77.3385   1
   2  -1   6 1167.51 77.4449   1
   2  -1   6 1253.67 77.2008   6
  -2  -1  -6 1154.15 76.9021   4
  -2  -1  -6 1145.66 77.0733   7
   2  -1   6 1152.30 77.5691   2
  -2   1  -6 1238.68 77.5315   1
   2   1   6 1223.60 77.6165   2
   2   1   6 1127.92 76.8413   7
   2   1   6 1195.55 77.6348   1
  -2   1  -6 1193.69 77.6386   7
  -2   1  -6 1155.91 77.4262   2
  -3  -1  -6 242.804 17.0328   7
   3  -1   6 257.242 17.9235   6
   3  -1   6 246.239 17.6332   2
  -3  -1  -6 234.665 17.9192   1
  -3  -1  -6 255.843 17.9382   5
  -3  -1  -6 239.200 17.7802   1
   3  -1   6 241.500 17.8555   1
   3  -1   6 248.920 18.0300   1
   3   1   6 268.000 18.1616   1
   3   1   6 231.664 17.1838   7
  -3   1  -6 266.712 18.0389   7
  -3   1  -6 268.183 16.8163   5
   3   1   6 255.384 18.3569   2
  -3   1  -6 263.652 17.8556   1
  -4  -1  -6 40.6115 5.99391   1
   4  -1   6 53.6666 5.88106   6
   4  -1   6 66.3729 6.52705   2
  -4  -1  -6 39.2716 5.66684   5
   4  -1   6 37.9121 5.93915   1
  -4  -1  -6 30.9480 5.94134   1
   4  -1   6 45.8982 6.08983   1
  -4  -1  -6 34.8887 4.91402   7
  -4   1  -6 46.5195 5.93880   7
   4   1   6 40.8380 6.58509   2
  -4   1  -6 51.5190 5.93642   1
   4   1   6 40.5287 6.16123   1
   5  -1   6 16.1646 5.62501   2
  -5  -1  -6 5.61614 4.35627   7
   5  -1   6 6.24512 5.08407   1
  -5  -1  -6 3.06129 4.95024   1
  -5  -1  -6 8.62992 4.50137   5
   5  -1   6 13.0388 4.93601   6
   5   1   6 9.22595 5.32523   1
   5   1   6 9.01069 5.82780   2
   5   1   6 9.63131 3.23553   6
  -5   1  -6 -0.0061 4.63006   7
  -5   1  -6 2.34773 4.76182   1
   6  -1   6 10.1367 6.35592   2
  -6  -1  -6 9.12873 3.03288   4
   6  -1   6 7.81878 5.82917   1
   6  -1   6 15.2679 5.51976   6
  -6  -1  -6 1.08579 5.54110   1
   6  -1   6 15.9110 6.66594   3
  -6  -1  -6 1.05884 5.05291   7
  -6   1  -6 12.0259 5.73072   7
  -6   1  -6 5.16568 5.14464   4
  -6   1  -6 -0.2973 5.49794   1
   6   1   6 8.73449 3.45965   6
   6   1   6 16.1825 6.36563   1
   6   1   6 3.27843 6.71659   2
   7  -1   6 37.7561 8.19443   1
  -7  -1  -6 52.9578 8.48337   1
   7  -1   6 55.6195 9.12035   3
  -7  -1  -6 38.2456 7.75580   7
  -7  -1  -6 54.3539 5.32630   4
   7  -1   6 46.1419 8.63688   2
   7  -1   6 48.6185 7.27594   6
  -7   1  -6 36.5310 7.43518   4
   7   1   6 45.5298 5.09864   6
   7   1   6 75.6697 10.4163   2
   7   1   6 21.9090 8.20853   1
  -7   1  -6 60.6027 8.58500   7
  -7   1  -6 48.9628 8.15078   1
   8  -1   6 30.0906 8.72238   1
  -8  -1  -6 33.5668 8.89692   1
  -8  -1  -6 29.4543 8.42464   7
   8  -1   6 30.4306 7.38797   6
  -8  -1  -6 24.9982 5.62326   4
   8  -1   6 48.2557 9.37814   2
   8  -1   6 47.6012 9.35701   3
   8   1   6 19.3770 9.71640   2
  -8   1  -6 18.4723 7.37415   4
  -8   1  -6 33.4875 8.62794   1
  -8   1  -6 38.7792 8.80014   7
   8   1   6 35.2807 9.41441   1
   9  -1   6 4.65198 7.60811   6
  -9  -1  -6 17.2901 9.73082   1
  -9  -1  -6 7.10737 9.02267   7
   9  -1   6 -11.741 8.86662   1
   9  -1   6 -6.6321 8.88821   2
   9  -1   6 -2.1956 9.14560   3
  -9   1  -6 -3.0051 7.62135   4
   9   1   6 -1.5320 9.90368   2
   9   1   6 5.13513 9.95294   1
  -9   1  -6 -4.2677 8.89090   7
  -9   1  -6 -7.2926 8.86323   1
 -10  -1  -6 70.6903 12.9627   7
  10  -1   6 58.6756 13.0861   1
 -10  -1  -6 86.7345 13.7216   1
  10  -1   6 58.8462 12.7209   3
  10  -1   6 73.9218 13.1864   2
  10  -1   6 73.0130 11.0368   6
  10   1   6 64.5979 13.7065   2
 -10   1  -6 78.7824 13.4272   1
 -10   1  -6 96.0408 13.6485   7
  10   1   6 90.0723 14.4894   1
 -10   1  -6 79.0165 11.4547   4
 -11  -1  -6 24.3735 12.9313   7
  11  -1   6 17.9497 13.0486   1
 -11  -1  -6 -6.4898 12.6305   1
  11  -1   6 -2.1789 12.2739   2
  11  -1   6 -6.9185 12.1976   3
  11   1   6 -1.8822 13.6970   1
 -11   1  -6 26.1876 13.2733   7
 -11   1  -6 5.84244 10.9934   4
  11   1   6 2.31271 13.7240   2
  11   1   6 -11.487 12.1334   3
  12  -1   6 44.8216 16.4989   2
  12  -1   6 41.9080 15.7206   3
 -12  -1  -6 65.2211 16.5243   7
  12  -1   6 52.3581 16.3942   1
 -12  -1  -6 74.4849 17.8022   1
  12   1   6 43.3630 16.2379   3
  12   1   6 39.9287 17.0650   2
  12   1   6 45.8790 18.0175   1
 -12   1  -6 53.9079 16.4488   7
 -11  -2   6 -4.4380 14.2558   1
  11  -2  -6 6.25884 12.8782   3
  11  -2  -6 -2.8009 12.2699   1
 -11  -2   6 -4.2586 13.1223   4
 -11   2   6 7.98008 13.2768   7
 -11   2   6 -7.1181 13.7193   4
  10  -2  -6 -15.115 10.8631   5
  10  -2  -6 -6.7658 10.3099   1
  10  -2  -6 -7.1080 10.8495   3
 -10  -2   6 21.4303 12.8590   1
 -10  -2   6 7.35988 11.3625   4
 -10   2   6 1.98153 11.9345   4
 -10   2   6 2.44157 11.5626   7
   9  -2  -6 27.5468 9.71238   1
  -9  -2   6 30.6454 11.1836   1
   9  -2  -6 13.3401 10.1523   5
  -9  -2   6 25.8842 10.1810   4
   9  -2  -6 30.1400 10.3201   3
  -9   2   6 3.47853 9.93972   7
   9   2  -6 15.8919 11.1802   1
  -9   2   6 13.9264 10.6088   4
  -8  -2   6 20.2133 9.53701   1
  -8  -2   6 25.1879 8.80990   4
   8  -2  -6 10.8714 8.59765   3
   8  -2  -6 12.4558 8.87787   5
   8  -2  -6 6.93266 7.87784   1
  -8   2   6 16.6128 8.50505   7
  -8   2   6 23.6328 9.56055   4
   8   2  -6 24.8857 10.0179   1
   7  -2  -6 26.3389 8.21344   5
  -7  -2   6 39.6987 8.89368   1
  -7  -2   6 21.5156 7.90266   4
   7  -2  -6 17.7108 7.95534   3
   7  -2  -6 34.2509 7.40025   1
  -7   2   6 30.5357 7.62988   7
   7   2  -6 20.1004 8.67347   1
  -7   2   6 41.8865 8.82239   4
   6  -2  -6 20.2586 6.05901   1
  -6  -2   6 14.1704 6.81972   4
   6  -2  -6 0.83795 6.55913   3
   6  -2  -6 20.2809 7.14178   5
  -6  -2   6 12.4544 6.84270   1
   6   2  -6 7.35807 7.05022   1
  -6   2   6 12.6993 6.05136   1
  -6   2   6 7.09439 5.93958   7
  -6   2   6 12.3046 6.91325   4
  -5  -2   6 67.1141 7.02565   2
   5  -2  -6 90.8026 8.17153   1
   5  -2  -6 83.3508 9.16073   3
  -5  -2   6 80.1087 9.05333   1
  -5  -2   6 72.4568 7.90480   6
   5  -2  -6 91.7985 9.32203   5
  -5  -2   6 82.2223 9.26048   4
   5  -2  -6 74.7795 8.21221   1
  -5   2   6 78.8207 8.03684   1
  -5   2   6 85.6123 8.81822   4
   5   2  -6 83.5170 9.21064   1
  -5   2   6 72.6677 7.73135   7
   4  -2  -6 7.01183 5.58426   3
   4  -2  -6 2.15982 5.28793   5
  -4  -2   6 0.09748 2.84971   2
   4  -2  -6 5.06750 4.31631   1
  -4  -2   6 5.83518 4.61056   6
  -4  -2   6 12.2162 5.46470   4
  -4  -2   6 5.89291 5.08475   1
  -4  -2   6 4.09708 5.50282   1
  -4   2   6 4.99130 4.28334   1
  -4   2   6 9.88199 5.28132   4
  -4   2   6 -0.0926 3.91658   7
   4   2  -6 -3.1163 4.98037   1
   3  -2  -6 -1.8748 5.05889   3
  -3  -2   6 3.56966 4.72916   4
   3  -2  -6 2.38160 3.67358   7
  -3  -2   6 2.93584 4.62696   1
   3  -2  -6 -4.2954 4.68610   5
  -3  -2   6 3.10181 4.29752   6
   3  -2  -6 3.02923 3.81579   1
  -3  -2   6 3.05522 4.53119   1
  -3   2   6 1.81439 3.14873   7
  -3   2   6 4.07206 4.55885   4
  -3   2   6 -1.5448 3.68300   1
   3   2  -6 0.21899 4.55384   1
  -2  -2   6 75.6415 7.23553   6
  -2  -2   6 66.7010 7.28563   1
   2  -2  -6 84.0348 6.84643   1
  -2  -2   6 68.9772 5.69125   3
  -2  -2   6 71.1626 7.21155   1
   2  -2  -6 69.5450 7.88154   5
   2   2  -6 74.7004 7.28499   1
  -2   2   6 76.5712 5.87907   7
  -2   2   6 68.0631 7.10729   4
  -2   2   6 73.9544 6.54310   1
  -1  -2   6 26.4735 3.95474   3
  -1  -2   6 42.7455 5.11580   1
  -1  -2   6 25.5184 4.74612   1
  -1  -2   6 28.5503 5.23505   6
   1  -2  -6 22.3176 5.58170   5
   1  -2  -6 35.4480 4.43009   1
   1   2  -6 29.9575 4.87601   1
  -1   2   6 30.8178 4.36806   1
  -1   2   6 30.0476 3.36812   7
  -1   2   6 44.6920 6.00628   2
  -1   2   6 36.4284 4.62496   4
   0  -2   6 6.26321 3.67558   3
   0  -2   6 11.9809 4.01646   1
   0  -2   6 3.18670 3.69651   1
   0  -2  -6 11.6849 3.45929   1
   0  -2   6 11.4757 4.49214   6
   0  -2  -6 7.94974 3.36902   4
   0  -2  -6 3.49424 4.72040   5
   0   2   6 10.4532 2.31149   7
   0   2   6 3.91639 4.82667   2
   0   2  -6 13.1665 3.90715   1
   0   2   6 7.99721 3.17038   4
   0   2   6 10.8841 3.55306   1
   0   2   6 5.71672 2.33544   7
   1  -2   6 60.6387 6.01571   1
  -1  -2  -6 56.9664 6.97869   5
  -1  -2  -6 55.7341 5.69867   1
   1  -2   6 52.5298 6.15814   3
   1  -2   6 48.4444 5.71272   1
   1  -2   6 41.0768 6.46452   6
  -1   2  -6 57.8634 5.08789   2
   1   2   6 56.1069 4.72812   4
   1   2   6 48.5295 4.59188   7
   1   2   6 68.1793 7.12939   2
   1   2   6 56.4599 5.76995   1
  -1   2  -6 58.8238 5.83505   1
   2  -2   6 0.31273 3.77465   1
   2  -2   6 11.1214 4.27262   1
   2  -2   6 -4.0316 4.44436   6
  -2  -2  -6 2.85509 3.74338   1
   2  -2   6 -1.4093 4.31980   3
  -2  -2  -6 0.69987 3.81383   1
  -2  -2  -6 -4.1196 4.89184   5
   2   2   6 -0.1754 2.94524   7
   2   2   6 2.54712 5.16406   2
  -2   2  -6 -0.7537 3.42359   5
  -2   2  -6 -8.1639 4.32670   7
   2   2   6 1.60876 3.93044   1
  -2   2  -6 -2.1477 3.67569   1
  -2   2  -6 -1.7300 3.89070   2
  -3  -2  -6 203.648 16.4015   5
   3  -2   6 225.474 15.8325   3
  -3  -2  -6 202.215 15.5223   1
   3  -2   6 197.080 15.5516   1
   3  -2   6 216.117 15.5711   1
   3  -2   6 238.716 16.0439   6
   3   2   6 180.063 14.9709   7
   3   2   6 208.806 16.4640   2
  -3   2  -6 222.912 15.2624   1
   3   2   6 199.513 14.9741   6
  -3   2  -6 218.618 14.5127   5
  -3   2  -6 239.868 16.3537   7
   3   2   6 220.523 15.7904   1
   4  -2   6 28.9498 5.91236   1
  -4  -2  -6 26.1529 4.81263   7
   4  -2   6 46.3346 6.86877   3
  -4  -2  -6 23.3795 5.98105   1
  -4  -2  -6 28.3426 5.72761   1
   4  -2   6 37.7507 6.29634   6
  -4  -2  -6 29.1835 6.54742   5
   4  -2   6 40.8727 5.99118   1
   4   2   6 19.5500 6.58253   2
   4   2   6 21.3924 5.75454   1
   4   2   6 27.3355 4.27716   6
  -4   2  -6 32.3382 6.45243   7
  -4   2  -6 16.2295 5.12199   1
  -5  -2  -6 13.6456 6.65428   1
   5  -2   6 20.5633 6.08730   1
   5  -2   6 30.7157 7.12607   3
  -5  -2  -6 23.0925 6.98291   5
  -5  -2  -6 18.5392 6.09897   1
   5  -2   6 23.6628 6.62687   1
  -5  -2  -6 16.2669 5.33536   7
   5  -2   6 10.4419 6.34674   6
   5  -2   6 16.0283 6.47286   2
   5   2   6 27.4494 6.79143   1
  -5   2  -6 18.7691 6.63441   7
  -5   2  -6 20.1812 5.93727   1
   5   2   6 18.4662 3.81718   6
   5   2   6 24.4792 7.35920   2
   6  -2   6 -1.5746 6.03664   1
  -6  -2  -6 4.04046 6.24110   7
   6  -2   6 -1.5961 7.08169   3
   6  -2   6 1.77340 7.00061   2
   6  -2   6 -11.183 6.10047   6
  -6  -2  -6 -1.6687 6.24264   1
  -6   2  -6 -1.7319 6.33405   4
  -6   2  -6 -6.9648 5.95701   1
   6   2   6 -5.0759 6.91783   1
   6   2   6 6.29285 7.96042   2
  -6   2  -6 -2.1000 6.78438   7
   7  -2   6 49.3280 8.66661   1
   7  -2   6 41.8359 8.42843   6
  -7  -2  -6 21.9457 8.39472   1
   7  -2   6 40.2705 9.22766   3
  -7  -2  -6 39.7321 8.61936   7
  -7   2  -6 35.1618 8.42307   1
  -7   2  -6 41.1329 9.21315   7
   7   2   6 26.2522 9.77345   2
   7   2   6 28.7281 9.29411   1
  -7   2  -6 36.4034 8.49637   4
  -8  -2  -6 14.6290 9.24323   1
   8  -2   6 2.94112 9.25824   3
  -8  -2  -6 13.0334 9.15654   7
   8  -2   6 0.38355 8.36369   1
   8  -2   6 3.51252 8.42598   6
   8   2   6 -1.3301 9.70569   1
  -8   2  -6 8.88139 9.32650   7
  -8   2  -6 9.24658 8.60409   4
   8   2   6 34.3052 11.3494   2
   9  -2   6 22.2533 9.76781   6
  -9  -2  -6 -10.174 10.2443   7
  -9  -2  -6 15.9722 10.5993   1
   9  -2   6 14.8661 10.1954   1
   9  -2   6 12.6388 10.6466   3
  -9   2  -6 6.78920 9.85756   4
   9   2   6 -4.0687 11.9178   2
  -9   2  -6 -1.8452 10.5946   7
 -10  -2  -6 2.64517 12.4918   7
  10  -2   6 3.18062 12.0893   3
 -10  -2  -6 2.48096 11.9585   1
  10  -2   6 -2.7175 10.7587   6
  10  -2   6 4.23804 11.4580   1
 -10   2  -6 6.29104 11.1786   4
  10   2   6 -0.8760 13.5156   2
 -10   2  -6 4.63099 12.5198   7
 -11  -2  -6 -3.5683 14.4843   7
  11  -2   6 0.62461 13.2796   1
  11  -2   6 -14.326 13.6397   3
 -11  -2  -6 15.1317 14.8968   1
  11  -2   6 -6.6366 12.1344   6
 -11   2  -6 -8.5916 12.6698   4
 -11   2  -6 11.7751 14.7491   7
  11   2   6 -3.1482 15.3730   2
 -10  -3   6 17.1034 16.0638   4
 -10  -3   6 -3.2212 14.0863   1
  10  -3  -6 0.39348 11.2888   1
  10  -3  -6 -0.5266 13.8068   3
 -10   3   6 15.6697 14.7109   4
 -10   3   6 -1.8535 13.5282   7
   9  -3  -6 14.6278 9.98634   1
  -9  -3   6 8.10662 12.4938   1
   9  -3  -6 16.8886 12.5968   3
  -9  -3   6 28.9767 12.9449   4
   9  -3  -6 11.9588 12.5348   5
  -9   3   6 32.4463 13.2982   4
  -9   3   6 12.3899 11.8204   7
   8  -3  -6 85.5687 13.6377   3
  -8  -3   6 67.5496 12.8265   4
  -8  -3   6 87.5709 13.5194   1
   8  -3  -6 75.9884 10.9407   1
   8  -3  -6 69.0429 13.0616   5
  -8   3   6 76.6666 13.4063   4
  -8   3   6 82.2587 12.3054   7
  -7  -3   6 15.9348 9.67798   1
   7  -3  -6 9.05200 9.74115   5
   7  -3  -6 3.81201 9.69225   3
   7  -3  -6 11.7936 7.44049   1
  -7   3   6 18.0943 8.81117   7
  -7   3   6 13.5536 10.0266   4
   6  -3  -6 -2.4256 8.59747   3
  -6  -3   6 20.3528 7.24775   6
   6  -3  -6 16.3910 8.85653   5
  -6  -3   6 16.2315 8.46019   1
   6  -3  -6 14.4596 6.75652   1
  -6   3   6 23.6308 7.89288   7
  -6   3   6 26.4188 9.09575   4
  -5  -3   6 20.4604 7.65798   1
  -5  -3   6 21.8136 7.03083   6
   5  -3  -6 25.8171 8.77082   3
   5  -3  -6 26.6262 6.05467   1
   5  -3  -6 24.9249 8.44465   5
  -5   3   6 23.2130 8.16605   4
  -5   3   6 34.2113 7.16576   7
   4  -3  -6 6.56736 5.29286   1
   4  -3  -6 -8.7877 4.60766   1
  -4  -3   6 -1.2487 6.04558   6
   4  -3  -6 5.44423 7.75763   3
  -4  -3   6 2.58890 6.26957   1
   4  -3  -6 9.11469 7.42832   5
  -4   3   6 0.66580 5.26322   7
  -4   3   6 3.95510 6.62691   4
   4   3  -6 12.1974 7.25507   1
  -3  -3   6 4.41921 5.91698   6
  -3  -3   6 2.78230 5.62957   1
   3  -3  -6 2.78684 4.09182   1
   3  -3  -6 7.24155 7.21653   3
   3  -3  -6 4.77290 4.34103   1
   3  -3  -6 -2.5955 6.73012   5
  -3   3   6 6.72948 4.90694   7
   3   3  -6 5.31103 5.91525   1
  -3   3   6 4.23314 5.88541   4
  -2  -3   6 13.4878 5.35773   1
   2  -3  -6 17.5495 4.08829   1
   2  -3  -6 13.4165 3.85575   1
   2  -3  -6 21.0018 7.14081   5
  -2  -3   6 15.1612 6.13521   6
  -2  -3   6 11.0274 4.34969   3
  -2   3   6 4.18981 6.60144   2
   2   3  -6 18.9558 5.63619   1
  -2   3   6 23.6402 4.85453   7
  -2   3   6 6.81600 5.35080   4
  -2   3   6 13.5149 4.35591   1
   1  -3  -6 66.6326 5.73317   1
   1  -3  -6 61.6674 5.64142   1
  -1  -3   6 61.0174 6.68478   3
  -1  -3   6 55.3472 7.93705   6
   1  -3  -6 74.6155 9.12769   5
  -1  -3   6 45.7725 6.58128   1
   1   3  -6 57.1429 6.96996   1
  -1   3   6 54.5456 6.78083   4
  -1   3   6 61.5116 6.02289   1
  -1   3   6 59.6381 6.26577   7
  -1   3   6 68.1012 8.76870   2
   0  -3  -6 154.572 11.4437   1
   0  -3   6 181.104 12.3608   1
   0  -3   6 151.592 12.2724   1
   0  -3   6 175.242 12.5481   3
   0  -3  -6 149.576 11.4474   1
   0  -3  -6 163.015 14.2895   5
   0  -3   6 162.163 13.4745   6
   0   3   6 180.756 13.9807   2
   0   3  -6 156.853 11.3135   2
   0   3   6 153.252 11.9616   4
   0   3   6 145.372 11.5591   1
   0   3  -6 161.392 11.4735   2
   0   3   6 154.191 11.7932   7
   0   3  -6 158.893 12.2269   1
  -1  -3  -6 3.12044 3.85954   1
   1  -3   6 0.93314 6.09593   6
   1  -3   6 -4.9688 4.82045   1
  -1  -3  -6 -2.3845 4.00318   1
   1  -3   6 -2.6611 4.60489   1
   1  -3   6 9.48719 5.49836   3
  -1  -3  -6 -3.3721 6.67258   5
   1   3   6 2.52740 6.31405   2
   1   3   6 -0.3633 4.07963   4
   1   3   6 5.43398 4.55437   1
  -1   3  -6 1.73330 4.68930   1
  -1   3  -6 -1.4673 4.71139   2
  -1   3  -6 -4.0327 6.13463   7
   2  -3   6 182.632 14.1957   1
   2  -3   6 184.796 15.2333   3
  -2  -3  -6 160.521 13.8869   1
  -2  -3  -6 183.242 13.9475   1
   2  -3   6 213.644 14.1627   1
  -2  -3  -6 215.341 16.5746   5
   2  -3   6 201.212 15.2367   6
   2   3   6 174.575 13.2231   4
  -2   3  -6 197.804 14.0690   1
   2   3   6 183.297 15.8277   2
   2   3   6 184.649 14.1283   1
  -2   3  -6 237.933 16.4098   7
   3  -3   6 153.549 12.6669   3
   3  -3   6 133.531 13.0226   6
  -3  -3  -6 140.008 11.4160   1
   3  -3   6 149.259 11.2349   1
  -3  -3  -6 137.361 13.8863   5
   3   3   6 123.655 13.2767   2
  -3   3  -6 123.915 13.0420   7
   4  -3   6 11.1950 7.29764   6
  -4  -3  -6 10.7959 5.96204   1
   4  -3   6 -3.7077 5.47617   1
   4  -3   6 0.33982 7.05757   3
  -4  -3  -6 7.10397 8.37814   5
   4   3   6 9.41802 7.86531   2
  -4   3  -6 18.0813 7.90487   7
   5  -3   6 -6.4857 7.65870   3
   5  -3   6 -4.7488 7.57169   6
  -5  -3  -6 14.6565 6.99815   1
  -5  -3  -6 -0.5898 8.66244   5
   5  -3   6 -2.3605 6.06853   1
  -5   3  -6 12.2573 8.07553   7
   5   3   6 -0.8907 8.27730   2
   6  -3   6 12.5703 8.84444   6
  -6  -3  -6 22.9555 8.26358   1
   6  -3   6 15.7712 7.55024   1
   6  -3   6 7.62730 9.02773   3
  -6   3  -6 16.4585 9.31774   7
  -6   3  -6 8.82138 8.63999   4
   6   3   6 7.82713 9.89569   2
   7  -3   6 -4.2259 9.56463   6
   7  -3   6 7.97621 10.0447   3
   7  -3   6 5.24890 8.16023   1
  -7  -3  -6 5.27269 8.86466   1
   7   3   6 12.8820 11.4085   2
  -7   3  -6 -0.3754 10.2293   7
  -7   3  -6 23.0294 10.0225   4
   8  -3   6 8.27098 10.6004   6
   8  -3   6 -2.3149 9.25778   1
  -8  -3  -6 1.06101 10.2425   1
   8  -3   6 -14.735 10.5983   3
   8   3   6 -2.4426 12.5263   2
  -8   3  -6 11.8241 11.1078   4
  -8   3  -6 17.2527 11.7599   7
  -9  -3  -6 36.4622 13.3859   1
   9  -3   6 50.0726 13.2341   6
   9  -3   6 55.5975 12.3810   1
   9  -3   6 51.3838 14.1031   3
   9   3   6 60.8882 16.6698   2
  -9   3  -6 40.7875 13.3732   4
  -9   3  -6 66.4280 14.8793   7
  10  -3   6 33.7833 15.1046   3
  10  -3   6 21.7489 14.3127   6
 -10  -3  -6 21.7218 14.8918   1
  10  -3   6 51.1577 13.8827   1
 -10   3  -6 49.8682 15.5213   4
 -10   3  -6 84.6880 17.2805   7
  10   3   6 31.9125 17.9644   2
   8  -4  -6 4.32763 14.7345   5
   8  -4  -6 0.53211 9.36826   1
   8  -4  -6 -1.6482 14.4082   3
  -8  -4   6 -4.3510 12.8677   1
  -8   4   6 -7.2549 14.0602   4
  -8   4   6 10.2755 14.3827   7
  -7  -4   6 43.8376 12.8156   1
   7  -4  -6 75.6792 14.5786   5
   7  -4  -6 56.0188 9.61903   1
   7  -4  -6 39.5801 14.2562   3
  -7   4   6 69.6406 13.0571   7
  -7   4   6 50.8461 14.0478   4
  -6  -4   6 11.3277 10.0396   1
   6  -4  -6 9.56675 6.99436   1
   6  -4  -6 7.76740 11.9902   5
   6  -4  -6 -6.6356 11.9154   3
  -6   4   6 -3.3047 9.79001   7
  -6   4   6 4.85885 11.2465   4
   5  -4  -6 22.8666 6.08707   1
  -5  -4   6 9.73945 8.97005   1
  -5  -4   6 20.2254 9.52867   6
   5  -4  -6 18.8508 11.6177   3
   5  -4  -6 16.0663 11.4881   5
  -5   4   6 17.1503 8.84734   7
  -5   4   6 16.9562 10.2958   4
   4  -4  -6 12.5281 10.5707   5
  -4  -4   6 5.79614 7.84417   1
   4  -4  -6 1.46287 10.3560   3
  -4  -4   6 -5.8389 8.48862   6
  -4   4   6 17.5590 8.05648   7
  -4   4   6 3.04020 9.04039   4
   3  -4  -6 -1.5793 9.89098   5
   3  -4  -6 -2.6742 9.86089   3
  -3  -4   6 -2.5585 8.32565   6
  -3  -4   6 1.54803 6.85754   1
  -3   4   6 0.99392 8.04508   4
  -3   4   6 8.76130 7.47863   7
  -3   4   6 -4.5640 9.42157   2
  -2  -4   6 57.8635 7.65511   1
   2  -4  -6 44.6857 11.3241   5
  -2  -4   6 58.5589 10.0384   6
  -2   4   6 47.3139 8.80392   4
  -2   4   6 44.0041 10.4661   2
  -2   4   6 43.2075 7.93456   7
  -1  -4   6 35.3820 6.96171   1
   1  -4  -6 57.4433 11.2791   5
  -1  -4   6 56.5910 9.77481   6
  -1  -4   6 54.2127 8.41369   3
  -1   4   6 33.3935 10.4578   2
  -1   4   6 45.5473 8.23156   4
  -1   4   6 43.5617 7.64696   7
   0  -4   6 14.1495 5.87861   1
   0  -4  -6 9.75709 9.93923   5
   0  -4   6 10.7500 7.74227   3
   0  -4   6 7.81992 8.53398   6
   0   4   6 11.9160 6.85916   4
   0   4   6 12.2061 9.49090   2
   0   4   6 13.2466 6.66334   7
   1  -4   6 130.195 13.1409   3
  -1  -4  -6 147.700 15.6242   5
   1  -4   6 142.468 11.0365   1
   1  -4   6 131.633 13.9054   6
   1   4   6 120.368 12.0277   7
   1   4   6 141.500 14.5119   2
  -1   4  -6 140.518 14.9018   7
   1   4   6 137.583 11.6876   4
   2  -4   6 3.20552 8.40019   3
  -2  -4  -6 1.33225 5.02871   1
   2  -4   6 3.73147 8.84906   6
  -2  -4  -6 6.10583 10.6718   5
   2  -4   6 3.86870 5.55503   1
  -2   4  -6 8.74590 9.55459   7
   2   4   6 8.95475 9.79760   2
   3  -4   6 61.0785 11.0210   6
  -3  -4  -6 56.5477 12.5986   5
   3  -4   6 58.8324 10.8058   3
   3  -4   6 51.7781 7.19899   1
  -3  -4  -6 49.7973 7.56902   1
  -3   4  -6 55.1366 11.2731   7
   3   4   6 56.6809 11.8232   2
   4  -4   6 -5.6421 6.32315   1
   4  -4   6 -19.743 9.41194   3
  -4  -4  -6 3.23311 11.6289   5
  -4  -4  -6 2.85803 7.11272   1
   4  -4   6 3.41464 9.76755   6
   4   4   6 1.79880 10.6091   2
  -4   4  -6 2.24200 10.2192   7
   5  -4   6 -0.0515 7.18817   1
   5  -4   6 -6.7101 10.3311   6
  -5  -4  -6 -6.2903 8.02921   1
   5  -4   6 8.05033 10.9702   3
  -5   4  -6 -4.9485 10.9735   7
   5   4   6 -2.7245 11.1829   2
  -6  -4  -6 -6.2714 9.21848   1
   6  -4   6 9.07468 8.45114   1
   6  -4   6 1.02585 11.7512   3
   6  -4   6 -3.7417 11.4236   6
  -6   4  -6 8.76552 12.3104   7
  -6   4  -6 3.62206 11.4945   4
   6   4   6 -1.3882 12.8867   2
   7  -4   6 -9.6301 12.3943   6
   7  -4   6 16.4894 9.76993   1
  -7  -4  -6 12.3107 11.0622   1
   7  -4   6 8.73689 13.2049   3
  -7   4  -6 13.3344 13.9771   7
   7   4   6 16.0079 14.7872   2
  -7   4  -6 20.1338 13.3399   4
   8  -4   6 19.2803 14.3017   6
  -8  -4  -6 12.1011 12.8643   1
   8  -4   6 -6.5911 14.3787   3
   8  -4   6 -9.2648 10.6040   1
  -8   4  -6 6.79935 15.1117   7
   8   4   6 -19.562 16.0625   2
  -8   4  -6 7.39445 14.3500   4
   5  -5  -6 29.4653 16.5171   3
  -5  -5   6 8.38177 11.0663   1
   5  -5  -6 8.05233 16.1124   5
  -5   5   6 17.9021 15.8948   2
  -5   5   6 19.7189 14.2334   4
  -4  -5   6 11.7839 9.65213   1
   4  -5  -6 -10.789 15.0161   5
  -4   5   6 12.2976 12.9372   4
  -4   5   6 7.46085 14.5946   2
  -3  -5   6 -11.590 11.7740   6
  -3  -5   6 -3.4721 8.52693   1
   3  -5  -6 0.91936 14.7159   5
  -3   5   6 -0.9456 11.6219   4
  -3   5   6 -4.8952 13.4616   2
  -2  -5   6 -1.1977 11.8622   6
   2  -5  -6 11.5327 14.5208   5
  -2   5   6 13.2180 14.0602   2
  -2   5   6 -0.3299 10.7350   4
  -1  -5   6 18.8398 12.2105   6
   1  -5  -6 11.7754 14.4597   5
  -1   5   6 16.7550 13.8611   2
   0  -5   6 -4.3682 11.8228   6
   0  -5  -6 5.55126 14.5944   5
   0   5   6 -3.8797 12.8892   2
   0   5  -6 -13.856 12.8883   7
  -1  -5  -6 14.1196 14.9749   5
   1  -5   6 3.30658 12.2192   3
   1  -5   6 8.73123 12.3806   6
  -1   5  -6 8.83899 13.7012   7
   1   5   6 8.30295 13.2872   2
   2  -5   6 72.1163 14.2292   3
  -2  -5  -6 56.9900 17.1064   5
   2  -5   6 44.4467 14.0675   6
  -2   5  -6 50.1078 14.8203   7
   2   5   6 30.4289 15.1237   2
  -3  -5  -6 22.1789 17.9239   5
   3  -5   6 0.20544 13.5021   3
   3  -5   6 11.6250 13.6271   6
   3   5   6 16.0697 14.7471   2
  -3   5  -6 19.1632 14.1519   7
   4  -5   6 0.64360 14.2498   3
   4  -5   6 16.7303 14.0016   6
  -4   5  -6 -26.423 14.2341   7
   4   5   6 5.21967 15.1450   2
   5  -5   6 -7.5869 15.2372   3
  -5  -5  -6 2.92874 9.42070   1
   5  -5   6 16.6768 15.1859   6
  -5   5  -6 1.39666 15.4352   7
   5   5   6 -6.1286 15.7844   2
  -5   5  -6 3.03856 14.8493   4
 -12   0   7 -8.3518 14.5782   7
  12   0  -7 8.37963 14.7187   1
 -12   0   7 14.8569 14.4011   4
 -11   0   7 1.26105 12.8426   1
  11   0  -7 2.26167 12.2014   1
 -11   0   7 -1.1571 12.4672   7
 -11   0   7 2.97933 12.0740   4
 -10   0   7 0.75230 10.8062   1
  10   0  -7 0.15073 10.2943   1
 -10   0   7 -7.1380 10.4080   7
 -10   0   7 1.97432 10.2578   4
  -9   0   7 -0.2232 9.19995   1
  -9   0   7 -8.8914 8.55181   7
  -9   0   7 9.95362 8.93091   4
   9   0  -7 2.46726 6.86722   3
   9   0  -7 7.71457 9.08319   1
  -8   0   7 1.57707 7.82288   1
  -8   0   7 14.4381 7.82281   7
   8   0  -7 2.19368 7.79193   1
   8   0  -7 5.23421 5.98326   3
  -8   0   7 1.42290 7.49619   4
  -7   0   7 2.22378 6.31017   7
  -7   0   7 7.30209 6.58111   4
   7   0  -7 -3.3353 6.50069   1
   7   0  -7 0.82619 4.92199   3
  -7   0   7 -5.3639 6.33678   1
   6   0  -7 -2.9207 4.18114   3
  -6   0   7 -0.6230 5.49719   1
  -6   0   7 -2.5262 5.03754   7
  -6   0   7 7.46821 5.60605   4
   6   0  -7 -9.1596 5.29223   1
  -5   0   7 10.7013 5.19456   1
   5   0  -7 -2.0665 3.58350   3
  -5   0   7 -0.5224 4.15835   3
  -5   0   7 6.04326 4.90486   4
  -5   0   7 -11.248 3.85405   7
   5   0  -7 2.42426 4.92746   1
  -4   0   7 -1.6398 3.26484   3
   4   0  -7 -3.3713 4.18619   1
  -4   0   7 4.42846 4.31057   1
  -4   0   7 -4.1422 3.45061   7
  -4   0   7 -9.4076 3.88619   4
  -3   0   7 -3.0164 2.79877   3
  -3   0   7 0.26171 3.83554   1
  -3   0   7 -12.439 3.28165   4
   3   0  -7 -7.4575 3.86451   1
   3   0  -7 -1.6862 2.83884   7
  -2   0   7 4.46072 3.68045   4
   2   0  -7 -3.4951 3.45376   1
   2   0  -7 -1.0501 2.40388   7
  -2   0   7 -4.9237 3.42545   1
  -2   0   7 2.05613 2.82655   3
   2   0  -7 5.65454 3.97934   1
  -1   0   7 -3.2729 3.32566   1
   1   0  -7 0.62928 3.33854   1
  -1   0   7 7.96967 3.59837   4
  -1   0   7 -2.0683 2.95458   2
   1   0  -7 0.37428 3.64818   1
   0   0  -7 1.96269 2.81455   2
   0   0  -7 -1.4118 3.30224   1
   0   0   7 2.24912 3.07551   2
   0   0  -7 -2.1782 3.48467   1
   0   0   7 -1.2500 3.17619   4
   0   0   7 2.33441 3.59684   1
  -1   0  -7 -0.7704 2.58002   4
  -1   0  -7 -1.2090 2.37385   7
  -1   0  -7 1.22545 3.59877   1
  -1   0  -7 -2.9096 3.14196   5
   1   0   7 -1.1408 3.49365   1
  -1   0  -7 -3.4750 3.20666   1
   1   0   7 -3.3858 3.13783   2
   2   0   7 -8.5455 3.74281   1
   2   0   7 -2.6154 2.67007   7
  -2   0  -7 0.18559 3.85610   1
   2   0   7 -1.1980 3.59341   2
  -2   0  -7 -1.4177 2.59112   4
  -2   0  -7 -0.4385 2.68376   7
  -2   0  -7 -5.4287 2.92869   5
   3   0   7 -5.9629 4.08684   2
  -3   0  -7 -4.4464 2.88524   5
  -3   0  -7 -5.0579 2.88663   7
  -3   0  -7 -5.2211 2.75404   4
   3   0   7 -5.7699 4.09148   1
  -3   0  -7 -2.6096 3.94340   1
   4   0   7 1.34446 3.73017   6
  -4   0  -7 0.85281 4.34907   1
   4   0   7 0.69073 4.54411   1
  -4   0  -7 -1.0648 3.00470   5
  -4   0  -7 -0.1354 3.47839   7
   4   0   7 -5.0706 4.64865   2
   5   0   7 -0.7880 3.05354   5
   5   0   7 -3.3126 5.15715   1
   5   0   7 1.76985 3.99450   6
  -5   0  -7 -7.5552 4.76455   1
  -5   0  -7 -4.3794 4.11694   7
  -5   0  -7 -3.9018 3.14388   5
   5   0   7 -0.9416 5.78520   2
   6   0   7 -0.9687 6.03274   1
  -6   0  -7 1.03303 4.30774   4
   6   0   7 3.24065 4.52218   6
   6   0   7 -6.9799 6.43239   2
   6   0   7 -1.2980 3.55945   5
  -6   0  -7 -6.1042 5.57617   1
  -6   0  -7 -4.4906 5.07449   7
   7   0   7 3.90176 7.74074   2
   7   0   7 -3.4847 6.67702   1
  -7   0  -7 -4.9651 4.68469   4
  -7   0  -7 2.79663 6.27559   7
  -7   0  -7 3.80102 6.59889   1
   7   0   7 5.70076 5.25616   6
   8   0   7 -7.5212 8.05727   1
   8   0   7 -7.1338 8.35368   2
  -8   0  -7 -5.1882 5.52209   4
  -8   0  -7 -6.9422 7.61662   1
   8   0   7 -0.1914 5.73445   6
  -8   0  -7 -11.610 7.12250   7
   9   0   7 -8.9718 9.44548   2
   9   0   7 2.73428 9.71369   1
  -9   0  -7 -5.6182 8.68274   7
  -9   0  -7 1.75281 6.77432   4
  -9   0  -7 7.04609 9.46466   1
 -10   0  -7 -6.1963 10.1077   7
 -10   0  -7 -19.521 10.5076   1
  10   0   7 -12.520 10.9714   1
  10   0   7 -4.8873 10.8071   3
  10   0   7 3.43962 11.3369   2
 -11   0  -7 -6.2117 12.9054   1
  11   0   7 -12.072 12.6326   2
 -11   0  -7 7.55674 12.9636   7
  11   0   7 -6.8704 13.1653   1
  11   0   7 -2.9600 12.7141   3
 -12   0  -7 -3.2309 15.3033   1
  12   0   7 5.50871 14.8772   3
  12   0   7 -9.1672 15.2709   2
  12   0   7 -18.589 15.5533   1
 -12   0  -7 21.5581 15.0284   7
 -12  -1   7 0.75745 16.0774   1
 -12  -1   7 24.1216 14.5596   4
 -12  -1   7 -6.8838 14.7670   7
  12  -1  -7 26.5796 15.0800   1
 -12   1   7 14.0819 15.1047   7
  12   1  -7 11.5877 16.0459   1
 -12   1   7 12.1222 15.0841   4
  11  -1  -7 7.40401 11.1891   3
  11  -1  -7 13.0884 12.0753   5
 -11  -1   7 -2.9102 11.8717   4
 -11  -1   7 -30.914 11.8840   7
  11  -1  -7 0.90871 12.3705   1
 -11  -1   7 10.0594 13.8949   1
 -11   1   7 0.29350 12.4476   7
 -11   1   7 1.42043 12.6441   4
  11   1  -7 14.5495 13.7771   1
  10  -1  -7 86.4499 13.1639   1
 -10  -1   7 77.3888 12.8670   4
 -10  -1   7 62.3372 12.7322   7
  10  -1  -7 65.1679 11.5472   3
 -10  -1   7 81.3891 14.2698   1
 -10   1   7 90.9261 13.0466   7
 -10   1   7 38.8922 12.5879   4
  10   1  -7 73.3820 13.7895   1
   9  -1  -7 -1.1851 8.08197   3
  -9  -1   7 1.02924 9.93924   1
   9  -1  -7 -16.027 8.51604   1
  -9  -1   7 -4.4477 8.96758   7
  -9  -1   7 -4.1047 8.80243   4
  -9   1   7 5.83964 9.57804   1
  -9   1   7 7.29129 8.90391   7
  -9   1   7 10.8541 9.76903   4
   9   1  -7 1.59428 9.85464   1
   8  -1  -7 -9.0624 6.73560   3
  -8  -1   7 8.58930 7.83923   4
   8  -1  -7 -1.9370 7.58181   1
  -8  -1   7 -2.4748 8.34276   1
  -8  -1   7 4.43661 7.88525   7
   8   1  -7 1.85455 8.50809   1
  -8   1   7 -6.8915 7.98510   4
  -8   1   7 4.66209 7.97944   1
  -8   1   7 6.67764 7.60842   7
   7  -1  -7 189.845 15.7601   3
  -7  -1   7 204.367 16.1660   7
  -7  -1   7 238.060 16.4534   4
  -7  -1   7 169.882 16.5922   1
   7  -1  -7 215.833 16.4327   1
  -7   1   7 171.710 15.6146   7
   7   1  -7 173.792 16.5122   1
  -7   1   7 206.048 16.3994   1
  -7   1   7 219.357 17.0113   4
   6  -1  -7 -2.0511 5.22031   3
  -6  -1   7 -1.8010 5.80285   4
  -6  -1   7 -8.1076 5.73168   1
   6  -1  -7 1.25481 5.56358   1
   6   1  -7 7.63496 6.21479   1
  -6   1   7 -6.0170 5.40606   1
  -6   1   7 -12.185 5.67392   4
  -6   1   7 0.65440 5.09012   7
   5  -1  -7 46.3854 6.64048   1
  -5  -1   7 26.6085 6.57841   1
   5  -1  -7 34.7140 6.54013   1
  -5  -1   7 41.8589 6.72493   4
   5  -1  -7 44.7675 7.02413   5
   5  -1  -7 44.5226 6.34780   3
  -5   1   7 35.2332 6.56389   4
  -5   1   7 50.1513 5.80762   7
  -5   1   7 31.8140 6.17352   1
   5   1  -7 36.7466 6.85506   1
   4  -1  -7 8.93464 4.69240   1
   4  -1  -7 4.38747 4.42246   3
   4  -1  -7 -4.0732 4.17421   1
   4  -1  -7 -9.2184 4.30512   5
  -4  -1   7 -8.7905 4.26437   1
  -4  -1   7 -9.8462 4.18756   4
  -4  -1   7 -2.6364 3.40212   2
  -4   1   7 -5.9775 4.35650   4
  -4   1   7 3.44596 4.25980   1
  -4   1   7 -1.0650 3.34273   7
   4   1  -7 2.29623 4.70959   1
   3  -1  -7 111.580 9.36978   1
  -3  -1   7 105.944 8.03993   3
   3  -1  -7 115.254 8.50115   7
  -3  -1   7 118.989 10.0271   1
  -3  -1   7 109.029 8.44545   2
   3  -1  -7 126.947 10.3334   5
  -3  -1   7 114.217 9.75952   4
   3  -1  -7 125.132 9.73304   1
  -3   1   7 118.867 9.63602   1
   3   1  -7 107.062 9.88045   1
  -3   1   7 122.189 8.42066   7
  -3   1   7 121.116 9.68352   4
  -2  -1   7 687.232 45.4013   2
  -2  -1   7 700.459 46.1135   4
  -2  -1   7 668.607 46.1317   1
   2  -1  -7 693.961 46.5810   5
   2  -1  -7 695.122 46.1134   1
  -2  -1   7 663.885 46.3217   1
   2  -1  -7 713.707 45.1275   7
   2  -1  -7 668.692 45.7785   1
  -2   1   7 717.044 45.7019   4
  -2   1   7 693.378 45.3890   7
   2   1  -7 682.839 46.3209   1
  -2   1   7 711.167 46.0919   1
   1  -1  -7 331.395 22.5638   1
   1  -1  -7 329.111 22.3068   1
  -1  -1   7 298.055 22.5097   1
  -1  -1   7 322.198 22.7329   1
  -1  -1   7 333.641 21.4552   2
   1  -1  -7 316.916 23.0001   5
  -1  -1   7 349.513 22.8470   4
  -1   1   7 331.316 22.5042   1
  -1   1   7 339.302 22.0428   4
  -1   1   7 297.483 22.6670   2
   1   1  -7 334.630 22.7460   1
   0  -1   7 303.547 22.4279   1
   0  -1   7 342.056 22.7317   1
   0  -1  -7 300.448 22.8246   5
   0  -1  -7 334.066 22.5418   1
   0  -1  -7 320.253 22.3266   1
   0  -1  -7 295.203 21.7601   4
   0  -1   7 332.452 21.5310   2
   0   1  -7 330.225 22.5698   1
   0   1   7 309.473 22.5188   1
   0   1   7 361.221 22.7375   2
   0   1   7 321.758 21.6829   4
   0   1  -7 356.409 21.6617   2
  -1  -1  -7 130.189 9.55286   4
   1  -1   7 128.275 10.7539   1
  -1  -1  -7 125.659 10.6230   1
  -1  -1  -7 126.244 10.8197   5
   1  -1   7 145.102 9.93021   2
   1  -1   7 138.027 10.6089   1
  -1  -1  -7 126.960 10.2987   1
   1  -1   7 147.632 10.5523   6
   1   1   7 144.156 9.64492   4
  -1   1  -7 139.077 9.74751   2
   1   1   7 134.537 11.0622   2
  -1   1  -7 147.934 10.7692   1
   1   1   7 123.411 10.6414   1
  -1   1  -7 142.626 10.7379   7
  -2  -1  -7 26.6789 4.90737   1
   2  -1   7 29.4585 5.48263   1
  -2  -1  -7 35.9132 5.09669   1
  -2  -1  -7 40.5423 5.45417   5
   2  -1   7 40.1400 5.09139   2
   2  -1   7 47.6747 5.26974   1
  -2  -1  -7 35.2289 3.48147   7
   2  -1   7 35.7308 5.40006   6
  -2  -1  -7 36.3843 3.57269   4
   2   1   7 24.6278 5.04271   1
  -2   1  -7 38.8014 5.21058   1
   2   1   7 37.5440 5.62057   2
  -2   1  -7 33.6133 4.49649   2
   2   1   7 33.1175 3.48121   7
  -2   1  -7 33.8663 5.09352   7
  -3  -1  -7 424.854 29.3926   5
   3  -1   7 417.634 29.5164   1
  -3  -1  -7 430.372 28.1573   4
  -3  -1  -7 417.178 28.5352   7
   3  -1   7 442.727 29.7893   1
  -3  -1  -7 409.366 29.2882   1
   3  -1   7 454.484 28.9921   2
  -3  -1  -7 414.626 29.5706   1
   3  -1   7 421.592 29.3263   6
  -3   1  -7 463.827 29.4645   1
   3   1   7 396.360 28.6446   7
  -3   1  -7 421.969 29.3946   7
  -3   1  -7 444.872 28.4550   5
   3   1   7 444.959 29.8696   2
   3   1   7 444.469 29.7048   1
   4  -1   7 97.7639 8.84338   2
  -4  -1  -7 94.8410 8.19148   7
   4  -1   7 99.3884 8.96933   6
   4  -1   7 85.6762 9.19049   1
  -4  -1  -7 85.5453 8.65951   5
  -4  -1  -7 109.543 9.34456   1
   4   1   7 98.6926 9.58564   2
  -4   1  -7 97.0595 9.04261   1
  -4   1  -7 105.547 9.05197   7
   4   1   7 95.1480 9.37994   1
  -5  -1  -7 81.0760 7.52068   5
   5  -1   7 72.8558 8.12903   2
  -5  -1  -7 55.4361 6.92837   7
  -5  -1  -7 81.9600 8.25838   1
   5  -1   7 55.5322 7.32333   6
   5  -1   7 54.3753 8.02128   1
   5   1   7 56.9220 8.15896   1
   5   1   7 65.8992 6.10742   6
  -5   1  -7 57.5703 7.58544   7
  -5   1  -7 64.6979 7.77460   1
   5   1   7 56.3986 8.55937   2
   6  -1   7 80.2943 9.69841   3
  -6  -1  -7 75.2044 9.17612   1
  -6  -1  -7 70.3388 6.09924   4
  -6  -1  -7 83.6910 8.45490   7
   6  -1   7 65.7955 8.27404   6
   6  -1   7 83.6280 9.24877   1
  -6  -1  -7 63.0462 6.24122   4
   6  -1   7 90.7330 9.59172   2
  -6   1  -7 60.4522 8.80568   1
   6   1   7 103.421 10.5710   2
  -6   1  -7 85.4321 9.02615   7
   6   1   7 79.2190 6.94550   6
   6   1   7 69.5095 9.16846   1
  -7  -1  -7 38.3364 8.16571   1
   7  -1   7 41.7906 8.65897   2
   7  -1   7 22.4143 7.68920   1
   7  -1   7 21.6230 8.38291   3
   7  -1   7 7.25684 6.56771   6
  -7  -1  -7 22.6608 4.28943   4
  -7  -1  -7 20.2469 7.10670   7
  -7   1  -7 16.0769 7.47339   1
  -7   1  -7 18.9874 6.86086   4
   7   1   7 21.9019 8.35290   1
  -7   1  -7 40.4411 8.01265   7
   7   1   7 29.6750 9.42426   2
   7   1   7 29.1233 4.83978   6
   8  -1   7 108.746 12.6228   2
   8  -1   7 118.726 12.9395   1
  -8  -1  -7 103.257 12.5455   1
  -8  -1  -7 132.947 12.2824   7
   8  -1   7 98.4492 11.0492   6
   8  -1   7 91.8758 12.5889   3
  -8   1  -7 110.768 11.3851   4
  -8   1  -7 98.6778 12.3136   1
   8   1   7 108.307 13.1314   1
   8   1   7 101.126 13.8327   2
  -8   1  -7 106.893 12.4301   7
  -9  -1  -7 71.7459 12.1837   1
   9  -1   7 68.0545 11.9790   2
   9  -1   7 68.5293 9.99058   6
  -9  -1  -7 48.2955 11.0444   7
   9  -1   7 63.8924 11.9001   1
   9  -1   7 53.3963 11.6455   3
  -9   1  -7 71.8928 10.5746   4
   9   1   7 66.1610 12.8864   2
  -9   1  -7 75.8889 11.8484   7
   9   1   7 40.3305 12.1689   1
  -9   1  -7 72.4575 11.8586   1
 -10  -1  -7 20.3001 12.0804   1
  10  -1   7 -6.9689 11.2344   1
  10  -1   7 -7.4417 11.0997   3
  10  -1   7 5.00464 11.1123   2
 -10  -1  -7 2.07416 11.0538   7
  10  -1   7 8.40399 9.48779   6
  10   1   7 -1.7894 12.2001   2
 -10   1  -7 3.57940 9.32851   4
 -10   1  -7 -5.7545 10.9007   7
  10   1   7 -19.451 11.9179   1
 -10   1  -7 13.8583 11.9330   1
  11  -1   7 -10.888 12.5127   2
 -11  -1  -7 -1.4145 13.2736   1
  11  -1   7 -10.249 12.6188   3
 -11  -1  -7 7.86361 13.0321   7
  11  -1   7 -0.2427 13.3444   1
  11   1   7 6.14449 14.4274   2
  11   1   7 11.4466 14.6895   1
 -11   1  -7 -15.165 12.7700   7
 -11   1  -7 -1.1826 11.2472   4
 -11  -2   7 -0.9450 13.7023   4
  11  -2  -7 -24.076 12.7020   3
  11  -2  -7 -8.3618 12.4666   1
 -11  -2   7 11.8126 15.2787   1
 -11   2   7 -3.2991 13.4556   7
 -11   2   7 -2.7727 14.2864   4
 -10  -2   7 10.7839 13.1391   1
 -10  -2   7 25.3860 12.4960   4
  10  -2  -7 26.1103 12.1795   3
  10  -2  -7 24.0056 12.7191   5
  10  -2  -7 51.7333 12.1977   1
 -10   2   7 34.5306 13.4472   4
 -10   2   7 39.2862 12.4173   7
   9  -2  -7 99.3074 14.2979   5
   9  -2  -7 98.2606 13.8805   3
   9  -2  -7 113.932 13.1901   1
  -9  -2   7 120.004 14.2255   4
  -9  -2   7 116.705 15.2010   1
  -9   2   7 91.8068 13.4805   7
   9   2  -7 97.8161 15.0341   1
  -9   2   7 139.274 15.2576   4
  -8  -2   7 87.9822 12.0665   4
   8  -2  -7 96.0326 12.2789   5
   8  -2  -7 94.0130 12.1681   3
   8  -2  -7 84.3356 11.1276   1
  -8  -2   7 95.1272 12.8364   1
   8   2  -7 64.4486 12.4319   1
  -8   2   7 88.3048 11.5884   7
  -8   2   7 100.618 12.7145   4
   7  -2  -7 67.3230 10.4280   5
  -7  -2   7 55.0244 9.92364   4
   7  -2  -7 82.7309 10.1589   3
   7  -2  -7 63.7836 9.16313   1
  -7  -2   7 57.5682 10.4143   1
  -7   2   7 65.4817 9.09222   7
   7   2  -7 65.4455 10.5510   1
  -7   2   7 60.4975 10.3321   4
  -6  -2   7 11.5541 7.46955   1
   6  -2  -7 0.73543 6.87547   3
  -6  -2   7 -7.6791 6.89473   4
   6  -2  -7 8.93341 7.35125   5
   6  -2  -7 0.81573 5.96243   1
  -6   2   7 4.00892 7.08918   4
   6   2  -7 9.75065 7.64169   1
  -6   2   7 13.8914 6.17702   7
  -6   2   7 7.53560 6.44363   1
  -5  -2   7 22.2511 7.27128   4
   5  -2  -7 34.0586 6.31178   1
   5  -2  -7 29.7596 6.67271   1
  -5  -2   7 22.8108 4.63905   2
   5  -2  -7 6.27072 6.64623   3
   5  -2  -7 29.3249 7.32593   5
  -5  -2   7 20.1706 6.76773   1
  -5   2   7 12.2647 6.54403   4
  -5   2   7 18.6554 5.91953   1
  -5   2   7 14.3135 5.30528   7
   5   2  -7 8.19198 6.63283   1
  -4  -2   7 98.0565 9.79653   4
   4  -2  -7 104.742 8.61321   1
  -4  -2   7 78.3865 9.23163   1
   4  -2  -7 94.2330 8.49048   1
  -4  -2   7 67.1708 9.51452   1
   4  -2  -7 105.571 9.86711   5
  -4  -2   7 95.4537 9.00270   6
   4  -2  -7 91.1467 9.84765   3
  -4   2   7 101.944 9.54939   4
  -4   2   7 88.4137 7.84852   7
  -4   2   7 85.2893 8.52377   1
   4   2  -7 88.5106 9.60008   1
   3  -2  -7 181.175 13.2966   5
  -3  -2   7 150.980 12.1988   6
  -3  -2   7 121.358 12.3906   1
   3  -2  -7 152.595 11.2942   7
  -3  -2   7 143.864 12.4847   1
  -3  -2   7 164.180 12.8472   4
   3  -2  -7 156.701 11.9180   1
   3  -2  -7 152.440 12.6155   3
  -3   2   7 150.965 10.8925   7
  -3   2   7 172.646 12.2160   4
  -3   2   7 146.613 11.9159   1
   3   2  -7 157.868 12.5093   1
  -2  -2   7 22.2407 5.53267   1
   2  -2  -7 36.1856 6.20762   5
  -2  -2   7 22.4390 5.41270   1
  -2  -2   7 35.7967 5.72793   6
   2  -2  -7 36.2694 5.03991   1
  -2  -2   7 24.2747 3.57109   3
  -2   2   7 34.5707 3.54457   7
  -2   2   7 27.4325 6.05286   2
  -2   2   7 23.4455 4.66302   1
   2   2  -7 41.1925 5.75627   1
  -2   2   7 29.7462 5.24458   4
  -1  -2   7 57.3839 7.09724   1
   1  -2  -7 79.5702 6.81222   1
   1  -2  -7 76.3314 8.15887   5
  -1  -2   7 68.4380 6.13576   3
  -1  -2   7 79.0778 7.39511   1
  -1  -2   7 65.3207 7.16178   6
   1   2  -7 64.1247 7.06986   1
  -1   2   7 65.1736 6.71813   1
  -1   2   7 59.3307 7.65907   2
  -1   2   7 76.0342 6.55932   4
   0  -2   7 27.4916 5.21135   1
   0  -2   7 33.0601 4.88973   3
   0  -2  -7 39.7891 4.94268   1
   0  -2   7 32.5820 5.29635   1
   0  -2   7 30.6287 5.56869   6
   0  -2  -7 40.0324 6.38964   5
   0   2   7 30.0267 4.21226   4
   0   2   7 33.8303 4.91061   1
   0   2   7 39.1787 6.38632   2
   0   2  -7 30.4124 5.24612   1
   1  -2   7 1140.64 74.5286   1
  -1  -2  -7 1053.32 73.9507   4
  -1  -2  -7 1096.17 74.2454   1
   1  -2   7 1134.95 74.5444   6
  -1  -2  -7 1078.01 75.1971   5
   1  -2   7 1163.58 74.4443   3
  -1  -2  -7 1108.55 74.4680   1
   1  -2   7 1080.65 74.5275   1
   1   2   7 1145.68 74.8553   2
  -1   2  -7 1164.87 75.0298   7
  -1   2  -7 1233.92 74.4632   1
   1   2   7 1116.50 74.1403   4
   1   2   7 1180.45 73.9311   7
  -1   2  -7 1128.67 74.1403   2
   1   2   7 1145.03 74.5174   1
   2  -2   7 7.42049 4.58861   1
  -2  -2  -7 4.24707 4.28063   1
   2  -2   7 6.43400 4.71096   1
  -2  -2  -7 1.42694 5.34968   5
  -2  -2  -7 3.86542 4.28594   1
   2  -2   7 -1.5082 4.85655   6
   2  -2   7 1.59665 4.83324   3
   2   2   7 6.05134 4.62808   1
  -2   2  -7 6.18989 5.11700   7
   2   2   7 1.29060 2.43218   4
   2   2   7 4.58671 5.51581   2
  -2   2  -7 3.96800 4.19553   2
  -2   2  -7 10.8448 4.39908   1
   2   2   7 -0.4519 2.89377   7
  -3  -2  -7 147.937 12.6874   1
  -3  -2  -7 161.674 12.9299   1
   3  -2   7 170.559 13.5119   6
   3  -2   7 188.696 13.5578   3
  -3  -2  -7 167.955 13.8081   5
   3  -2   7 155.973 12.8122   1
   3  -2   7 162.914 12.9545   1
   3  -2   7 181.720 12.5622   2
  -3   2  -7 175.966 13.5289   7
   3   2   7 142.779 11.9828   7
  -3   2  -7 168.704 12.6312   1
   3   2   7 147.095 13.0164   1
   3   2   7 171.322 13.8819   2
  -3   2  -7 166.504 11.6890   5
   4  -2   7 17.2614 5.64033   2
   4  -2   7 3.29904 5.80469   6
  -4  -2  -7 -1.5393 5.18034   1
  -4  -2  -7 3.02226 4.10258   7
   4  -2   7 -0.6797 5.16938   1
  -4  -2  -7 6.15563 5.86378   1
  -4  -2  -7 0.58751 5.87984   5
   4  -2   7 2.12240 5.69753   1
   4  -2   7 4.41961 6.08763   3
  -4   2  -7 -0.5046 5.72933   7
  -4   2  -7 9.61754 5.39075   1
   4   2   7 13.0145 5.85859   1
   4   2   7 4.85559 6.38715   2
   5  -2   7 -0.9015 5.90633   1
   5  -2   7 -1.0415 6.10236   6
  -5  -2  -7 4.66085 6.69029   5
   5  -2   7 -0.5906 6.06588   2
  -5  -2  -7 3.04283 5.09265   7
   5  -2   7 10.6753 7.02884   3
  -5  -2  -7 11.7266 6.09062   1
   5   2   7 -0.0533 7.13794   2
  -5   2  -7 0.89554 6.37387   7
  -5   2  -7 9.24418 6.19131   1
   5   2   7 5.79872 6.41622   1
  -6  -2  -7 -1.6512 6.71631   1
   6  -2   7 -0.3718 7.56976   3
   6  -2   7 -12.824 6.61658   6
   6  -2   7 15.1584 7.03091   1
  -6  -2  -7 5.38059 7.64036   5
   6  -2   7 11.9119 7.41399   2
  -6  -2  -7 5.73734 6.49510   7
   6   2   7 -5.2742 8.04279   2
   6   2   7 -0.9989 7.65830   1
  -6   2  -7 4.69377 6.84088   1
  -6   2  -7 -5.8788 7.25049   7
   7  -2   7 182.607 16.4256   6
  -7  -2  -7 198.122 16.4981   7
   7  -2   7 193.139 17.1643   2
  -7  -2  -7 174.778 16.8659   1
   7  -2   7 226.813 17.5242   3
   7  -2   7 201.256 16.4496   1
   7   2   7 202.730 18.0812   2
  -7   2  -7 173.148 16.4795   1
   7   2   7 186.686 17.1790   1
  -7   2  -7 211.148 16.7495   4
  -7   2  -7 182.337 17.1558   7
  -8  -2  -7 51.1029 11.1730   1
   8  -2   7 90.3468 10.9904   6
   8  -2   7 68.8235 11.4988   2
   8  -2   7 53.7106 10.6547   1
  -8  -2  -7 51.9566 11.0246   7
   8  -2   7 45.9141 11.1717   3
   8   2   7 48.1922 12.6665   2
  -8   2  -7 62.1645 11.0633   4
  -8   2  -7 85.9628 11.9221   7
   8   2   7 59.7108 12.4033   1
   9  -2   7 2.90138 9.85112   6
  -9  -2  -7 12.7389 11.1372   1
   9  -2   7 11.4520 11.1683   3
   9  -2   7 3.11880 10.2260   1
  -9  -2  -7 14.0726 11.2494   7
  -9   2  -7 16.3706 10.3366   4
   9   2   7 4.53821 13.0976   2
  -9   2  -7 11.1212 11.3466   7
 -10  -2  -7 -30.205 12.1728   7
  10  -2   7 -20.071 11.5213   1
 -10  -2  -7 8.92386 12.6141   1
  10  -2   7 6.41803 11.2116   6
  10  -2   7 -22.011 11.9040   3
 -10   2  -7 0.46418 11.9409   4
  10   2   7 5.82125 14.3232   2
 -10   2  -7 1.74125 12.8778   7
 -11  -2  -7 69.5190 16.7095   1
  11  -2   7 50.6411 15.7313   6
  11  -2   7 41.5391 15.3430   1
 -11  -2  -7 76.3334 16.9546   7
  11  -2   7 44.6461 16.1413   3
 -11   2  -7 50.8810 14.7706   4
  11   2   7 65.6230 18.3363   2
 -11   2  -7 80.9646 17.3940   7
  10  -3  -7 27.2228 12.6100   1
  10  -3  -7 45.5016 15.2419   3
 -10  -3   7 7.01950 15.2605   4
 -10  -3   7 2.90680 15.1234   1
 -10   3   7 4.12318 14.1119   7
 -10   3   7 19.7434 15.7071   4
   9  -3  -7 2.51456 10.1585   1
  -9  -3   7 -4.2813 12.8469   1
  -9  -3   7 -2.9008 13.0718   4
   9  -3  -7 2.55630 12.9044   5
   9  -3  -7 2.92564 12.7437   3
  -9   3   7 15.8335 12.1634   7
  -9   3   7 17.4845 13.5580   4
  -8  -3   7 6.69601 11.5036   1
   8  -3  -7 3.35705 11.3511   3
   8  -3  -7 16.6776 11.7221   5
   8  -3  -7 -4.2023 8.72714   1
  -8  -3   7 8.27390 11.5114   4
  -8   3   7 -5.3199 9.97134   7
  -8   3   7 14.4213 11.5842   4
   7  -3  -7 26.4332 10.9942   5
  -7  -3   7 21.5801 10.2475   1
   7  -3  -7 8.94662 10.5009   3
   7  -3  -7 13.3568 8.14856   1
  -7   3   7 24.2160 10.6314   4
  -7   3   7 15.1322 9.02672   7
   6  -3  -7 11.7150 9.46919   3
   6  -3  -7 8.39550 9.45708   5
   6  -3  -7 -1.2933 6.56341   1
  -6  -3   7 6.55641 8.66543   1
  -6  -3   7 7.59269 7.51659   6
  -6   3   7 -2.8316 7.36071   7
  -6   3   7 -4.3437 8.68954   4
   5  -3  -7 10.8104 6.13860   1
   5  -3  -7 5.39402 8.80983   3
  -5  -3   7 5.05342 7.58418   1
  -5  -3   7 -3.3150 6.76870   6
   5  -3  -7 7.33858 8.52532   5
  -5   3   7 8.92282 6.56075   7
  -5   3   7 4.60390 8.04530   4
   4  -3  -7 6.09172 5.42743   1
   4  -3  -7 3.78211 7.92826   3
  -4  -3   7 5.09865 6.86155   1
   4  -3  -7 4.68773 7.73276   5
  -4  -3   7 7.69352 6.71397   6
  -4   3   7 -3.4205 5.40687   7
  -4   3   7 11.0905 7.30948   4
   3  -3  -7 78.0935 7.61579   1
  -3  -3   7 78.6008 9.30995   6
  -3  -3   7 75.8693 8.83010   1
   3  -3  -7 79.1857 10.3127   5
   3  -3  -7 78.8651 7.69284   1
   3   3  -7 70.0106 9.42791   1
  -3   3   7 77.5735 7.60702   7
  -3   3   7 85.9800 9.30248   4
  -2  -3   7 87.6497 8.72793   1
  -2  -3   7 62.0082 7.25728   3
   2  -3  -7 84.8275 7.43189   1
  -2  -3   7 88.7514 9.39377   6
   2  -3  -7 104.105 10.5782   5
   2  -3  -7 79.4480 7.34304   1
   2   3  -7 71.6982 8.92400   1
  -2   3   7 106.265 9.11328   4
  -2   3   7 104.836 10.4915   2
  -2   3   7 70.1537 7.35185   7
   1  -3  -7 638.792 41.9613   1
  -1  -3   7 622.534 42.1805   3
   1  -3  -7 679.413 43.9438   5
   1  -3  -7 652.022 41.7048   1
  -1  -3   7 618.250 42.4139   1
  -1  -3   7 652.796 43.0722   6
   1   3  -7 579.228 42.3564   1
  -1   3   7 632.232 42.1586   4
  -1   3   7 615.241 43.5390   2
  -1   3   7 637.702 41.8195   7
   0  -3   7 13.7569 5.53934   1
   0  -3   7 21.2842 6.79611   6
   0  -3  -7 19.9308 4.74904   1
   0  -3  -7 21.6315 4.60422   1
   0  -3  -7 24.7704 7.82153   5
   0  -3   7 15.6750 5.61783   3
   0   3   7 12.9056 4.22694   7
   0   3   7 17.6854 7.47016   2
   0   3   7 18.7383 5.12547   4
   0   3   7 19.7343 5.03981   7
   0   3   7 14.0274 5.55433   1
   0   3  -7 20.1071 5.86665   1
   1  -3   7 177.541 13.3545   1
  -1  -3  -7 150.809 12.7455   1
   1  -3   7 185.070 14.5841   6
   1  -3   7 195.208 13.7643   3
  -1  -3  -7 155.167 15.2360   5
  -1  -3  -7 199.487 12.9596   1
   1   3   7 139.804 14.6417   2
   1   3   7 153.749 12.4205   4
  -1   3  -7 163.064 14.7984   7
  -1   3  -7 178.238 13.2975   1
  -2  -3  -7 28.5538 8.39492   5
   2  -3   7 31.2378 7.67377   6
  -2  -3  -7 29.8184 5.87453   1
   2  -3   7 26.9542 5.92444   1
  -2  -3  -7 30.3978 5.70032   1
   2  -3   7 21.1629 6.82650   3
   2   3   7 21.4106 4.37286   4
  -2   3  -7 37.8992 7.97039   7
   2   3   7 25.4157 8.10822   2
  -3  -3  -7 3.58862 8.04554   5
   3  -3   7 3.79953 7.02363   6
  -3  -3  -7 2.01671 5.38907   1
   3  -3   7 4.62449 6.88674   3
   3  -3   7 7.29483 5.91501   1
   3   3   7 13.6021 8.15696   2
  -3   3  -7 1.59589 7.34330   7
   4  -3   7 3.93934 6.35782   1
   4  -3   7 10.3535 8.04071   6
   4  -3   7 -0.7574 7.58444   3
  -4  -3  -7 -8.5151 8.23172   5
  -4  -3  -7 -11.505 5.81340   1
  -4   3  -7 -1.9529 7.84791   7
   4   3   7 -4.6601 8.10472   2
   5  -3   7 -2.1408 8.51573   3
  -5  -3  -7 -1.5532 9.20085   5
   5  -3   7 2.50096 6.76895   1
   5  -3   7 10.7774 8.39006   6
  -5  -3  -7 8.16114 7.22907   1
  -5   3  -7 3.92865 8.50544   7
   5   3   7 7.26516 9.01853   2
   6  -3   7 11.6179 7.66037   1
   6  -3   7 -4.1762 9.25189   3
   6  -3   7 -8.4053 8.67892   6
  -6  -3  -7 23.8371 8.72175   1
  -6   3  -7 -4.5565 9.31164   7
   6   3   7 8.33085 10.5948   2
   7  -3   7 8.90698 10.0483   6
  -7  -3  -7 16.1452 9.64870   1
   7  -3   7 -2.4101 8.61699   1
   7  -3   7 6.95037 10.7238   3
  -7   3  -7 5.70046 10.8746   7
   7   3   7 -10.490 11.4229   2
  -7   3  -7 9.20648 10.1908   4
   8  -3   7 207.221 21.2471   3
   8  -3   7 208.931 20.3610   6
  -8  -3  -7 264.430 20.6658   1
   8  -3   7 222.804 19.2772   1
  -8   3  -7 228.745 20.7535   4
   8   3   7 217.653 22.2170   2
  -8   3  -7 212.336 21.1869   7
   9  -3   7 52.5148 12.8325   1
   9  -3   7 39.3449 13.5151   6
  -9  -3  -7 54.2751 13.9499   1
   9  -3   7 50.9938 14.6970   3
  -9   3  -7 51.5521 14.9882   7
  -9   3  -7 30.2354 13.5478   4
   9   3   7 41.6754 16.5108   2
 -10  -3  -7 91.6987 17.5698   1
  10  -3   7 112.422 16.3301   1
  10  -3   7 89.6994 16.8014   6
  10  -3   7 117.306 18.2236   3
 -10   3  -7 78.6409 17.3314   4
  10   3   7 63.1910 19.9963   2
 -10   3  -7 43.8548 17.6641   7
   8  -4  -7 -1.5858 15.0720   3
   8  -4  -7 10.9838 10.1168   1
   8  -4  -7 -6.2380 14.6606   5
  -8  -4   7 -7.9716 13.6929   1
  -8   4   7 22.4072 15.0425   4
   7  -4  -7 21.9833 13.8175   5
   7  -4  -7 34.9639 14.8427   3
  -7  -4   7 39.7238 12.7732   1
   7  -4  -7 33.1873 9.41386   1
  -7   4   7 36.7712 14.0503   4
  -6  -4   7 55.2910 12.3297   1
   6  -4  -7 58.9881 14.2094   5
   6  -4  -7 49.0115 14.2722   3
   6  -4  -7 78.6645 9.44139   1
  -6   4   7 64.6250 13.6402   4
   5  -4  -7 2.50869 6.25230   1
  -5  -4   7 -3.5516 9.23537   1
  -5  -4   7 -4.1052 9.34646   6
   5  -4  -7 -12.645 11.3028   3
   5  -4  -7 -2.6541 11.5342   5
  -5   4   7 -5.4146 10.3832   4
   4  -4  -7 12.7872 11.2695   3
  -4  -4   7 12.5137 9.33137   6
   4  -4  -7 4.48125 11.0369   5
  -4  -4   7 1.39770 8.59639   1
  -4   4   7 14.8675 10.9020   2
  -4   4   7 -7.1002 9.30068   4
   3  -4  -7 45.2643 11.6893   5
  -3  -4   7 30.2540 9.53433   6
  -3  -4   7 28.8440 8.27960   1
  -3   4   7 49.2499 11.2617   2
  -3   4   7 26.5808 9.30723   4
  -2  -4   7 22.2333 7.51323   1
  -2  -4   7 32.2990 9.36463   6
   2  -4  -7 45.0468 11.3758   5
  -2   4   7 33.9800 8.65586   4
  -2   4   7 35.6169 10.6913   2
  -1  -4   7 23.1193 7.91197   3
  -1  -4   7 34.6096 7.22142   1
   1  -4  -7 28.4186 10.9483   5
  -1  -4   7 27.5859 9.29840   6
  -1   4   7 19.3424 7.86238   4
  -1   4   7 17.7132 10.4578   2
   0  -4  -7 543.645 38.8757   5
   0  -4   7 522.331 37.8519   6
   0  -4   7 532.183 36.0843   1
   0  -4   7 514.908 36.9035   3
   0   4   7 517.602 36.3105   4
   0   4   7 580.565 38.6220   2
   1  -4   7 -2.3673 8.20017   3
   1  -4   7 18.8638 9.58577   6
   1  -4   7 11.9832 6.40490   1
  -1  -4  -7 8.78818 4.95844   1
  -1  -4  -7 3.04299 10.5103   5
   1   4   7 -11.485 9.09515   2
  -1   4  -7 14.9559 10.1673   7
  -2  -4  -7 29.0272 11.4873   5
   2  -4   7 21.8764 6.61387   1
   2  -4   7 20.5567 9.73873   6
   2  -4   7 19.7067 9.35046   3
  -2  -4  -7 24.6808 6.08096   1
  -2   4  -7 21.5058 10.4774   7
   2   4   7 25.6697 11.0985   2
   3  -4   7 1.87890 9.57985   3
  -3  -4  -7 6.17921 6.39823   1
   3  -4   7 -12.141 6.20608   1
   3  -4   7 -10.103 9.34709   6
  -3  -4  -7 -7.5431 11.2424   5
  -3   4  -7 -3.0443 10.1641   7
   3   4   7 -11.489 10.4543   2
   4  -4   7 29.3161 10.9840   3
  -4  -4  -7 28.8128 7.91499   1
   4  -4   7 28.2418 10.8996   6
   4  -4   7 19.0892 7.37155   1
  -4  -4  -7 34.1873 13.1734   5
  -4   4  -7 37.3510 11.6565   7
   4   4   7 -2.7710 11.0933   2
  -5  -4  -7 20.6648 8.85987   1
   5  -4   7 6.57584 8.14574   1
   5  -4   7 14.5979 11.3643   6
   5  -4   7 14.2273 11.6122   3
  -5   4  -7 6.54473 11.7262   7
   5   4   7 24.4425 12.6128   2
   6  -4   7 35.2940 13.0761   3
   6  -4   7 28.7103 9.50424   1
   6  -4   7 40.8773 13.3234   6
  -6  -4  -7 27.7615 10.6131   1
  -6   4  -7 55.9467 13.2468   4
  -6   4  -7 49.9615 13.7457   7
   6   4   7 32.1451 14.4262   2
  -7  -4  -7 9.82486 11.6605   1
   7  -4   7 35.6500 14.3549   3
   7  -4   7 12.3125 13.4576   6
   7  -4   7 -0.0861 10.1309   1
  -7   4  -7 -5.5667 13.3545   4
  -7   4  -7 11.2749 14.6903   7
   7   4   7 13.2003 15.5212   2
   8  -4   7 13.8585 15.4930   3
  -8  -4  -7 12.1090 13.4235   1
   8  -4   7 8.35377 11.7287   1
   8  -4   7 14.2091 14.9178   6
  -8   4  -7 16.6694 16.0755   7
   8   4   7 -1.8425 17.1562   2
  -8   4  -7 14.0122 15.5214   4
  -4  -5   7 -6.4165 10.1046   1
   4  -5  -7 -32.167 15.0789   5
  -4   5   7 20.7393 15.4201   2
  -4   5   7 12.6056 13.6001   4
  -3  -5   7 5.70314 9.47938   1
   3  -5  -7 -4.0300 15.1592   5
  -3  -5   7 6.99565 13.0197   6
  -3   5   7 3.91319 12.3655   4
  -3   5   7 -2.0752 14.3708   2
  -2  -5   7 45.2398 13.6987   6
   2  -5  -7 55.1446 16.3224   5
  -2   5   7 45.2529 15.8606   2
  -1  -5   7 -4.6436 7.33852   1
  -1  -5   7 -4.7890 12.3326   6
   1  -5  -7 20.5281 15.0877   5
  -1   5   7 15.9860 14.4427   2
   0  -5   7 60.4572 14.1659   6
   0  -5  -7 44.4802 16.3135   5
   0   5  -7 50.6916 15.4214   7
   0   5   7 44.8488 15.0798   2
  -1  -5  -7 10.2849 15.7590   5
   1  -5   7 13.3782 12.9935   6
   1   5   7 12.0910 14.2380   2
  -1   5  -7 35.6878 14.9673   7
   2  -5   7 359.702 28.4434   3
   2  -5   7 315.058 28.8522   6
  -2  -5  -7 356.193 31.1803   5
   2   5   7 354.352 30.1200   2
  -2   5  -7 364.062 30.1071   7
   3  -5   7 6.26098 14.1807   3
  -3  -5  -7 23.0444 17.1128   5
   3  -5   7 -12.712 13.5947   6
  -3   5  -7 -0.8997 14.3395   7
   3   5   7 -20.182 14.7609   2
  -4  -5  -7 34.8185 9.12687   1
   4  -5   7 33.0559 15.6025   6
   4  -5   7 36.9293 15.6297   3
   4   5   7 49.1284 16.9982   2
  -4   5  -7 19.6380 16.0081   7
  12   0  -8 54.3867 16.8986   1
 -12   0   8 90.4191 17.6825   7
 -12   0   8 48.5214 16.1768   4
  11   0  -8 18.8950 13.3524   1
 -11   0   8 25.0040 13.3249   4
 -11   0   8 33.9059 14.3456   1
 -11   0   8 13.4311 13.3494   7
 -10   0   8 118.569 14.9141   7
  10   0  -8 70.1473 14.4602   1
 -10   0   8 116.278 14.7080   4
 -10   0   8 123.928 15.6705   1
  -9   0   8 3.69838 9.36455   4
  -9   0   8 10.5483 9.97392   1
  -9   0   8 -5.5519 9.15863   7
   9   0  -8 0.83961 7.45223   3
   9   0  -8 -2.3064 9.41220   1
  -8   0   8 7.20683 8.40366   1
   8   0  -8 -1.9320 8.05622   1
   8   0  -8 8.19205 6.36163   3
  -8   0   8 8.78767 8.29290   4
  -8   0   8 14.3560 8.16873   7
   7   0  -8 57.8075 7.56519   3
   7   0  -8 69.5349 9.62738   1
  -7   0   8 75.8567 9.17966   7
  -7   0   8 66.5428 9.54967   4
  -7   0   8 59.6592 9.50146   1
   6   0  -8 4.27891 6.25120   1
  -6   0   8 14.6427 6.53528   1
  -6   0   8 9.30199 5.57470   7
  -6   0   8 16.8549 6.53117   4
  -5   0   8 -7.0313 4.92007   4
  -5   0   8 -3.3218 5.08881   1
   5   0  -8 11.8445 5.69238   1
  -5   0   8 -8.1816 4.20348   7
  -4   0   8 -0.3229 4.42800   4
  -4   0   8 -2.8832 4.45873   1
   4   0  -8 -3.8177 4.61554   1
  -4   0   8 5.61354 4.29657   3
  -3   0   8 237.701 17.5548   1
  -3   0   8 223.369 16.5887   3
  -3   0   8 261.788 17.4935   4
   3   0  -8 237.178 17.5475   1
  -2   0   8 225.992 17.3705   1
  -2   0   8 262.683 16.8481   2
  -2   0   8 246.897 16.9968   4
   2   0  -8 212.680 16.1453   7
   2   0  -8 256.856 17.5270   1
  -1   0   8 3655.85 235.871   1
  -1   0   8 3625.50 235.527   2
  -1   0   8 3560.01 235.649   4
   1   0  -8 3604.50 235.878   1
   0   0   8 343.969 23.8324   1
   0   0  -8 341.548 23.8100   1
   0   0   8 360.594 23.4053   4
   0   0   8 344.620 23.0882   2
   0   0  -8 332.345 24.0025   5
   0   0  -8 326.489 22.8462   7
  -1   0  -8 199.330 14.0133   5
   1   0   8 185.685 14.2132   1
  -1   0  -8 190.252 13.1964   7
   1   0   8 186.541 13.7140   2
  -1   0  -8 179.794 14.0795   1
  -2   0  -8 95.9250 9.05715   5
   2   0   8 113.680 10.1068   1
   2   0   8 149.106 9.89967   2
  -2   0  -8 119.070 9.77454   1
  -2   0  -8 105.782 8.68590   7
  -3   0  -8 -2.1292 3.30846   5
   3   0   8 -4.1948 4.45243   1
  -3   0  -8 -2.3636 3.19735   7
  -3   0  -8 -1.8744 4.25831   1
   3   0   8 -0.1961 4.45722   2
  -4   0  -8 4.93827 3.50129   5
  -4   0  -8 0.92744 3.82621   7
   4   0   8 -3.2581 5.03013   2
  -4   0  -8 3.52555 4.84546   1
   4   0   8 -1.0261 4.04414   6
   4   0   8 -1.8975 5.08117   1
   5   0   8 184.695 13.0758   6
   5   0   8 167.020 14.1945   2
  -5   0  -8 165.743 14.0263   1
  -5   0  -8 165.895 12.3164   5
   5   0   8 179.577 14.5594   1
  -5   0  -8 161.565 13.1547   7
   6   0   8 61.4011 9.32213   1
   6   0   8 75.2382 7.65174   6
  -6   0  -8 55.8774 8.08619   7
  -6   0  -8 68.1086 7.19605   4
   6   0   8 81.1348 10.1172   2
  -6   0  -8 65.7224 8.97431   1
  -7   0  -8 60.7995 9.61977   1
  -7   0  -8 60.0822 8.90780   7
   7   0   8 70.4380 10.1650   1
  -7   0  -8 64.4374 7.52957   4
   7   0   8 67.4290 10.5220   2
   7   0   8 79.9421 8.20127   6
  -8   0  -8 52.1252 10.1532   1
   8   0   8 68.0360 11.3635   2
  -8   0  -8 66.3161 10.0109   7
  -8   0  -8 46.1167 7.56244   4
   8   0   8 49.8305 10.6232   1
   8   0   8 49.4996 7.80072   6
   9   0   8 235.994 21.3693   1
  -9   0  -8 248.884 20.9632   1
   9   0   8 239.700 21.3999   2
  -9   0  -8 237.682 20.4882   7
  -9   0  -8 240.066 18.5130   4
 -10   0  -8 -10.653 10.6171   7
 -10   0  -8 -12.471 11.4331   1
  10   0   8 -10.006 12.0291   1
  10   0   8 6.29805 12.2816   2
  10   0   8 12.8333 11.6422   3
  11   0   8 -13.968 13.4795   3
 -11   0  -8 -7.7851 13.6497   1
 -11   0  -8 35.8538 14.1919   7
  11   0   8 30.6717 14.7418   2
  11   0   8 16.1761 14.6683   1
 -11  -1   8 3.14333 13.0293   7
 -11  -1   8 0.65468 12.8122   4
  11  -1  -8 -2.5805 12.5657   1
  11  -1  -8 1.70740 12.4761   5
 -11  -1   8 -1.3737 14.0943   1
 -11   1   8 -9.5269 13.2144   4
  11   1  -8 1.90524 14.0627   1
 -11   1   8 13.0817 13.4839   7
  10  -1  -8 7.81249 11.0808   5
 -10  -1   8 1.54208 11.0213   7
  10  -1  -8 -7.8978 10.5899   1
  10  -1  -8 2.18097 9.82483   3
 -10  -1   8 5.46199 11.0682   4
 -10  -1   8 -2.3681 11.8610   1
  10   1  -8 2.50530 11.9978   1
 -10   1   8 -0.0491 10.8295   7
 -10   1   8 10.2936 11.6617   4
  -9  -1   8 51.5154 10.9868   7
  -9  -1   8 53.3731 12.0033   1
  -9  -1   8 65.9971 11.4549   4
   9  -1  -8 50.5508 9.98344   3
   9  -1  -8 49.4914 10.8654   1
   9   1  -8 54.9565 11.9657   1
  -9   1   8 49.3031 11.3675   4
  -9   1   8 41.2467 10.4770   7
  -9   1   8 34.0571 11.2736   1
  -8  -1   8 44.7666 10.1040   1
  -8  -1   8 16.2872 8.93689   4
   8  -1  -8 38.2360 8.38249   3
   8  -1  -8 12.6473 8.40192   1
  -8   1   8 4.59582 8.59963   4
  -8   1   8 20.6745 8.30370   7
   8   1  -8 20.3267 9.32411   1
  -8   1   8 19.0806 8.98500   1
   7  -1  -8 42.4923 8.41521   3
  -7  -1   8 67.3956 10.0860   1
   7  -1  -8 57.8196 9.18528   1
  -7  -1   8 66.7729 9.63212   4
  -7   1   8 78.5512 9.76098   1
  -7   1   8 65.8381 8.64652   7
   7   1  -8 57.5709 10.0025   1
  -7   1   8 65.3886 9.83535   4
   6  -1  -8 6.45043 7.02089   5
   6  -1  -8 2.37753 6.21610   1
  -6  -1   8 -3.5173 6.49547   1
   6  -1  -8 9.01801 6.11816   3
  -6  -1   8 0.68608 6.41248   4
   6   1  -8 -4.0341 6.57416   1
  -6   1   8 5.69802 5.48525   7
  -6   1   8 3.85851 6.50753   4
  -6   1   8 5.78803 6.24948   1
  -5  -1   8 37.3687 6.96043   1
  -5  -1   8 32.4955 6.66479   4
   5  -1  -8 35.8890 7.06098   5
   5  -1  -8 18.2958 5.90170   3
   5  -1  -8 29.9544 6.43402   1
  -5   1   8 31.8159 5.37418   7
  -5   1   8 27.5391 6.28168   1
  -5   1   8 21.2712 6.31504   4
   5   1  -8 20.0110 6.60554   1
   4  -1  -8 13.0632 5.08637   1
  -4  -1   8 9.35428 3.90730   2
  -4  -1   8 -4.5294 4.90319   1
   4  -1  -8 1.33378 5.13034   5
  -4  -1   8 16.7868 5.44079   4
   4  -1  -8 3.81017 4.88400   1
  -4   1   8 8.77223 4.92758   1
  -4   1   8 7.56009 4.93796   4
  -4   1   8 7.86608 3.87899   7
   4   1  -8 13.7970 5.64763   1
   3  -1  -8 177.836 15.0646   5
   3  -1  -8 195.594 14.5768   1
  -3  -1   8 175.227 13.0972   3
  -3  -1   8 182.270 14.8265   1
   3  -1  -8 199.666 14.3681   1
   3  -1  -8 197.522 13.3167   7
  -3  -1   8 176.480 13.2244   2
  -3  -1   8 194.155 13.3855   2
  -3  -1   8 224.235 14.7696   4
  -3   1   8 202.003 13.2280   7
  -3   1   8 201.558 14.6052   4
  -3   1   8 195.200 14.5592   1
   3   1  -8 200.202 14.8664   1
  -2  -1   8 416.600 28.8708   1
  -2  -1   8 416.008 27.4814   2
   2  -1  -8 402.744 28.3199   1
  -2  -1   8 410.545 28.8484   4
   2  -1  -8 429.367 27.5203   7
   2  -1  -8 406.362 29.0659   5
   2  -1  -8 432.313 28.6586   1
  -2   1   8 436.872 28.8558   2
  -2   1   8 401.736 27.9156   4
   2   1  -8 419.870 28.8893   1
  -2   1   8 422.520 28.6805   1
  -1  -1   8 8.65905 4.38853   1
  -1  -1   8 -2.9414 3.95200   1
  -1  -1   8 -1.1969 2.23668   2
  -1  -1   8 -0.4654 4.23117   4
   1  -1  -8 1.68524 4.35585   5
   1  -1  -8 -3.4358 3.74327   1
   1  -1  -8 5.09853 4.06729   1
   1   1  -8 3.09684 4.25924   1
  -1   1   8 3.90960 4.30499   2
  -1   1   8 7.99531 3.94827   1
  -1   1   8 4.44761 3.71212   4
   0  -1   8 112.591 10.0112   1
   0  -1  -8 131.603 10.3888   5
   0  -1  -8 100.823 9.58449   1
   0  -1   8 130.862 8.56983   2
   0  -1   8 102.123 9.71240   1
   0  -1  -8 90.8775 9.64344   1
   0   1   8 130.917 10.3077   2
   0   1   8 140.916 9.05627   4
   0   1   8 107.283 9.77183   1
   0   1  -8 120.529 8.68428   2
   0   1  -8 129.531 9.99970   1
   1  -1   8 802.486 53.0374   1
  -1  -1  -8 770.238 52.9936   5
   1  -1   8 775.082 52.7741   6
  -1  -1  -8 778.862 52.8070   1
  -1  -1  -8 768.711 52.5710   1
  -1  -1  -8 784.350 51.8754   4
   1  -1   8 789.169 51.8816   2
   1  -1   8 710.832 52.7399   1
  -1   1  -8 834.958 52.8726   7
   1   1   8 870.716 52.9184   2
   1   1   8 819.342 51.8831   4
  -1   1  -8 796.822 52.8840   1
   1   1   8 836.705 52.9981   1
  -1   1  -8 782.785 51.8383   2
  -2  -1  -8 14.3735 2.80814   7
  -2  -1  -8 21.0492 4.81357   5
  -2  -1  -8 30.1556 5.10676   1
   2  -1   8 24.5606 5.10924   6
  -2  -1  -8 25.3086 5.00828   1
   2  -1   8 28.9813 5.42037   1
   2  -1   8 24.4399 5.01753   1
   2  -1   8 20.7946 4.66057   2
  -2  -1  -8 20.0123 3.26943   4
   2   1   8 17.8625 2.96295   7
   2   1   8 14.4841 5.21064   2
  -2   1  -8 26.8866 5.06971   1
  -2   1  -8 22.2601 4.62998   7
   2   1   8 15.7161 4.89442   1
  -3  -1  -8 28.0424 5.83345   1
   3  -1   8 34.6073 5.48877   2
   3  -1   8 32.1036 5.92838   1
  -3  -1  -8 23.2167 3.25691   4
  -3  -1  -8 33.9693 5.41634   5
  -3  -1  -8 29.4967 4.04063   7
  -3  -1  -8 28.6399 5.53641   1
   3  -1   8 37.6602 5.46753   6
  -3   1  -8 32.0200 3.89998   5
  -3   1  -8 22.1452 5.05380   7
   3   1   8 35.5069 6.32861   2
   3   1   8 17.2817 5.44303   1
   3   1   8 12.1006 3.76722   7
  -3   1  -8 20.2998 5.20268   1
  -4  -1  -8 60.6231 7.35074   5
   4  -1   8 81.8020 7.56505   6
   4  -1   8 71.8437 8.15898   1
  -4  -1  -8 60.5759 5.33968   4
  -4  -1  -8 60.8759 6.56899   7
   4  -1   8 73.2865 7.59204   2
  -4  -1  -8 67.0350 7.80176   1
   4   1   8 77.9650 8.67191   2
  -4   1  -8 59.3881 7.70891   1
  -4   1  -8 85.7858 7.92251   7
   4   1   8 84.8756 8.48555   1
  -4   1  -8 62.7298 5.60617   5
   5  -1   8 20.3733 6.28060   2
  -5  -1  -8 8.09937 5.94050   1
   5  -1   8 7.68431 6.18911   1
   5  -1   8 35.3807 6.12332   6
  -5  -1  -8 25.3976 5.44287   7
  -5  -1  -8 10.7420 3.10995   4
  -5  -1  -8 10.0335 5.31058   5
  -5  -1  -8 11.1780 3.03149   4
  -5   1  -8 5.94898 5.54742   7
  -5   1  -8 14.1759 5.98214   1
   5   1   8 19.5565 6.58213   1
   5   1   8 7.25904 4.45187   6
   5   1   8 30.8110 7.48633   2
   6  -1   8 146.016 12.6615   2
  -6  -1  -8 126.975 9.21386   4
   6  -1   8 128.698 11.6058   6
  -6  -1  -8 120.590 12.2918   1
   6  -1   8 135.419 12.5983   1
  -6  -1  -8 114.626 11.1716   7
  -6  -1  -8 108.961 11.0698   5
   6   1   8 136.884 10.0492   6
  -6   1  -8 114.396 11.6651   7
   6   1   8 146.066 13.3610   2
   6   1   8 120.228 12.5119   1
  -6   1  -8 103.557 11.7333   1
  -7  -1  -8 148.800 14.7795   1
   7  -1   8 156.994 15.3002   3
   7  -1   8 158.990 15.1009   1
  -7  -1  -8 170.208 14.3493   7
   7  -1   8 168.956 15.4486   2
   7  -1   8 160.747 14.1167   6
   7   1   8 167.716 16.1372   2
  -7   1  -8 179.858 14.9095   7
  -7   1  -8 174.257 14.1468   4
  -7   1  -8 165.729 14.9637   1
   7   1   8 153.860 12.4471   6
   7   1   8 166.004 15.4729   1
   8  -1   8 10.5567 9.62317   3
  -8  -1  -8 2.93172 8.79328   1
   8  -1   8 3.61950 7.45976   6
  -8  -1  -8 5.89352 8.24945   7
   8  -1   8 6.97774 8.89712   1
   8  -1   8 -0.0507 8.94813   2
  -8   1  -8 -7.2557 8.28991   7
  -8   1  -8 0.71834 7.52982   4
   8   1   8 -2.4253 9.31811   1
  -8   1  -8 5.84338 8.64492   1
   8   1   8 12.2156 10.7234   2
  -9  -1  -8 31.7747 11.1623   1
   9  -1   8 40.1363 11.3581   1
   9  -1   8 40.2415 11.2952   3
   9  -1   8 24.4144 8.94512   6
  -9  -1  -8 28.8453 10.3751   7
   9  -1   8 0.06747 10.3368   2
  -9   1  -8 10.2473 10.3328   1
  -9   1  -8 13.3413 9.18003   4
   9   1   8 12.1891 11.7918   2
   9   1   8 25.2586 11.4790   1
  -9   1  -8 28.6728 10.8544   7
  10  -1   8 50.3081 13.4908   1
  10  -1   8 41.8033 12.9302   2
 -10  -1  -8 45.5832 13.4327   1
  10  -1   8 24.1554 12.8317   3
 -10  -1  -8 46.1304 12.7443   7
 -10   1  -8 54.3964 13.0211   7
 -10   1  -8 29.3025 10.6955   4
  10   1   8 49.2835 14.3621   1
  10   1   8 18.8862 13.7435   2
  11  -1   8 5.29258 14.2811   1
  11  -1   8 -3.8951 13.5302   2
 -11  -1  -8 5.19399 13.4861   7
  11  -1   8 18.1960 14.0704   3
 -11  -1  -8 -6.7451 13.9996   1
  11   1   8 -17.931 14.2495   2
 -11   1  -8 26.7575 14.4503   7
  11   1   8 21.9763 15.5647   1
 -11  -2   8 24.3300 15.0397   4
  11  -2  -8 5.44119 13.8565   3
  11  -2  -8 5.53281 15.4752   5
 -11  -2   8 -20.273 15.1833   1
  11  -2  -8 1.06808 13.1277   1
 -11   2   8 -6.2293 15.6642   4
 -11   2   8 3.94752 14.4988   7
  10  -2  -8 22.1954 12.4140   3
 -10  -2   8 6.17285 13.6998   1
 -10  -2   8 26.4356 13.2163   4
  10  -2  -8 9.71737 13.0895   5
  10  -2  -8 11.9892 11.5852   1
 -10   2   8 25.5787 13.8402   4
 -10   2   8 12.9818 12.2925   7
  -9  -2   8 -9.6267 10.7367   4
   9  -2  -8 15.3795 10.2032   1
   9  -2  -8 -12.438 10.0012   3
   9  -2  -8 18.3100 11.6133   5
  -9  -2   8 -10.292 11.2859   1
  -9   2   8 -1.5329 9.98565   7
  -9   2   8 -7.6293 10.7282   4
   9   2  -8 -10.138 11.6872   1
   8  -2  -8 -2.0264 9.72027   5
  -8  -2   8 -1.9833 9.53765   4
  -8  -2   8 -4.7883 9.91841   1
   8  -2  -8 -9.1023 9.07889   3
   8  -2  -8 3.62309 8.61825   1
   8   2  -8 11.0619 10.5194   1
  -8   2   8 -6.0695 9.76695   4
  -8   2   8 -1.5096 8.40380   7
   7  -2  -8 4.96112 8.97216   5
  -7  -2   8 4.25390 8.82311   1
   7  -2  -8 -2.8382 8.10787   3
   7  -2  -8 1.39280 7.40131   1
  -7  -2   8 10.6041 8.86472   4
  -7   2   8 17.6999 9.06753   4
  -7   2   8 -0.3299 7.25741   7
   7   2  -8 -6.0232 8.89880   1
  -6  -2   8 8.25688 7.80871   1
   6  -2  -8 11.0318 6.86554   1
   6  -2  -8 28.1595 8.22299   3
   6  -2  -8 -1.7647 7.77939   5
  -6  -2   8 25.8431 8.45324   4
  -6   2   8 28.5369 6.74248   7
  -6   2   8 24.4967 8.12159   4
   6   2  -8 4.64601 7.97422   1
   5  -2  -8 104.290 10.4566   3
  -5  -2   8 83.1440 10.3122   1
  -5  -2   8 90.8572 10.6617   4
   5  -2  -8 81.5349 10.6217   5
   5  -2  -8 80.4518 9.37661   1
  -5   2   8 89.4197 10.0486   4
   5   2  -8 83.6620 10.6623   1
  -5   2   8 107.128 8.82136   7
  -5   2   8 95.9821 9.67729   1
   4  -2  -8 513.562 37.6111   5
  -4  -2   8 516.431 37.3990   1
  -4  -2   8 539.470 37.5364   4
   4  -2  -8 551.833 37.0689   3
   4  -2  -8 525.271 36.6623   1
   4  -2  -8 529.683 36.3890   1
  -4   2   8 586.462 35.8820   7
   4   2  -8 529.088 37.3376   1
  -4   2   8 577.007 36.9087   4
  -4   2   8 531.576 36.7915   1
  -3  -2   8 -3.0772 5.26285   6
  -3  -2   8 -0.5815 5.63916   4
  -3  -2   8 0.36344 5.81400   1
  -3  -2   8 -3.1670 5.26643   1
   3  -2  -8 -1.3514 5.79347   5
   3  -2  -8 -0.6249 3.62118   7
   3  -2  -8 -2.0115 4.69861   1
   3  -2  -8 -2.9072 4.49663   1
  -3   2   8 2.11275 3.35406   7
  -3   2   8 6.86813 5.29084   4
   3   2  -8 1.76259 5.53349   1
  -3   2   8 3.50408 4.81960   1
  -2  -2   8 442.447 30.9112   6
  -2  -2   8 429.174 30.8560   1
   2  -2  -8 466.952 31.3967   5
  -2  -2   8 429.869 30.9291   1
  -2  -2   8 415.972 29.7143   3
   2  -2  -8 460.573 30.1064   1
   2  -2  -8 464.906 30.5181   1
  -2   2   8 473.701 31.2475   2
  -2   2   8 438.458 30.1064   4
  -2   2   8 477.711 30.5694   1
   2   2  -8 435.652 30.8597   1
   1  -2  -8 0.47397 4.33893   1
  -1  -2   8 1.37944 4.95270   1
  -1  -2   8 1.99079 3.66076   3
   1  -2  -8 -1.3379 5.30541   5
  -1  -2   8 5.96527 5.13624   6
   1  -2  -8 5.06162 4.40870   1
  -1  -2   8 6.50818 4.84595   1
  -1   2   8 2.64667 5.32489   2
  -1   2   8 4.83343 4.26390   4
  -1   2   8 1.52523 4.38207   1
   1   2  -8 -0.9354 4.72608   1
   0  -2   8 108.049 9.01700   1
   0  -2  -8 85.3490 8.35404   1
   0  -2   8 93.6307 8.83286   1
   0  -2   8 105.026 8.98436   6
   0  -2   8 93.7070 8.20397   3
   0  -2  -8 92.8463 8.26270   1
   0  -2  -8 73.8619 9.29717   5
   0   2   8 93.2847 8.54743   1
   0   2   8 81.4967 9.59219   2
   0   2  -8 91.4427 8.69124   1
   0   2   8 100.095 7.66710   4
   1  -2   8 201.109 15.1745   6
  -1  -2  -8 190.912 13.6700   4
  -1  -2  -8 206.796 15.5833   5
   1  -2   8 211.863 14.8569   1
   1  -2   8 203.515 14.7842   3
  -1  -2  -8 163.839 14.2625   1
  -1  -2  -8 203.645 14.5430   1
   1  -2   8 194.017 14.7406   1
  -1   2  -8 197.307 13.4566   2
   1   2   8 199.675 13.4923   4
  -1   2  -8 187.014 14.5950   1
   1   2   8 170.893 14.4519   1
  -1   2  -8 217.479 15.4855   7
   1   2   8 196.516 15.1946   2
  -2  -2  -8 30.4526 5.67792   1
   2  -2   8 34.9710 6.21785   1
  -2  -2  -8 30.6964 3.84758   4
   2  -2   8 51.2784 6.74217   3
   2  -2   8 33.7139 6.12944   1
   2  -2   8 34.5932 6.51239   6
  -2  -2  -8 23.6953 6.58678   5
   2  -2   8 37.3809 5.06745   2
  -2  -2  -8 31.5184 5.82699   1
   2   2   8 32.0831 6.04517   1
  -2   2  -8 47.9484 6.21421   1
   2   2   8 37.7028 3.79366   4
   2   2   8 45.1628 7.36541   2
   2   2   8 22.6216 3.83252   7
  -2   2  -8 31.0694 6.50419   7
  -3  -2  -8 13.2366 5.25246   1
   3  -2   8 10.8091 5.74816   1
   3  -2   8 15.1689 5.80090   1
   3  -2   8 13.1053 6.25816   3
   3  -2   8 5.96547 4.78016   2
   3  -2   8 8.20610 5.96593   6
  -3  -2  -8 5.31955 6.19048   5
  -3  -2  -8 5.62136 5.62194   1
  -3   2  -8 4.63498 5.80001   7
   3   2   8 5.49632 3.95794   7
   3   2   8 5.52907 5.57752   1
  -3   2  -8 18.8661 5.66089   1
   3   2   8 16.6170 6.75483   2
  -4  -2  -8 2.42291 4.23707   7
  -4  -2  -8 -6.0490 6.06280   1
   4  -2   8 9.92730 5.63942   2
   4  -2   8 21.0341 7.16863   3
  -4  -2  -8 8.30404 6.57434   5
  -4  -2  -8 14.8242 5.95458   1
   4  -2   8 3.05707 6.25954   6
   4  -2   8 -2.7495 6.32282   1
   4  -2   8 6.71721 6.01572   1
  -4   2  -8 5.92199 6.36910   7
   4   2   8 2.97146 6.19687   1
  -4   2  -8 7.44823 6.02283   1
   4   2   8 -4.7588 6.80750   2
  -4   2  -8 9.30749 3.75552   5
   5  -2   8 4.35502 6.67479   1
   5  -2   8 12.5493 6.99722   6
   5  -2   8 1.52179 6.39109   2
   5  -2   8 16.6201 7.67758   3
  -5  -2  -8 0.19761 6.43338   1
  -5  -2  -8 -2.8593 6.97254   5
  -5  -2  -8 -3.4796 5.12094   7
   5   2   8 4.53241 7.79382   2
   5   2   8 -1.9412 7.06320   1
  -5   2  -8 4.93057 6.54163   1
  -5   2  -8 9.78930 7.13554   7
   6  -2   8 644.108 42.6386   3
  -6  -2  -8 599.011 42.5811   1
   6  -2   8 607.182 42.6008   1
  -6  -2  -8 616.222 42.7969   5
   6  -2   8 611.047 42.5855   6
  -6  -2  -8 632.421 41.9503   7
   6  -2   8 640.258 42.4414   2
  -6   2  -8 623.563 42.3257   1
   6   2   8 606.747 42.8508   1
  -6   2  -8 641.500 43.1060   7
   6   2   8 558.886 43.4513   2
  -7  -2  -8 195.635 16.8982   7
  -7  -2  -8 214.928 17.7743   1
   7  -2   8 197.666 17.0453   6
   7  -2   8 188.096 17.4688   2
   7  -2   8 202.450 17.3521   1
   7  -2   8 196.420 17.8200   3
  -7   2  -8 203.892 18.0527   7
  -7   2  -8 230.559 17.4584   4
   7   2   8 187.037 18.2877   1
   7   2   8 198.404 18.9230   2
  -8  -2  -8 192.519 19.1984   1
   8  -2   8 229.978 18.6987   6
   8  -2   8 194.416 19.2137   2
   8  -2   8 249.309 19.3689   1
   8  -2   8 229.588 19.9551   3
  -8  -2  -8 222.022 19.0764   7
  -8   2  -8 197.092 18.8326   4
   8   2   8 189.305 20.3380   2
  -8   2  -8 231.226 19.7203   7
   9  -2   8 -10.619 11.1636   3
   9  -2   8 -1.0447 10.8471   1
  -9  -2  -8 4.66675 11.4843   7
   9  -2   8 -3.5192 11.6309   2
   9  -2   8 1.08381 10.5090   6
  -9  -2  -8 6.09124 11.5661   1
  -9   2  -8 -5.4335 10.2230   4
  -9   2  -8 4.60126 11.7484   7
   9   2   8 -12.554 13.4846   2
  10  -2   8 -1.7075 11.7419   6
  10  -2   8 26.5224 13.3224   1
  10  -2   8 0.10116 13.2158   3
 -10  -2  -8 7.12006 13.4541   7
 -10  -2  -8 8.97894 13.6358   1
  10   2   8 8.94441 15.6382   2
 -10   2  -8 1.88413 13.5283   7
 -10   2  -8 -7.6540 12.2442   4
   9  -3  -8 31.4345 14.0117   3
  -9  -3   8 35.7515 14.6390   1
   9  -3  -8 30.5775 11.6799   1
  -9  -3   8 51.2817 15.1294   4
   9  -3  -8 31.4829 14.3208   5
  -9   3   8 50.2585 13.8657   7
  -9   3   8 30.1556 14.7818   4
   8  -3  -8 47.5151 10.5549   1
  -8  -3   8 42.7338 13.0142   1
   8  -3  -8 50.5869 13.5087   5
  -8  -3   8 41.1860 13.3310   4
   8  -3  -8 39.5098 13.1002   3
  -8   3   8 59.2731 11.7751   7
  -8   3   8 39.0970 13.1149   4
  -7  -3   8 9.88627 10.5443   1
   7  -3  -8 12.8414 11.2202   5
   7  -3  -8 3.20955 10.9250   3
   7  -3  -8 1.35072 8.13712   1
  -7   3   8 -6.1094 10.4462   4
  -7   3   8 7.05153 9.01596   7
   6  -3  -8 -8.5621 6.73250   1
  -6  -3   8 9.02244 9.24231   1
  -6  -3   8 4.09966 8.24430   6
   6  -3  -8 -7.4620 9.57791   3
   6  -3  -8 -1.8178 9.84122   5
  -6   3   8 -2.4162 9.27662   4
  -6   3   8 5.51077 7.78192   7
   5  -3  -8 -3.3334 8.83043   3
  -5  -3   8 -9.8520 7.32832   6
   5  -3  -8 -5.3619 8.94189   5
   5  -3  -8 7.70812 6.56962   1
  -5  -3   8 17.7016 8.62738   1
  -5   3   8 -4.3036 8.08935   4
  -5   3   8 6.62330 6.58209   7
  -4  -3   8 15.0229 7.40990   6
   4  -3  -8 11.7524 9.05618   3
   4  -3  -8 7.61071 6.08540   1
   4  -3  -8 0.34185 8.20883   5
  -4  -3   8 1.07140 7.28946   1
  -4   3   8 19.6181 7.98404   4
  -4   3   8 7.28853 5.74101   7
  -3  -3   8 74.3091 8.89048   1
  -3  -3   8 54.1362 8.56771   6
   3  -3  -8 42.6701 6.79058   1
   3  -3  -8 45.9913 9.61919   5
  -3   3   8 54.5534 6.33408   7
  -3   3   8 51.8674 9.49332   2
  -3   3   8 40.3903 8.15955   4
   2  -3  -8 593.086 37.7994   1
  -2  -3   8 519.472 37.4399   3
   2  -3  -8 577.556 39.6173   5
  -2  -3   8 572.812 38.8735   6
  -2  -3   8 567.888 38.4674   1
  -2   3   8 552.450 39.3931   2
  -2   3   8 582.518 37.9446   4
  -2   3   8 549.239 37.2288   7
   1  -3  -8 225.179 15.4700   1
   1  -3  -8 202.885 15.2672   1
   1  -3  -8 211.004 17.7292   5
  -1  -3   8 221.919 15.5816   3
  -1  -3   8 221.290 17.0803   6
  -1  -3   8 207.195 16.1197   1
  -1   3   8 200.506 14.6751   7
   1   3  -8 187.694 16.2142   1
  -1   3   8 217.712 17.6689   2
  -1   3   8 215.085 15.7168   4
   0  -3  -8 38.2147 8.78555   5
   0  -3   8 38.2482 6.88198   3
   0  -3  -8 48.3800 6.39376   1
   0  -3   8 34.4346 7.92461   6
   0  -3   8 57.1622 7.29392   1
   0  -3  -8 35.4932 5.92969   1
   0   3   8 40.8311 4.97549   7
   0   3   8 44.8662 6.37815   4
   0   3  -8 35.9503 7.67873   1
   0   3   8 45.4755 8.96249   2
   1  -3   8 64.1637 7.67196   1
  -1  -3  -8 49.7644 6.66825   1
   1  -3   8 67.0186 8.04378   3
  -1  -3  -8 45.2872 9.48539   5
   1  -3   8 61.5715 8.89708   6
   1   3   8 41.5042 5.62057   7
   1   3   8 49.5638 9.22894   2
  -1   3  -8 50.5942 9.06933   7
   1   3   8 56.0995 6.24499   4
  -2  -3  -8 56.4584 10.2763   5
   2  -3   8 70.3267 9.65874   6
   2  -3   8 63.4422 8.20659   1
  -2  -3  -8 61.1273 7.80283   1
   2  -3   8 74.7913 9.26427   3
   2   3   8 71.6084 6.36402   4
  -2   3  -8 83.5946 10.2954   7
   2   3   8 67.5865 10.4465   2
   3  -3   8 72.4227 9.74028   3
   3  -3   8 65.0043 9.68466   6
  -3  -3  -8 49.8093 10.2838   5
   3  -3   8 43.1736 8.09634   1
  -3  -3  -8 65.3723 8.10985   1
   3   3   8 57.1892 10.2586   2
  -3   3  -8 60.3629 9.91314   7
   4  -3   8 123.015 12.2143   3
  -4  -3  -8 88.4147 10.0649   1
   4  -3   8 88.8736 10.1750   1
  -4  -3  -8 81.6718 12.3747   5
   4  -3   8 114.924 11.9697   6
   4   3   8 96.6176 12.5482   2
  -4   3  -8 77.6528 11.7679   7
  -5  -3  -8 26.3736 8.27119   1
   5  -3   8 36.8698 9.88039   6
   5  -3   8 33.3207 10.1222   3
  -5  -3  -8 19.8412 10.3441   5
   5  -3   8 36.1813 8.37102   1
   5   3   8 26.2474 10.3744   2
  -5   3  -8 32.8075 9.86522   7
   6  -3   8 7.98940 8.26742   1
  -6  -3  -8 0.83785 8.47219   1
   6  -3   8 -13.294 9.74644   3
   6  -3   8 -4.4022 9.27484   6
  -6  -3  -8 0.42222 10.6510   5
   6   3   8 14.7861 11.4028   2
  -6   3  -8 -0.7311 9.84966   7
   7  -3   8 35.4329 12.1762   3
   7  -3   8 9.49954 10.8900   6
  -7  -3  -8 25.9725 10.5568   1
   7  -3   8 27.9521 9.94300   1
  -7   3  -8 23.2716 12.0039   7
  -7   3  -8 24.6338 11.0534   4
   7   3   8 51.8521 13.5394   2
   8  -3   8 147.076 16.5186   6
   8  -3   8 127.047 17.1663   3
   8  -3   8 129.163 15.3181   1
  -8  -3  -8 124.265 16.1000   1
   8   3   8 101.504 18.1734   2
  -8   3  -8 158.250 16.7598   4
  -8   3  -8 134.731 17.2908   7
   9  -3   8 195.341 20.7451   6
   9  -3   8 206.777 19.9516   1
   9  -3   8 232.969 22.4126   3
  -9  -3  -8 190.413 20.9808   1
  -9   3  -8 195.014 21.9491   7
  -9   3  -8 212.628 21.3382   4
   9   3   8 183.329 23.6459   2
  -7  -4   8 3.06559 12.9579   1
   7  -4  -8 -6.0611 14.2883   5
   7  -4  -8 -10.889 9.10249   1
   7  -4  -8 7.71060 14.5959   3
  -7   4   8 -1.7184 13.5554   4
   6  -4  -8 -2.5320 13.1003   5
  -6  -4   8 -11.889 10.8821   1
   6  -4  -8 2.76071 13.3264   3
   6  -4  -8 9.52395 8.32757   1
  -6   4   8 -22.535 11.6801   4
  -5  -4   8 5.75060 9.99242   1
   5  -4  -8 0.48370 12.5130   3
  -5  -4   8 16.4271 10.9044   6
   5  -4  -8 0.64197 12.1489   5
   5  -4  -8 7.25759 7.19618   1
  -5   4   8 13.6396 11.3239   4
   4  -4  -8 11.6088 11.9560   5
   4  -4  -8 1.43945 6.03185   1
  -4  -4   8 13.2382 10.3913   6
  -4  -4   8 -0.0856 8.95178   1
  -4   4   8 13.1411 10.2516   4
  -4   4   8 -4.7685 10.9873   2
   3  -4  -8 21.7092 11.3387   5
  -3  -4   8 2.05662 8.21692   1
  -3  -4   8 9.08478 9.93249   6
  -3   4   8 22.6949 9.69828   4
  -3   4   8 21.8901 11.2300   2
  -2  -4   8 21.1160 10.1619   6
  -2  -4   8 43.3920 8.64911   1
   2  -4  -8 37.9347 11.8337   5
  -2   4   8 41.7172 11.7429   2
  -2   4   8 48.3277 9.55022   4
  -1  -4   8 -4.5134 7.10893   1
   1  -4  -8 19.1395 11.2429   5
  -1  -4   8 33.1371 9.88315   6
  -1   4   8 -1.7106 7.60358   4
  -1   4   8 2.59677 10.3405   2
   0  -4   8 248.949 19.7621   1
   0  -4  -8 285.079 18.6931   1
   0  -4   8 261.456 20.5336   3
   0  -4   8 281.011 21.5606   6
   0  -4  -8 284.740 23.2444   5
   0   4   8 284.980 22.6937   2
   0   4   8 234.851 19.7768   4
  -1  -4  -8 47.3665 6.67522   1
   1  -4   8 41.8559 10.8372   6
  -1  -4  -8 43.8364 12.1966   5
   1  -4   8 50.9574 8.16765   1
   1  -4   8 30.9060 9.80453   3
  -1   4  -8 59.3797 12.1084   7
   1   4   8 52.6980 11.7300   2
  -2  -4  -8 31.9800 6.79254   1
   2  -4   8 25.4143 10.6634   6
   2  -4   8 26.0963 7.72515   1
   2  -4   8 25.3443 9.94631   3
  -2  -4  -8 34.6702 12.3009   5
  -2   4  -8 36.2229 11.4551   7
   2   4   8 11.4101 11.4285   2
  -3  -4  -8 8.24252 7.18008   1
  -3  -4  -8 13.0462 12.3165   5
   3  -4   8 0.46819 10.1498   6
   3  -4   8 4.16989 10.1053   3
   3  -4   8 2.78320 7.51132   1
  -3   4  -8 3.42022 11.0090   7
   3   4   8 -5.8117 11.2411   2
  -4  -4  -8 1.11556 12.7082   5
  -4  -4  -8 -1.5537 7.95110   1
   4  -4   8 1.41490 7.75526   1
   4  -4   8 8.61378 10.9359   6
   4  -4   8 2.56557 10.9046   3
  -4   4  -8 -9.3589 11.0103   7
   4   4   8 -6.3412 11.7770   2
  -5  -4  -8 -5.8396 13.3875   5
  -5  -4  -8 7.66885 9.07448   1
   5  -4   8 -10.714 11.4099   6
   5  -4   8 -2.2337 11.8541   3
   5  -4   8 9.32069 8.48842   1
   5   4   8 17.3700 13.1262   2
  -5   4  -8 26.1926 12.6932   7
   6  -4   8 -22.503 11.9934   6
   6  -4   8 -13.644 9.27295   1
   6  -4   8 -11.525 13.0068   3
  -6  -4  -8 -4.9170 10.0447   1
  -6   4  -8 5.53258 12.7544   4
  -6   4  -8 -2.3710 13.3281   7
   6   4   8 3.92813 14.4489   2
  -7  -4  -8 3.50884 12.0212   1
   7  -4   8 9.37985 14.3075   6
   7  -4   8 12.1763 10.9082   1
   7  -4   8 18.9685 15.0392   3
  -7   4  -8 7.13599 15.1431   7
   7   4   8 -1.9514 16.2113   2
  -7   4  -8 15.9215 14.3824   4
   4  -5  -8 -3.2911 16.5343   5
  -4  -5   8 -1.8832 11.1848   1
  -4   5   8 -8.4160 15.5742   2
  -4   5   8 -10.345 13.9542   4
   3  -5  -8 -7.9731 15.7588   5
  -3  -5   8 1.46724 10.4824   1
  -3  -5   8 -9.0034 13.3623   6
  -3   5   8 1.95265 15.5463   2
  -3   5   8 -5.2548 13.2342   4
   2  -5  -8 -6.4100 15.3550   5
  -2  -5   8 21.9868 13.6893   6
  -2  -5   8 -0.5076 9.44356   1
  -2   5   8 3.36513 15.4281   2
   1  -5  -8 -6.5004 15.5116   5
  -1  -5   8 23.4576 8.95208   1
  -1  -5   8 12.1749 13.4099   6
  -1   5   8 9.29783 15.1577   2
   0  -5   8 -9.8078 13.0403   6
   0  -5  -8 5.78916 15.7085   5
   0  -5   8 -4.6430 7.88143   1
   0   5  -8 16.8102 15.2731   7
   0   5   8 -1.7009 14.3276   2
   1  -5   8 34.7915 8.63779   1
  -1  -5  -8 56.7827 17.3361   5
   1  -5   8 39.8099 14.5106   6
  -1   5  -8 25.6912 15.5960   7
   1   5   8 40.9656 16.1468   2
   2  -5   8 -15.964 14.5366   3
   2  -5   8 -2.1964 13.7596   6
   2  -5   8 5.97051 7.88261   1
  -2  -5  -8 -30.690 15.8007   5
  -2   5  -8 3.39699 15.1577   7
   2   5   8 -7.9955 15.4143   2
   3  -5   8 3.52013 14.6103   3
   3  -5   8 11.5887 8.48229   1
  -3  -5  -8 31.0084 18.3361   5
   3  -5   8 1.80412 14.3989   6
  -3   5  -8 -13.184 15.0369   7
   3   5   8 -2.8643 16.0484   2
 -11   0   9 3.97633 13.3382   7
 -11   0   9 -0.3988 14.3899   1
  11   0  -9 11.1297 13.6374   1
 -11   0   9 3.54022 13.2118   4
 -10   0   9 7.16942 11.4802   4
 -10   0   9 -1.1404 10.9492   7
 -10   0   9 -6.9422 12.0279   1
  10   0  -9 -4.7277 11.3611   1
   9   0  -9 -3.8776 10.0421   1
  -9   0   9 -0.4766 10.3380   1
  -9   0   9 6.56935 9.54962   7
  -9   0   9 8.37379 10.0044   4
   8   0  -9 -4.4175 6.79581   3
   8   0  -9 -4.8908 8.64872   1
  -8   0   9 -3.9291 7.77135   7
  -8   0   9 3.80585 9.05934   1
  -8   0   9 -7.8909 8.22564   4
  -7   0   9 8.70723 7.62823   4
  -7   0   9 8.74600 7.95206   1
   7   0  -9 5.81450 7.90932   1
  -7   0   9 0.08024 6.74079   7
   6   0  -9 -13.739 6.27892   1
  -6   0   9 5.17864 6.55032   4
  -6   0   9 8.89631 6.84552   1
  -6   0   9 1.65334 5.64172   7
   5   0  -9 11.1791 6.36868   1
  -5   0   9 5.25230 5.96020   1
  -5   0   9 0.13119 5.55321   4
  -4   0   9 -4.2849 5.05689   1
   4   0  -9 3.48220 5.28916   1
  -4   0   9 -0.4514 4.86927   4
   3   0  -9 -3.4442 4.73076   1
  -3   0   9 -8.1676 4.09771   4
  -3   0   9 3.00338 4.83112   1
   2   0  -9 -3.1992 2.98271   7
   2   0  -9 -2.5250 4.23156   1
  -2   0   9 -10.349 3.33824   2
  -2   0   9 -4.6089 4.23479   1
  -2   0   9 -0.9361 4.20955   4
  -1   0   9 -3.5313 3.49726   2
  -1   0   9 2.16466 3.91282   4
   1   0  -9 -5.4316 4.18650   1
  -1   0   9 3.53716 4.36734   1
   1   0  -9 -1.2014 2.74043   7
   0   0   9 1.72121 3.78855   2
   0   0   9 6.49262 4.21968   4
   0   0  -9 3.14834 4.40655   1
   0   0  -9 -6.9751 2.72734   7
   0   0  -9 -0.2200 4.08320   5
   0   0   9 -5.1952 4.04977   1
  -1   0  -9 2.51992 4.08498   5
  -1   0  -9 -3.4087 2.77292   7
   1   0   9 0.29839 4.26170   1
  -1   0  -9 -7.3170 4.02623   1
   1   0   9 0.71344 3.88797   2
   2   0   9 -4.0096 4.63698   1
   2   0   9 -5.2136 4.13364   2
  -2   0  -9 -2.0543 4.40005   1
  -2   0  -9 -4.5471 2.95195   7
  -2   0  -9 1.52562 3.83090   5
  -3   0  -9 0.62543 3.71541   5
  -3   0  -9 -4.6511 4.51878   1
   3   0   9 -1.9947 4.79841   2
   3   0   9 4.61836 5.09910   1
  -3   0  -9 0.58856 3.58466   7
  -4   0  -9 0.39731 4.17917   7
  -4   0  -9 1.32421 3.95201   5
  -4   0  -9 0.53467 5.30904   1
   4   0   9 5.87642 5.78230   1
   4   0   9 -9.8440 4.38666   6
   4   0   9 3.56452 5.70325   2
   5   0   9 -6.4562 6.35165   2
   5   0   9 -0.2284 4.90782   6
  -5   0  -9 -1.6667 4.92102   7
  -5   0  -9 -3.3736 4.00176   5
  -5   0  -9 3.45493 5.88593   1
   5   0   9 6.98387 6.54693   1
   6   0   9 16.0945 8.35227   2
  -6   0  -9 0.88853 5.25571   4
   6   0   9 -4.3645 5.54696   6
  -6   0  -9 3.18066 6.93971   1
  -6   0  -9 -13.087 5.62830   7
  -6   0  -9 3.31921 4.48180   5
   6   0   9 -0.5021 7.15903   1
  -7   0  -9 -10.033 7.44727   1
   7   0   9 -4.9682 6.08853   6
   7   0   9 5.03832 8.86284   2
  -7   0  -9 -5.5783 5.67148   4
  -7   0  -9 -3.7470 6.70906   7
   7   0   9 1.67641 8.07325   1
   8   0   9 -9.5478 8.90407   1
   8   0   9 0.89098 9.78369   2
  -8   0  -9 8.30274 8.58964   7
  -8   0  -9 13.5834 9.16286   1
  -8   0  -9 0.83818 6.63846   4
   8   0   9 -3.0510 7.02080   6
   9   0   9 2.23701 10.8535   2
   9   0   9 -7.5906 10.9833   1
  -9   0  -9 -4.7059 9.71144   7
  -9   0  -9 0.31160 10.5623   1
  10   0   9 -8.3379 12.5224   2
  10   0   9 -1.7209 12.8079   1
 -10   0  -9 3.15576 11.5686   7
 -10   0  -9 -14.446 11.8364   1
  11   0   9 4.04668 14.6988   3
 -11   0  -9 -14.723 14.2360   1
  11   0   9 4.03601 15.0015   2
 -11   0  -9 -9.8489 13.6703   7
  11   0   9 -0.0543 14.9792   1
  11  -1  -9 14.8302 13.7019   1
 -11  -1   9 29.4428 15.8343   1
 -11  -1   9 19.6968 14.4517   4
  11  -1  -9 -10.128 12.9827   5
  11   1  -9 19.0023 14.9803   1
 -11   1   9 52.4067 14.9507   7
 -11   1   9 32.4852 14.8682   4
  10  -1  -9 8.08307 11.6561   1
 -10  -1   9 19.0138 13.3530   1
  10  -1  -9 25.9886 11.1521   3
 -10  -1   9 11.7014 12.2700   4
  10  -1  -9 0.74696 11.6144   5
  10   1  -9 13.9341 12.9090   1
 -10   1   9 1.70482 11.9426   4
 -10   1   9 18.9092 12.1410   7
  -9  -1   9 -8.5872 10.0355   4
  -9  -1   9 -2.0224 10.9821   1
   9  -1  -9 -1.4604 10.1321   5
   9  -1  -9 -10.112 9.67116   1
   9  -1  -9 4.33920 9.19267   3
   9   1  -9 -9.6403 10.6407   1
  -9   1   9 -9.5100 9.57943   7
  -9   1   9 5.92043 10.6071   4
   8  -1  -9 8.54215 8.99602   1
   8  -1  -9 16.9651 8.48429   3
   8  -1  -9 22.8041 9.67101   5
  -8  -1   9 14.6800 10.0967   1
  -8  -1   9 19.6284 9.66665   4
  -8   1   9 13.3506 8.57162   7
  -8   1   9 14.6714 9.33953   4
   8   1  -9 5.13839 9.84515   1
  -8   1   9 14.3534 9.44680   1
   7  -1  -9 29.6952 8.78104   5
  -7  -1   9 8.98565 8.49654   1
  -7  -1   9 6.08067 8.06476   4
   7  -1  -9 13.0701 7.35897   3
   7  -1  -9 17.0755 7.92031   1
  -7   1   9 8.27087 7.22683   7
   7   1  -9 18.7663 8.95041   1
  -7   1   9 15.0221 8.18343   4
  -7   1   9 14.4160 8.06105   1
   6  -1  -9 59.6862 8.79881   1
   6  -1  -9 26.3288 8.45149   5
  -6  -1   9 47.3327 8.98409   1
   6  -1  -9 53.1426 8.12724   3
  -6  -1   9 53.6562 8.96760   4
   6   1  -9 48.0733 9.02446   1
  -6   1   9 55.2577 8.83793   4
  -6   1   9 51.0072 8.53677   1
  -6   1   9 61.5391 7.61265   7
  -5  -1   9 0.17445 6.12954   4
   5  -1  -9 16.8031 6.38950   1
  -5  -1   9 0.32978 6.25597   1
   5  -1  -9 14.2591 6.86327   5
  -5   1   9 1.71832 5.91512   4
   5   1  -9 8.16149 6.74465   1
  -5   1   9 9.68464 5.03622   7
  -5   1   9 4.64672 6.00624   1
  -4  -1   9 394.302 26.5446   2
  -4  -1   9 353.046 26.0125   3
  -4  -1   9 402.239 27.4414   4
   4  -1  -9 393.705 27.4471   1
  -4  -1   9 388.017 27.9297   1
   4  -1  -9 396.395 27.7759   1
   4  -1  -9 415.625 28.0684   5
  -4   1   9 379.628 27.5221   1
   4   1  -9 402.388 27.8403   1
  -4   1   9 408.089 26.3187   7
  -4   1   9 398.171 27.4765   4
  -3  -1   9 684.349 44.5688   4
   3  -1  -9 651.082 43.4631   7
   3  -1  -9 685.608 45.2123   5
   3  -1  -9 691.486 44.6430   1
  -3  -1   9 632.247 43.4283   2
   3  -1  -9 640.034 44.2775   1
  -3  -1   9 683.072 44.8725   1
  -3  -1   9 600.022 43.4665   3
  -3   1   9 646.317 44.2719   4
   3   1  -9 711.397 44.9734   1
  -3   1   9 686.297 44.6076   1
  -2  -1   9 44.8025 7.11143   4
   2  -1  -9 57.2081 7.35263   5
  -2  -1   9 45.9114 6.96687   1
   2  -1  -9 51.3810 6.65836   1
   2  -1  -9 52.0258 6.79690   1
  -2  -1   9 55.6135 4.86956   2
   2  -1  -9 55.4303 4.55605   7
  -2   1   9 60.0273 6.74912   1
   2   1  -9 57.5709 7.03991   1
  -2   1   9 45.9823 6.65709   2
  -2   1   9 64.3919 6.67813   4
  -1  -1   9 7.72061 2.85389   2
   1  -1  -9 8.32164 4.80450   1
  -1  -1   9 11.0997 4.99262   4
   1  -1  -9 10.4903 4.75642   1
  -1  -1   9 6.55820 4.66127   1
   1  -1  -9 12.9838 5.19448   5
   1   1  -9 16.0171 5.05591   1
  -1   1   9 -4.0800 3.57008   4
  -1   1   9 15.3622 4.73756   1
  -1   1   9 17.8037 5.16236   2
   0  -1   9 3.77774 3.15004   2
   0  -1  -9 6.14971 4.73445   5
   0  -1   9 3.56543 4.66790   1
   0  -1  -9 6.44206 4.60575   1
   0  -1  -9 9.32406 4.71455   1
   0   1   9 1.19549 4.56220   2
   0   1  -9 5.02204 4.68008   1
   0   1   9 -1.3240 4.26706   1
   0   1   9 11.0375 3.87683   4
   0   1  -9 0.57725 3.00501   2
  -1  -1  -9 5.82058 4.67493   1
   1  -1   9 3.54756 4.68009   1
   1  -1   9 9.67561 3.79964   2
  -1  -1  -9 -1.0671 4.44495   5
  -1  -1  -9 6.90039 4.66417   1
  -1   1  -9 4.03078 3.57113   2
  -1   1  -9 3.20455 4.23283   7
   1   1   9 1.96390 3.43559   4
  -1   1  -9 8.63754 4.68903   1
   1   1   9 1.05021 4.95292   2
   1   1   9 8.43190 4.80829   1
  -2  -1  -9 26.1513 5.60070   1
   2  -1   9 23.3540 5.82154   1
  -2  -1  -9 26.3001 5.62050   5
   2  -1   9 41.2718 6.01756   6
  -2  -1  -9 26.3568 4.08508   4
  -2  -1  -9 28.8979 3.43176   7
  -2  -1  -9 25.1265 5.88228   1
   2  -1   9 42.9142 5.51064   2
  -2   1  -9 35.3927 5.85895   1
  -2   1  -9 33.3119 5.36406   7
   2   1   9 24.0983 3.46317   7
   2   1   9 30.8116 6.06665   2
   2   1   9 27.5415 5.72988   1
  -3  -1  -9 12.9873 3.52199   4
  -3  -1  -9 23.0206 5.85169   1
  -3  -1  -9 21.9236 3.95542   7
   3  -1   9 20.7052 5.64818   6
  -3  -1  -9 21.9884 5.50787   5
   3  -1   9 25.9792 5.73919   2
   3  -1   9 28.1243 6.18854   1
  -3   1  -9 15.0607 4.08583   5
   3   1   9 23.1146 6.36335   2
  -3   1  -9 19.5898 5.63400   1
   3   1   9 40.9199 6.46628   1
  -3   1  -9 29.1571 5.54292   7
   3   1   9 17.1458 3.94611   7
   4  -1   9 330.620 22.4857   6
  -4  -1  -9 301.736 21.3672   7
  -4  -1  -9 292.249 20.7866   4
  -4  -1  -9 317.706 22.2534   5
   4  -1   9 300.925 22.9274   1
  -4  -1  -9 314.697 22.8377   1
   4  -1   9 325.637 22.3058   2
  -4   1  -9 323.929 22.6614   1
   4   1   9 280.140 22.9794   2
  -4   1  -9 337.499 22.5557   7
   4   1   9 314.657 22.9662   1
  -4   1  -9 319.549 21.0935   5
  -5  -1  -9 479.269 33.6700   7
  -5  -1  -9 464.280 32.9204   4
   5  -1   9 559.198 34.7748   2
  -5  -1  -9 530.030 34.9422   1
   5  -1   9 490.657 34.9018   1
  -5  -1  -9 493.778 32.8598   4
  -5  -1  -9 468.831 33.9749   5
   5  -1   9 465.764 34.2120   6
   5   1   9 517.645 35.2236   2
  -5   1  -9 513.243 34.5601   1
  -5   1  -9 509.545 34.5238   7
   5   1   9 534.960 33.7146   6
   5   1   9 469.874 34.9696   1
  -6  -1  -9 44.6220 7.67253   7
   6  -1   9 56.8810 9.16408   2
  -6  -1  -9 45.4060 7.56628   5
   6  -1   9 38.9415 8.68690   1
  -6  -1  -9 50.0290 5.19008   4
   6  -1   9 32.2976 7.81227   6
  -6  -1  -9 34.8074 8.62388   1
   6   1   9 49.2257 6.60784   6
   6   1   9 56.7107 9.38939   1
   6   1   9 58.6876 10.1799   2
  -6   1  -9 59.3796 8.56269   7
  -6   1  -9 55.6134 8.91691   1
   7  -1   9 267.854 21.0898   1
  -7  -1  -9 259.784 19.7151   7
   7  -1   9 274.145 21.0457   2
  -7  -1  -9 253.050 20.9205   1
   7  -1   9 235.798 19.6434   6
  -7   1  -9 254.009 19.6301   4
   7   1   9 260.551 21.8931   2
   7   1   9 236.773 21.0825   1
  -7   1  -9 280.164 20.4686   7
  -7   1  -9 246.679 20.6590   1
   7   1   9 258.613 18.5489   6
   8  -1   9 5.05123 9.85471   2
  -8  -1  -9 27.1062 9.17146   7
   8  -1   9 33.5272 8.86416   6
   8  -1   9 16.9815 9.74993   1
   8  -1   9 23.8457 10.6008   3
  -8  -1  -9 19.2628 9.89778   1
   8   1   9 2.30289 10.3098   1
  -8   1  -9 27.2912 9.76538   7
  -8   1  -9 19.7840 8.66369   4
   8   1   9 29.1766 11.7344   2
  -8   1  -9 36.6091 10.1947   1
   9  -1   9 -1.7771 10.8529   2
  -9  -1  -9 4.06556 10.2331   7
   9  -1   9 -1.8869 11.2009   3
   9  -1   9 -5.8728 10.9360   1
   9  -1   9 -5.0831 8.97643   6
  -9  -1  -9 -2.3703 10.8091   1
  -9   1  -9 4.39324 10.8026   7
   9   1   9 12.5424 12.2856   2
   9   1   9 6.17719 11.9743   1
  -9   1  -9 -5.3077 8.98736   4
  -9   1  -9 11.5695 11.0656   1
 -10  -1  -9 14.7972 13.1479   1
 -10  -1  -9 2.13551 12.1111   7
  10  -1   9 20.1731 13.0586   3
  10  -1   9 -2.6574 12.4910   2
  10  -1   9 -1.5540 12.6618   1
  10   1   9 -6.1385 13.5546   1
 -10   1  -9 -5.1622 11.9848   7
  10   1   9 14.1957 14.0850   2
 -10   1  -9 14.8117 10.7001   4
 -11  -1  -9 12.8784 15.2845   1
  11  -1   9 -24.055 14.3950   1
  11  -1   9 1.99548 14.7419   3
 -11  -1  -9 15.7986 14.5683   7
  11  -1   9 10.6294 14.5831   2
  11   1   9 -9.1207 16.1709   1
 -11   1  -9 -2.4348 14.4780   7
  11   1   9 -4.0765 15.5635   2
 -10  -2   9 10.3808 14.7078   1
  10  -2  -9 29.1869 14.3430   5
 -10  -2   9 11.4648 13.6205   4
  10  -2  -9 9.09106 12.3432   1
  10  -2  -9 0.49726 12.6621   3
 -10   2   9 11.4675 12.7402   7
 -10   2   9 9.66180 14.4808   4
   9  -2  -9 2.77714 10.2463   1
   9  -2  -9 -18.976 10.7838   3
   9  -2  -9 7.53822 12.2311   5
  -9  -2   9 -0.0063 12.5344   1
  -9  -2   9 6.28954 11.8418   4
  -9   2   9 -7.4257 10.5595   7
   9   2  -9 18.0058 14.0635   1
  -9   2   9 -19.568 11.7127   4
   8  -2  -9 44.8199 11.7805   5
   8  -2  -9 29.4686 10.9367   3
  -8  -2   9 23.8579 11.4928   1
  -8  -2   9 37.4699 11.4025   4
   8  -2  -9 45.2675 10.2643   1
  -8   2   9 24.5753 9.65719   7
  -8   2   9 36.6042 11.6629   4
   8   2  -9 37.2275 12.1093   1
   7  -2  -9 12.3448 9.14952   3
  -7  -2   9 13.9702 9.71138   4
  -7  -2   9 18.0323 9.73758   1
   7  -2  -9 8.34047 9.75054   5
   7  -2  -9 6.91596 8.25105   1
   7   2  -9 11.0678 9.92878   1
  -7   2   9 10.9634 7.79638   7
  -7   2   9 2.95478 9.32026   4
  -6  -2   9 20.7220 9.20875   4
   6  -2  -9 14.8947 7.48242   1
  -6  -2   9 14.3623 8.74631   1
   6  -2  -9 20.3169 8.58061   3
   6  -2  -9 25.3437 9.31849   5
  -6   2   9 15.5020 8.50041   4
   6   2  -9 33.2029 9.61946   1
  -6   2   9 31.1622 7.04047   7
  -5  -2   9 36.3309 8.72548   1
   5  -2  -9 47.3809 7.67089   1
  -5  -2   9 48.4382 9.34027   4
   5  -2  -9 67.3125 9.81001   5
  -5   2   9 48.4241 8.66096   4
  -5   2   9 54.5181 6.76750   7
   5   2  -9 18.3447 8.64168   1
  -5   2   9 48.6894 8.13880   1
  -4  -2   9 178.039 14.7288   1
   4  -2  -9 166.569 13.7166   1
   4  -2  -9 196.318 15.3458   5
  -4  -2   9 163.634 14.5752   4
  -4   2   9 176.991 12.3284   7
  -4   2   9 168.579 14.5118   4
  -4   2   9 135.415 13.6521   1
   4   2  -9 165.258 14.4568   1
   3  -2  -9 29.2181 6.47789   1
  -3  -2   9 34.6304 7.34396   4
  -3  -2   9 22.0014 6.83431   6
  -3  -2   9 27.4485 7.05301   1
   3  -2  -9 55.9162 8.45124   5
   3  -2  -9 45.3422 6.71487   1
  -3   2   9 37.1023 7.05845   4
  -3   2   9 31.3091 6.41752   1
  -3   2   9 47.2657 7.73168   2
   3   2  -9 51.8580 7.79391   1
  -3   2   9 38.8939 4.43154   7
  -2  -2   9 243.602 17.1260   3
  -2  -2   9 199.231 18.5238   1
   2  -2  -9 257.046 18.2270   1
   2  -2  -9 227.555 19.1149   5
  -2  -2   9 242.564 18.6275   1
  -2  -2   9 258.484 18.9236   6
   2  -2  -9 254.009 17.9535   1
  -2   2   9 285.418 17.8893   4
   2   2  -9 266.809 18.8216   1
  -2   2   9 238.776 18.0479   1
  -2   2   9 258.214 19.2053   2
  -1  -2   9 237.317 17.6694   6
  -1  -2   9 237.074 17.6866   1
   1  -2  -9 252.116 17.5604   1
  -1  -2   9 227.065 17.7470   1
  -1  -2   9 247.384 16.7075   3
   1  -2  -9 217.175 17.0441   1
   1  -2  -9 237.000 18.3541   5
  -1   2   9 220.633 16.7265   4
   1   2  -9 267.151 17.7009   1
  -1   2   9 224.573 18.3900   2
  -1   2   9 238.575 17.4521   1
   0  -2   9 77.6385 8.99673   1
   0  -2   9 88.7668 9.08107   1
   0  -2  -9 81.0557 9.58467   5
   0  -2  -9 96.9100 8.66022   1
   0  -2  -9 86.5309 8.46053   1
   0  -2   9 91.8007 9.46583   6
   0  -2   9 89.6370 8.30288   3
   0   2   9 88.9045 9.74136   2
   0   2   9 90.6460 7.60415   4
   0   2   9 92.6081 9.03722   1
   0   2  -9 72.3165 8.71438   1
  -1  -2  -9 24.5835 6.84188   5
  -1  -2  -9 29.5972 4.87672   4
   1  -2   9 33.0578 6.51038   1
  -1  -2  -9 24.2843 5.88483   1
  -1  -2  -9 31.6343 5.86222   1
   1  -2   9 29.3511 4.47355   2
   1  -2   9 47.7729 6.49842   3
   1  -2   9 31.3420 6.20697   1
   1  -2   9 49.3015 7.16389   6
  -1   2  -9 26.9961 6.14405   1
  -1   2  -9 18.7764 6.38416   7
   1   2   9 32.2646 6.99710   2
   1   2   9 35.8282 6.21969   1
   1   2   9 25.7769 4.35859   4
  -1   2  -9 30.5078 4.46950   2
   2  -2   9 11.1874 6.02803   6
  -2  -2  -9 1.24422 5.48741   1
  -2  -2  -9 1.38013 5.19121   1
   2  -2   9 4.14978 4.35125   2
   2  -2   9 -6.3257 5.72606   3
   2  -2   9 6.10868 5.85634   1
  -2  -2  -9 -3.1377 5.92184   5
  -2  -2  -9 2.14240 3.28136   4
   2  -2   9 16.1662 6.09901   1
   2   2   9 5.47745 3.33130   4
   2   2   9 2.18838 6.52936   2
   2   2   9 1.75644 5.56237   1
  -2   2  -9 2.44035 5.83724   7
  -2   2  -9 -3.9281 5.43084   1
   3  -2   9 12.5011 6.64832   1
   3  -2   9 6.77426 6.56259   3
  -3  -2  -9 7.63218 6.46761   1
   3  -2   9 4.82249 6.06939   1
   3  -2   9 18.1067 5.46736   2
  -3  -2  -9 -0.4268 5.67524   1
   3  -2   9 22.3450 6.82751   6
  -3  -2  -9 9.59241 6.75313   5
  -3   2  -9 13.0440 6.53028   7
   3   2   9 -1.2566 6.61233   2
  -3   2  -9 13.9224 6.10780   1
   3   2   9 10.8588 4.23554   7
   3   2   9 1.25694 6.01659   1
  -4  -2  -9 31.8603 7.94871   5
   4  -2   9 41.8070 7.98641   6
  -4  -2  -9 19.1166 5.11012   7
  -4  -2  -9 47.9528 7.74557   1
   4  -2   9 33.1820 8.24071   3
   4  -2   9 34.3509 7.54689   1
   4  -2   9 60.8762 7.30500   2
   4   2   9 27.7278 8.57519   2
   4   2   9 26.3134 7.86108   1
  -4   2  -9 39.0476 7.98527   7
  -4   2  -9 33.5712 7.59691   1
   5  -2   9 11.7001 7.63190   6
  -5  -2  -9 13.2107 7.39528   1
  -5  -2  -9 11.6690 5.74929   7
   5  -2   9 23.1879 8.47971   3
   5  -2   9 13.7193 7.45268   1
   5  -2   9 10.6636 7.09958   2
  -5  -2  -9 10.2408 7.78739   5
  -5   2  -9 11.3599 7.19217   1
   5   2   9 12.8273 7.96379   1
   5   2   9 28.0101 8.97242   2
  -5   2  -9 7.57674 7.68237   7
   6  -2   9 79.0874 10.8909   2
  -6  -2  -9 94.2228 10.0846   7
   6  -2   9 82.5351 10.9155   6
   6  -2   9 81.0170 11.9749   3
  -6  -2  -9 87.1586 11.4077   5
  -6  -2  -9 72.9279 10.9057   1
   6  -2   9 115.938 11.6585   1
   6   2   9 89.5349 12.8648   2
  -6   2  -9 91.2363 11.2917   1
  -6   2  -9 105.904 12.0438   7
   6   2   9 76.1502 11.6929   1
   7  -2   9 222.529 19.9700   3
   7  -2   9 238.869 19.4982   1
   7  -2   9 216.014 19.0211   2
  -7  -2  -9 214.112 18.4183   7
  -7  -2  -9 195.938 19.3070   1
   7  -2   9 210.829 19.2426   6
  -7   2  -9 265.575 19.8713   7
  -7   2  -9 264.556 19.4375   4
   7   2   9 216.003 20.6718   2
  -8  -2  -9 6.29553 10.1670   7
   8  -2   9 -4.6735 9.85489   1
   8  -2   9 -15.762 10.3474   3
  -8  -2  -9 -3.5561 10.2036   1
   8  -2   9 -2.5914 9.66285   6
   8  -2   9 -2.2378 10.3714   2
  -8   2  -9 4.35356 9.97510   4
  -8   2  -9 -14.181 10.1802   7
   8   2   9 -3.7801 12.1881   2
   9  -2   9 38.9742 12.6362   1
  -9  -2  -9 58.4012 13.2969   7
   9  -2   9 35.2446 11.7899   6
  -9  -2  -9 39.1800 13.3203   1
   9  -2   9 25.2931 13.0024   3
   9  -2   9 44.7449 13.5026   2
   9   2   9 11.6454 15.2440   2
  -9   2  -9 50.2522 12.5009   4
  -9   2  -9 33.5728 13.2192   7
 -10  -2  -9 4.28464 14.3249   1
  10  -2   9 7.69067 13.6055   1
  10  -2   9 6.95043 12.5360   6
  10  -2   9 6.51362 14.1888   3
 -10  -2  -9 -2.2042 13.9093   7
 -10   2  -9 4.85468 14.5283   7
 -10   2  -9 16.1734 13.2072   4
  10   2   9 -1.6887 16.4993   2
  -9  -3   9 1.35852 15.0072   4
   9  -3  -9 -0.9925 14.1701   3
   9  -3  -9 -4.5812 14.4693   5
   9  -3  -9 8.68408 11.6409   1
  -9  -3   9 -0.6419 14.1306   1
  -9   3   9 11.8080 14.7873   4
   8  -3  -9 10.0233 13.3078   5
  -8  -3   9 -10.097 12.4738   1
   8  -3  -9 6.18914 9.91563   1
   8  -3  -9 26.7473 13.2930   3
  -8  -3   9 11.3680 13.4048   4
  -8   3   9 9.67932 12.9236   4
   7  -3  -9 8.78997 11.7915   5
  -7  -3   9 10.2258 10.4263   6
   7  -3  -9 6.75878 8.61297   1
  -7  -3   9 1.11234 11.0372   1
   7  -3  -9 -8.9112 11.1884   3
  -7   3   9 3.43140 11.3297   4
  -6  -3   9 1.61404 9.10447   6
   6  -3  -9 6.47560 10.6395   3
   6  -3  -9 4.34824 8.00611   1
   6  -3  -9 -11.024 10.3162   5
  -6  -3   9 -5.1804 9.74485   1
  -6   3   9 7.15907 10.3111   4
   5  -3  -9 35.9262 10.8383   5
  -5  -3   9 14.1746 9.04487   1
   5  -3  -9 5.22419 6.96618   1
  -5  -3   9 23.4097 8.94973   6
  -5   3   9 9.02108 9.19868   4
  -4  -3   9 28.1016 8.45582   6
  -4  -3   9 3.17713 7.96386   1
   4  -3  -9 10.9206 6.68799   1
   4  -3  -9 10.1626 9.38479   5
  -4   3   9 6.03729 8.15386   4
   3  -3  -9 115.168 13.4000   5
  -3  -3   9 107.572 12.0002   1
  -3  -3   9 103.087 12.1881   6
   3  -3  -9 132.336 11.0934   1
  -3   3   9 132.322 13.4797   2
  -3   3   9 127.680 11.8897   4
  -2  -3   9 64.9832 9.33204   6
  -2  -3   9 62.1302 8.72807   1
   2  -3  -9 69.6551 7.55917   1
   2  -3  -9 52.1150 10.0491   5
  -2  -3   9 48.7226 6.63229   3
  -2   3   9 57.0428 8.48171   4
  -2   3   9 54.0718 9.94433   2
  -1  -3   9 187.052 16.3677   6
   1  -3  -9 221.949 15.1928   1
  -1  -3   9 196.747 14.9611   3
  -1  -3   9 201.065 15.8903   1
   1  -3  -9 232.668 17.8987   5
  -1   3   9 175.494 17.2668   2
  -1   3   9 179.935 15.1824   4
   0  -3  -9 148.584 14.3764   5
   0  -3   9 170.469 12.8446   1
   0  -3   9 134.519 12.1308   3
   0  -3   9 133.101 13.3409   6
   0  -3  -9 147.289 11.8503   1
   0   3   9 133.721 11.5868   4
   0   3   9 137.065 13.9684   2
   1  -3   9 38.4991 7.79749   3
   1  -3   9 54.3115 7.90418   1
  -1  -3  -9 36.8494 6.87936   1
   1  -3   9 71.2681 9.31727   6
  -1  -3  -9 26.0581 9.31264   5
   1   3   9 42.4327 5.95102   4
  -1   3  -9 41.9662 9.23724   7
   1   3   9 48.9061 9.38727   2
   2  -3   9 0.37396 6.54680   1
   2  -3   9 9.44900 7.93141   6
  -2  -3  -9 10.0554 8.93950   5
  -2  -3  -9 10.2689 6.06405   1
   2  -3   9 -5.2405 7.24413   3
  -2   3  -9 1.77513 8.01665   7
   2   3   9 -1.4011 8.42681   2
   3  -3   9 -1.6188 7.99815   3
  -3  -3  -9 5.16332 8.94913   5
   3  -3   9 2.68394 7.03848   1
   3  -3   9 14.2097 8.70515   6
  -3  -3  -9 -2.6192 6.42321   1
   3   3   9 1.30249 8.82673   2
  -3   3  -9 0.40291 8.46806   7
   4  -3   9 9.70491 7.52370   1
  -4  -3  -9 7.44572 9.67863   5
  -4  -3  -9 15.3014 7.63770   1
   4  -3   9 1.90366 8.62681   6
   4  -3   9 11.4418 9.15267   3
   4   3   9 5.77087 9.68356   2
  -4   3  -9 32.3430 9.85477   7
  -5  -3  -9 9.44397 10.6593   5
   5  -3   9 -0.6037 9.72100   3
   5  -3   9 12.9243 9.74061   6
   5  -3   9 1.82728 8.24145   1
  -5  -3  -9 24.3884 8.52720   1
   5   3   9 11.3292 10.4932   2
  -5   3  -9 15.0971 9.92078   7
  -6  -3  -9 -10.211 11.0114   5
   6  -3   9 12.9639 9.20425   1
  -6  -3  -9 16.7483 9.40333   1
   6  -3   9 -0.1149 10.6919   3
   6  -3   9 -18.480 9.57352   6
   6   3   9 5.21484 11.8879   2
  -6   3  -9 7.81746 10.7580   7
   7  -3   9 28.6439 10.6593   1
  -7  -3  -9 66.1284 12.1007   1
   7  -3   9 41.0076 12.1778   6
   7  -3   9 40.3926 13.1518   3
   7   3   9 47.4040 14.4044   2
  -7   3  -9 35.1379 13.0870   7
  -7   3  -9 35.3932 11.9045   4
   8  -3   9 5.73302 12.3391   6
   8  -3   9 -5.6470 11.3168   1
  -8  -3  -9 13.1687 12.3317   1
   8  -3   9 12.1907 13.8202   3
  -8   3  -9 -5.6771 13.2833   7
   8   3   9 -8.1777 14.7903   2
  -8   3  -9 7.46014 12.7442   4
   9  -3   9 85.3198 15.1827   1
  -9  -3  -9 81.8769 16.3661   1
   9  -3   9 76.2483 17.3483   3
   9  -3   9 67.9815 16.0280   6
  -9   3  -9 55.5713 16.0841   4
  -9   3  -9 72.9018 17.1595   7
   9   3   9 73.0406 19.2861   2
   7  -4  -9 6.42223 15.6891   5
  -7  -4   9 -4.6629 13.3584   1
   7  -4  -9 0.75708 10.2528   1
   7  -4  -9 -0.0578 15.3338   3
  -7   4   9 11.7117 14.7761   4
  -6  -4   9 13.9007 12.2467   1
   6  -4  -9 3.69397 8.87029   1
   6  -4  -9 23.4704 14.6459   5
  -6   4   9 8.67732 13.2623   4
  -5  -4   9 36.7347 11.9305   1
   5  -4  -9 30.5505 13.7734   5
   5  -4  -9 51.2491 8.87503   1
  -5  -4   9 35.3576 12.0644   6
  -5   4   9 7.12998 12.9661   2
  -5   4   9 46.5436 12.6770   4
  -4  -4   9 -1.8404 10.6440   6
   4  -4  -9 6.06068 6.95534   1
   4  -4  -9 11.2243 12.4537   5
  -4  -4   9 -2.3534 9.48794   1
  -4   4   9 -6.9922 11.5134   2
  -4   4   9 -0.0180 10.5756   4
   3  -4  -9 7.25937 6.04819   1
   3  -4  -9 -4.4632 11.4507   5
  -3  -4   9 -10.937 10.1478   6
  -3  -4   9 -14.797 8.45967   1
  -3   4   9 12.9729 11.4556   2
  -3   4   9 -3.6259 9.51336   4
   2  -4  -9 68.5457 7.83643   1
   2  -4  -9 69.2484 13.6036   5
  -2  -4   9 76.5747 12.5554   6
  -2  -4   9 70.0890 10.4462   1
  -2   4   9 69.0260 13.7484   2
  -2   4   9 69.1319 10.9351   4
  -1  -4   9 104.946 11.3735   1
   1  -4  -9 76.5054 14.4426   5
   1  -4  -9 98.3929 8.90765   1
  -1  -4   9 89.3127 13.3015   6
  -1   4   9 87.6323 14.5017   2
  -1   4   9 99.0635 11.3528   4
   0  -4   9 38.4209 10.9624   6
   0  -4   9 48.1794 9.81009   3
   0  -4  -9 26.0628 12.2315   5
   0  -4   9 15.7053 8.50770   1
   0  -4  -9 35.1329 6.65897   1
   0   4   9 64.1361 12.4661   2
  -1  -4  -9 37.6809 12.5882   5
   1  -4   9 25.4414 8.34819   1
  -1  -4  -9 33.5437 6.92638   1
   1  -4   9 24.2424 9.77829   3
   1  -4   9 33.9107 10.7004   6
   1   4   9 34.1048 11.8357   2
  -1   4  -9 23.1674 11.8478   7
  -2  -4  -9 3.35167 12.0509   5
   2  -4   9 17.6053 10.2789   3
   2  -4   9 4.49587 7.93879   1
   2  -4   9 17.8701 10.8278   6
  -2  -4  -9 14.4004 7.04503   1
   2   4   9 9.85568 12.0700   2
  -2   4  -9 9.42524 11.2839   7
  -3  -4  -9 17.6192 8.01049   1
   3  -4   9 16.9190 10.9412   3
  -3  -4  -9 21.1919 13.0751   5
   3  -4   9 15.3452 8.39072   1
   3  -4   9 21.5655 11.6513   6
   3   4   9 27.0176 12.7449   2
  -3   4  -9 27.5954 12.3474   7
  -4  -4  -9 18.4862 9.03324   1
   4  -4   9 16.7994 12.0420   3
  -4  -4  -9 0.50272 13.5945   5
   4  -4   9 24.0913 9.05244   1
   4  -4   9 4.17171 11.5809   6
   4   4   9 5.76802 13.0729   2
  -4   4  -9 33.7585 13.0540   7
  -5  -4  -9 19.0012 10.0887   1
   5  -4   9 9.55503 13.1121   3
   5  -4   9 4.94792 12.3969   6
  -5  -4  -9 3.88268 14.8766   5
   5  -4   9 15.1898 9.54502   1
  -5   4  -9 13.1578 13.2372   7
   5   4   9 21.5998 14.1379   2
  -6  -4  -9 25.7490 11.3861   1
   6  -4   9 23.8628 13.7928   6
   6  -4   9 16.8987 14.5234   3
   6  -4   9 8.77170 10.5044   1
  -6   4  -9 23.5100 14.6788   7
   6   4   9 33.0253 15.8229   2
   7  -4   9 6.69843 15.5896   3
   7  -4   9 -0.8180 11.6111   1
   7  -4   9 17.5801 14.8518   6
  -7  -4  -9 0.19991 12.3623   1
  -7   4  -9 33.6012 16.6488   7
  -7   4  -9 20.0864 15.1714   4
   7   4   9 23.3905 17.6821   2
   3  -5  -9 13.7245 17.2703   5
  -3  -5   9 19.7988 15.0488   6
  -3  -5   9 29.4983 11.9446   1
  -3   5   9 1.78994 16.7741   2
  -2  -5   9 55.1600 15.5156   6
   2  -5  -9 92.7113 18.4787   5
  -2  -5   9 47.1572 11.5030   1
  -2   5   9 33.6864 17.3134   2
  -1  -5   9 -0.6946 13.8750   6
   1  -5  -9 1.93583 16.4518   5
  -1  -5   9 4.48809 9.84782   1
  -1   5   9 -3.1881 15.4130   2
   0  -5   9 3.54874 9.23700   1
   0  -5  -9 7.58032 16.5972   5
   0  -5   9 -10.569 13.5745   6
   0   5   9 -6.9838 15.0848   2
   0   5  -9 -8.1020 15.7356   7
   1  -5   9 -9.1668 13.8513   6
   1  -5   9 -5.3860 8.72667   1
  -1  -5  -9 20.3681 17.1433   5
  -1   5  -9 2.61421 15.6323   7
   1   5   9 10.4056 16.1851   2
  -2  -5  -9 1.29137 17.5659   5
   2  -5   9 -7.0775 8.82290   1
   2  -5   9 -11.146 14.3529   6
   2   5   9 18.1714 17.0013   2
  -2   5  -9 -6.1677 15.8105   7
  11   0 -10 -6.9451 14.4677   1
 -11   0  10 12.7305 14.2736   7
 -11   0  10 5.18914 13.8561   4
 -10   0  10 30.9006 12.6072   7
  10   0 -10 10.3513 12.9347   1
 -10   0  10 25.9049 12.6918   4
 -10   0  10 16.8009 13.8409   1
  -9   0  10 9.22474 10.2155   7
  -9   0  10 36.2510 12.0545   1
   9   0 -10 27.1765 11.6263   1
  -9   0  10 27.4719 11.1108   4
  -8   0  10 62.3799 11.6653   1
  -8   0  10 79.6228 11.6667   4
  -8   0  10 58.7093 10.5144   7
   8   0 -10 53.9579 11.3357   1
  -7   0  10 114.834 13.4037   1
  -7   0  10 131.199 12.2360   7
  -7   0  10 134.251 13.3538   4
   7   0 -10 111.879 13.3342   1
  -6   0  10 460.927 31.1707   4
  -6   0  10 456.531 31.6442   1
   6   0 -10 398.663 31.4834   1
  -5   0  10 588.790 38.9527   4
  -5   0  10 536.344 39.2036   1
   5   0 -10 575.229 39.3567   1
   4   0 -10 11.8873 5.95873   1
  -4   0  10 1.37210 5.73528   1
  -4   0  10 -2.2885 5.37696   4
   3   0 -10 139.013 12.0307   1
  -3   0  10 141.196 12.0390   1
  -3   0  10 131.513 11.9020   4
  -3   0  10 136.249 10.8849   2
   2   0 -10 99.5023 9.49146   1
  -2   0  10 97.1486 9.30594   1
  -2   0  10 94.7312 9.06837   4
   2   0 -10 94.6774 7.73955   7
  -2   0  10 96.7015 8.57245   2
  -1   0  10 137.463 10.0092   2
  -1   0  10 134.800 10.4347   4
  -1   0  10 128.415 11.0763   1
   1   0 -10 112.340 10.7119   1
   1   0 -10 122.080 9.23750   7
   0   0  10 3.83785 4.94148   1
   0   0 -10 -2.4836 3.14707   7
   0   0 -10 6.29593 4.99028   1
   0   0  10 0.21170 4.38653   4
   0   0  10 7.14996 4.34508   2
   0   0 -10 10.7938 4.80303   5
   1   0  10 43.8494 6.73780   1
  -1   0 -10 44.9815 6.80462   1
  -1   0 -10 44.0286 6.33781   5
  -1   0 -10 51.9132 5.28657   7
   1   0  10 66.3277 6.50048   2
   2   0  10 42.6876 5.91246   2
   2   0  10 20.6933 6.18744   1
  -2   0 -10 31.7302 6.15049   1
  -2   0 -10 25.5840 4.45035   7
  -2   0 -10 31.8190 5.48303   5
   3   0  10 1944.89 129.960   1
   3   0  10 2044.79 129.733   2
  -3   0 -10 2009.34 128.810   5
  -3   0 -10 1942.32 129.742   1
  -3   0 -10 1933.17 128.799   7
   4   0  10 -0.3415 6.16572   2
  -4   0 -10 -3.1380 4.53425   7
   4   0  10 1.48058 6.12962   1
   4   0  10 4.94986 5.36476   6
  -4   0 -10 -10.579 5.47864   1
  -4   0 -10 -1.0808 4.47189   5
  -5   0 -10 1692.41 108.371   5
  -5   0 -10 1622.27 109.641   1
   5   0  10 1569.17 109.923   1
   5   0  10 1645.95 108.978   6
   5   0  10 1746.24 109.663   2
  -5   0 -10 1684.90 109.036   7
   6   0  10 -12.733 8.23038   2
  -6   0 -10 -2.0812 6.46250   7
  -6   0 -10 9.74861 7.87684   1
  -6   0 -10 5.89782 5.08958   5
   6   0  10 -4.8946 6.04739   6
   6   0  10 4.04743 8.14054   1
   7   0  10 48.9738 8.23991   6
  -7   0 -10 40.3661 9.84672   1
  -7   0 -10 32.4226 8.42950   7
   7   0  10 54.6838 11.0187   2
  -7   0 -10 30.0835 7.18057   4
   7   0  10 32.3483 9.90329   1
  -8   0 -10 18.5854 8.08834   4
   8   0  10 0.56724 10.3511   2
  -8   0 -10 16.8136 10.1929   1
   8   0  10 38.1449 8.34290   6
   8   0  10 38.1263 10.9384   1
  -8   0 -10 21.7988 9.47083   7
   9   0  10 6.83499 12.0655   1
   9   0  10 11.6290 11.8777   2
  -9   0 -10 -13.166 10.9030   1
  -9   0 -10 -2.6746 10.3637   7
 -10   0 -10 -6.4178 12.8164   1
 -10   0 -10 19.6352 12.6565   7
  10   0  10 -13.423 13.3127   2
  10   0  10 -10.763 13.2466   1
  11   0  10 -10.648 16.0571   1
  11   0  10 22.5491 15.8033   3
 -11   0 -10 1.32177 14.6757   7
  11   0  10 -11.343 15.5340   2
 -11   0 -10 33.3046 16.3231   1
 -11  -1  10 49.2053 16.1295   4
  11  -1 -10 28.0194 14.8924   5
 -11  -1  10 51.2687 17.6536   1
  11  -1 -10 50.5683 15.7047   1
 -11   1  10 48.1203 16.4120   4
  11   1 -10 51.3450 17.4073   1
 -11   1  10 32.3779 15.5053   7
  10  -1 -10 -9.2461 12.1945   5
  10  -1 -10 5.68621 12.4797   1
 -10  -1  10 -2.3094 12.6818   4
 -10  -1  10 3.12311 13.9463   1
 -10   1  10 -12.161 11.8902   7
  10   1 -10 -10.786 13.4263   1
 -10   1  10 -16.275 12.3527   4
   9  -1 -10 5.52657 10.9760   5
   9  -1 -10 19.8806 10.1905   3
  -9  -1  10 -7.9299 11.5457   1
  -9  -1  10 13.0281 11.4250   4
   9  -1 -10 -1.8971 10.4701   1
   9   1 -10 15.4628 12.2885   1
  -9   1  10 4.56639 10.5553   7
  -9   1  10 7.10982 11.2858   4
   8  -1 -10 13.1784 10.0116   5
  -8  -1  10 28.3387 10.4670   4
   8  -1 -10 9.56580 9.53306   1
  -8  -1  10 9.41038 10.2450   1
   8  -1 -10 14.5576 8.97234   3
  -8   1  10 14.3502 9.16907   7
   8   1 -10 12.1848 10.3509   1
  -8   1  10 16.1585 10.0854   4
  -8   1  10 23.3312 10.3573   1
   7  -1 -10 11.8186 8.60118   1
  -7  -1  10 -3.3858 8.70941   1
  -7  -1  10 7.28113 8.82549   4
   7  -1 -10 -14.376 8.21428   5
  -7   1  10 6.83902 8.70337   1
  -7   1  10 12.1453 8.71649   4
   7   1 -10 3.80894 9.21031   1
  -7   1  10 -14.423 7.02533   7
   6  -1 -10 4.31228 7.41359   1
   6  -1 -10 8.32965 7.94545   5
  -6  -1  10 -1.4338 7.77916   1
  -6  -1  10 21.6022 8.23014   4
   6   1 -10 -2.4600 8.06004   1
  -6   1  10 2.13057 6.18536   7
  -6   1  10 5.64654 7.48311   4
  -6   1  10 19.8880 7.73668   1
  -5  -1  10 464.454 31.5548   4
  -5  -1  10 411.710 31.9874   1
   5  -1 -10 456.114 31.5718   1
   5  -1 -10 432.034 31.7973   5
  -5   1  10 454.022 31.9376   4
  -5   1  10 462.173 30.3438   7
  -5   1  10 443.373 31.6998   1
   5   1 -10 455.614 32.0539   1
  -4  -1  10 196.857 16.2119   1
   4  -1 -10 204.595 16.4966   5
  -4  -1  10 179.835 13.8205   3
   4  -1 -10 187.252 15.7727   1
  -4  -1  10 213.163 16.2186   4
  -4  -1  10 185.048 14.4011   2
  -4  -1  10 201.137 14.1579   2
  -4   1  10 201.166 15.8051   1
   4   1 -10 196.418 16.1147   1
  -4   1  10 236.502 15.6434   4
   3  -1 -10 361.799 24.5428   5
  -3  -1  10 331.893 22.3204   2
   3  -1 -10 324.638 22.2616   7
  -3  -1  10 285.121 22.3530   3
   3  -1 -10 336.767 23.7612   1
  -3  -1  10 367.853 24.3238   1
  -3  -1  10 328.016 24.0340   4
   3   1 -10 309.048 23.9963   1
  -3   1  10 364.474 23.9917   1
  -3   1  10 351.774 23.8509   2
  -3   1  10 323.685 23.2705   4
   2  -1 -10 86.0561 9.24552   1
  -2  -1  10 126.613 9.89818   4
   2  -1 -10 98.7016 9.41426   1
  -2  -1  10 86.5658 7.24114   2
  -2  -1  10 83.1517 9.35499   1
   2  -1 -10 79.4559 9.48845   5
  -2   1  10 83.7173 9.02979   2
  -2   1  10 94.6461 9.27072   1
   2   1 -10 82.1427 9.38606   1
  -2   1  10 112.959 8.45971   4
  -1  -1  10 154.220 12.1782   4
   1  -1 -10 144.259 12.1333   1
  -1  -1  10 121.992 12.2287   1
   1  -1 -10 135.502 12.5497   5
  -1  -1  10 144.982 10.5066   2
   1  -1 -10 164.969 12.4174   1
  -1   1  10 150.812 12.4093   2
   1   1 -10 150.718 12.4283   1
  -1   1  10 151.837 12.3007   1
  -1   1  10 152.882 11.4427   4
   0  -1  10 86.3395 6.92079   2
   0  -1 -10 82.9823 8.61253   1
   0  -1  10 64.2432 8.35299   1
   0  -1 -10 70.8898 8.42651   1
   0  -1 -10 79.4170 8.79694   5
   0   1  10 79.7652 8.48784   1
   0   1 -10 99.6294 8.90285   1
   0   1  10 91.2822 7.58602   4
   0   1 -10 74.5495 6.98124   2
   0   1  10 84.5841 8.59567   2
   1  -1  10 137.194 12.8299   1
   1  -1  10 163.306 11.5562   2
  -1  -1 -10 152.559 12.9146   5
  -1  -1 -10 150.990 12.7906   1
   1   1  10 160.098 11.6993   4
  -1   1 -10 178.750 12.9928   1
   1   1  10 167.306 13.1312   2
  -1   1 -10 142.870 12.2663   7
   1   1  10 145.677 12.8327   1
   2  -1  10 82.7701 8.81234   6
  -2  -1 -10 81.8516 6.52268   7
   2  -1  10 65.2684 8.92789   1
   2  -1  10 92.2841 8.14390   2
  -2  -1 -10 82.3955 8.72387   1
  -2  -1 -10 68.9527 8.67525   5
   2   1  10 101.685 9.34967   1
  -2   1 -10 95.0006 9.18906   1
  -2   1 -10 87.9386 8.40745   7
   2   1  10 89.3511 9.36230   2
  -3  -1 -10 165.369 11.5900   7
   3  -1  10 162.108 13.3733   6
   3  -1  10 205.663 14.1301   1
  -3  -1 -10 139.906 11.4976   4
  -3  -1 -10 150.365 13.1225   5
  -3  -1 -10 146.894 13.4480   1
   3  -1  10 161.647 13.0105   2
   3   1  10 151.155 11.7624   7
  -3   1 -10 184.410 13.6829   1
   3   1  10 135.918 13.4279   1
  -3   1 -10 169.687 13.0677   7
  -3   1 -10 160.641 12.0989   5
   3   1  10 181.063 14.1012   2
  -4  -1 -10 65.3288 7.39629   4
  -4  -1 -10 96.0071 9.56762   5
   4  -1  10 95.9155 9.85757   6
  -4  -1 -10 93.8732 8.21497   7
   4  -1  10 114.001 9.90517   2
   4  -1  10 117.490 10.6707   1
  -4  -1 -10 99.3524 10.2583   1
  -4   1 -10 77.1421 9.77333   1
   4   1  10 104.853 10.9392   2
  -4   1 -10 84.4407 7.69872   5
  -4   1 -10 102.383 9.60939   7
   4   1  10 86.7880 10.4363   1
   5  -1  10 621.617 42.6221   6
  -5  -1 -10 623.098 42.2137   7
  -5  -1 -10 607.954 42.7211   5
   5  -1  10 650.910 43.1694   2
  -5  -1 -10 625.483 43.2589   1
   5  -1  10 640.195 43.6511   1
  -5   1 -10 621.360 43.2293   1
   5   1  10 611.100 43.6833   1
   5   1  10 626.617 43.6646   2
  -5   1 -10 668.972 43.1401   7
   6  -1  10 56.4611 9.19872   6
  -6  -1 -10 82.9764 9.28061   5
  -6  -1 -10 64.5844 8.91155   7
  -6  -1 -10 53.9746 10.1105   1
   6  -1  10 79.9020 10.6528   2
   6  -1  10 75.3760 10.9696   1
   6   1  10 77.4178 11.5885   2
   6   1  10 63.0233 8.15995   6
  -6   1 -10 68.7147 10.3076   1
   6   1  10 84.2614 11.2036   1
  -6   1 -10 79.3019 9.94242   7
   7  -1  10 237.857 19.4901   2
  -7  -1 -10 235.883 19.6646   1
  -7  -1 -10 230.723 18.3806   7
   7  -1  10 234.867 18.6357   6
   7  -1  10 236.125 19.9330   1
   7   1  10 251.613 20.3646   2
   7   1  10 201.558 17.5281   6
  -7   1 -10 235.957 19.1234   7
   7   1  10 210.330 19.9750   1
  -7   1 -10 235.954 19.6500   1
   8  -1  10 -6.1474 8.83469   6
   8  -1  10 14.2359 10.6815   2
   8  -1  10 12.5275 10.7022   3
   8  -1  10 16.2210 10.5335   1
  -8  -1 -10 8.34612 10.1617   1
  -8  -1 -10 8.25075 9.20932   7
   8   1  10 16.4625 11.1988   1
  -8   1 -10 -9.8608 9.37109   7
  -8   1 -10 8.89130 8.84610   4
   8   1  10 -1.4883 11.7189   2
  -8   1 -10 10.1307 10.5035   1
   9  -1  10 2.36439 11.7212   2
   9  -1  10 22.1336 12.4457   1
   9  -1  10 0.31547 12.3363   3
  -9  -1 -10 10.6419 11.9546   1
  -9  -1 -10 8.28401 10.8297   7
   9  -1  10 -3.1343 9.66490   6
  -9   1 -10 3.57605 9.74944   4
  -9   1 -10 0.15514 11.4857   7
  -9   1 -10 4.57874 11.7112   1
   9   1  10 12.3407 13.4960   2
   9   1  10 16.0067 13.0017   1
  10  -1  10 16.6155 13.8766   1
 -10  -1 -10 -4.3500 13.4682   1
 -10  -1 -10 1.92582 12.7640   7
  10  -1  10 -3.1976 13.4744   2
  10  -1  10 12.4818 13.9388   3
 -10   1 -10 -4.7093 12.8322   7
  10   1  10 9.11862 15.0111   2
  10   1  10 -4.0286 14.4104   1
 -10  -2  10 1.71939 14.4480   4
  10  -2 -10 23.9934 13.2270   1
 -10  -2  10 6.47426 15.2429   1
  10  -2 -10 2.14211 14.7419   5
  10  -2 -10 25.6817 14.1327   3
 -10   2  10 24.1920 15.0207   4
   9  -2 -10 6.83274 11.4316   1
  -9  -2  10 20.0533 13.6323   1
   9  -2 -10 12.3862 12.0791   3
   9  -2 -10 12.3802 13.2626   5
  -9  -2  10 5.68254 12.7376   4
  -9   2  10 -3.5497 11.0378   7
  -9   2  10 -5.1834 12.5523   4
   8  -2 -10 6.22844 9.75198   1
  -8  -2  10 16.2510 11.7511   4
   8  -2 -10 13.9852 10.9094   3
   8  -2 -10 43.6363 12.6908   5
  -8  -2  10 3.73091 11.4730   1
  -8   2  10 21.1021 9.77602   7
   8   2 -10 5.82308 12.1160   1
  -8   2  10 6.93445 11.4193   4
   7  -2 -10 23.2025 10.0645   3
  -7  -2  10 8.24840 10.2711   1
  -7  -2  10 15.4024 10.7114   4
   7  -2 -10 1.64064 8.48597   1
   7  -2 -10 15.6545 10.7661   5
  -7   2  10 12.5867 8.12745   7
  -7   2  10 -12.810 9.57922   4
   7   2 -10 20.7302 11.1899   1
   6  -2 -10 26.7147 9.99962   5
  -6  -2  10 -8.2089 8.63269   1
  -6  -2  10 11.3661 9.74684   4
   6  -2 -10 4.06136 7.54030   1
  -6   2  10 30.5157 7.14199   7
   6   2 -10 3.15853 9.38769   1
  -6   2  10 35.5178 9.69753   4
  -5  -2  10 151.749 16.6697   4
   5  -2 -10 201.211 15.8508   1
   5  -2 -10 203.883 17.4603   5
  -5  -2  10 197.015 16.7877   1
   5   2 -10 183.976 16.7234   1
  -5   2  10 200.399 14.2412   7
  -5   2  10 174.663 16.2108   4
  -4  -2  10 211.087 16.7718   4
  -4  -2  10 180.640 16.3780   1
   4  -2 -10 222.143 17.1093   5
   4  -2 -10 208.350 15.6924   1
  -4   2  10 167.876 15.6734   1
  -4   2  10 164.460 15.7707   4
   4   2 -10 194.239 16.5450   1
  -4   2  10 201.458 13.8866   7
   3  -2 -10 1089.87 69.8075   1
   3  -2 -10 1096.92 70.6374   5
  -3  -2  10 1042.00 70.2093   1
  -3   2  10 1017.96 70.2809   2
  -3   2  10 1015.13 69.6412   1
  -3   2  10 1030.56 69.1339   4
   3   2 -10 1051.39 70.1419   1
   2  -2 -10 122.453 11.9070   5
  -2  -2  10 103.448 8.96247   3
  -2  -2  10 131.584 11.2631   1
  -2  -2  10 107.511 11.3103   6
   2  -2 -10 127.591 10.6452   1
   2  -2 -10 101.121 10.4549   1
  -2   2  10 99.0656 11.1436   2
  -2   2  10 108.518 10.0247   4
  -2   2  10 102.313 10.3400   1
   2   2 -10 116.117 11.2840   1
  -1  -2  10 57.7268 7.02063   3
  -1  -2  10 72.8028 8.34112   1
   1  -2 -10 67.8441 8.09947   1
   1  -2 -10 52.1950 8.04175   1
  -1  -2  10 80.2771 9.05270   6
   1  -2 -10 53.4434 8.80839   5
  -1   2  10 68.1100 7.37002   4
  -1   2  10 63.3535 8.07226   1
  -1   2  10 69.7542 9.22960   2
   1   2 -10 77.7711 8.73529   1
   0  -2  10 6.44987 6.10638   1
   0  -2  10 7.20993 6.71223   1
   0  -2 -10 6.78610 5.85370   1
   0  -2 -10 8.92561 5.67877   1
   0  -2  10 16.4335 6.73969   6
   0  -2  10 4.60770 5.56101   3
   0  -2 -10 -8.1180 6.29516   5
   0   2 -10 7.35631 6.22707   1
   0   2  10 8.16411 6.44976   1
   0   2  10 6.67995 4.62015   4
   0   2  10 10.8214 6.66148   2
  -1  -2 -10 6.24699 6.59682   5
  -1  -2 -10 5.84873 5.52492   1
   1  -2  10 8.52388 6.37247   6
  -1  -2 -10 6.05881 6.25019   1
   1  -2  10 3.86486 4.02310   2
   1  -2  10 4.85254 6.20453   3
   1  -2  10 3.40929 6.47604   1
   1  -2  10 3.43388 5.88682   1
  -1   2 -10 3.04703 6.02673   1
   1   2  10 -2.4996 4.22740   4
   1   2  10 0.86705 5.88820   1
   1   2  10 -0.4271 6.51784   2
  -1   2 -10 -8.9582 6.03625   7
  -1   2 -10 1.98045 4.05265   2
  -2  -2 -10 14.5242 6.21494   1
   2  -2  10 10.9600 5.09532   2
  -2  -2 -10 20.1027 7.21872   5
   2  -2  10 9.42891 6.70621   1
   2  -2  10 15.8075 7.87262   1
   2  -2  10 18.6568 6.87246   6
   2  -2  10 2.92880 6.72634   3
   2   2  10 17.3842 4.34308   4
   2   2  10 18.3227 7.74182   2
  -2   2 -10 7.96336 6.49801   7
  -2   2 -10 13.0361 6.56921   1
   2   2  10 9.27078 6.52371   1
  -3  -2 -10 50.0120 8.05640   1
   3  -2  10 46.9874 8.34649   6
   3  -2  10 42.2339 8.65212   3
  -3  -2 -10 41.8268 8.55374   5
   3  -2  10 59.0275 7.24654   2
   3  -2  10 46.8783 8.11602   1
  -3   2 -10 40.2505 8.26225   7
   3   2  10 39.8603 8.30067   1
  -3   2 -10 46.6098 8.01575   1
   3   2  10 34.2165 8.70720   2
   4  -2  10 -7.7773 6.84243   1
  -4  -2 -10 8.15797 7.63708   5
   4  -2  10 4.42403 7.97372   3
  -4  -2 -10 3.34763 6.82501   1
   4  -2  10 1.51615 7.20587   6
   4  -2  10 4.34405 6.60533   2
  -4  -2 -10 5.90545 4.79921   7
   4   2  10 -5.2107 7.53255   1
  -4   2 -10 1.69088 4.54425   5
  -4   2 -10 8.90193 7.32973   1
   4   2  10 15.1550 8.72299   2
  -4   2 -10 5.73018 7.45029   7
   5  -2  10 31.7278 8.64768   1
  -5  -2 -10 20.8675 6.29535   7
   5  -2  10 31.8777 8.30493   2
   5  -2  10 37.0349 9.58291   3
   5  -2  10 20.6199 8.47545   6
  -5  -2 -10 24.2270 8.83410   5
  -5  -2 -10 37.3788 8.61795   1
   5   2  10 16.7883 9.48069   2
   5   2  10 26.5350 9.41884   1
  -5   2 -10 35.4393 8.71850   1
  -5   2 -10 22.3327 8.72333   7
   6  -2  10 506.051 33.1826   2
  -6  -2 -10 457.629 33.4868   5
   6  -2  10 471.320 33.9777   3
   6  -2  10 467.913 33.2733   6
  -6  -2 -10 438.637 32.2348   7
   6  -2  10 457.964 33.6989   1
  -6  -2 -10 445.294 33.5792   1
  -6   2 -10 483.095 33.6921   7
   6   2  10 456.064 34.3445   2
  -7  -2 -10 110.537 13.0217   7
   7  -2  10 104.309 14.0211   1
   7  -2  10 112.829 13.8125   6
  -7  -2 -10 99.9056 13.8433   1
  -7  -2 -10 114.543 14.1742   5
   7  -2  10 144.034 14.4609   2
   7  -2  10 150.435 15.1627   3
   7   2  10 143.624 16.1616   2
  -7   2 -10 115.599 14.4666   7
  -8  -2 -10 78.6191 14.0219   1
  -8  -2 -10 74.4491 13.0374   7
   8  -2  10 96.0686 14.8033   3
   8  -2  10 101.187 14.3867   2
   8  -2  10 83.6378 13.1826   6
   8  -2  10 102.702 13.7424   1
  -8   2 -10 83.2342 14.0865   7
  -8   2 -10 105.547 13.6128   4
   8   2  10 58.0032 15.4111   2
  -9  -2 -10 -11.335 12.4187   1
   9  -2  10 0.58644 13.2979   3
   9  -2  10 12.8155 13.2695   2
  -9  -2 -10 7.19307 12.5348   7
   9  -2  10 1.57166 11.7692   6
   9  -2  10 -0.2555 12.5814   1
  -9   2 -10 -10.689 11.8869   4
   9   2  10 -20.393 15.1452   2
  -9   2 -10 0.99666 13.1184   7
  10  -2  10 -4.4710 14.9319   3
 -10  -2 -10 0.45802 15.0256   1
 -10  -2 -10 11.8445 15.1948   7
  10  -2  10 1.47592 15.2510   2
  10  -2  10 12.7968 14.4771   1
  10  -2  10 2.70421 13.7328   6
 -10   2 -10 -1.1555 13.3985   4
  10   2  10 6.88251 18.0201   2
 -10   2 -10 17.5215 15.5845   7
  -9  -3  10 -7.0967 15.1961   1
  -9  -3  10 6.36243 16.2957   4
   9  -3 -10 17.9514 12.1860   1
   9  -3 -10 -16.337 15.3203   5
   9  -3 -10 -20.735 14.5017   3
  -9   3  10 9.39173 15.6024   4
   8  -3 -10 -11.027 13.8070   5
  -8  -3  10 -3.7195 14.0141   4
   8  -3 -10 5.58164 13.6133   3
   8  -3 -10 -2.7100 10.1575   1
  -8  -3  10 -4.9757 13.1395   1
  -8   3  10 18.7944 13.7437   4
  -7  -3  10 39.9255 13.2244   1
   7  -3 -10 32.7347 13.2254   3
   7  -3 -10 53.5552 13.9976   5
  -7  -3  10 22.0450 11.6203   6
   7  -3 -10 39.1202 10.3955   1
  -7   3  10 40.2847 12.7895   4
   6  -3 -10 8.24492 8.74258   1
  -6  -3  10 26.2295 11.2257   1
  -6  -3  10 18.7186 10.3701   6
   6  -3 -10 39.3626 12.4414   5
  -6   3  10 9.98856 10.9254   4
  -5  -3  10 145.842 15.5592   1
   5  -3 -10 176.979 16.9365   5
   5  -3 -10 166.636 14.3194   1
  -5  -3  10 127.550 15.0328   6
  -5   3  10 165.989 15.4699   4
   4  -3 -10 -4.3876 9.70656   5
  -4  -3  10 4.47875 8.88361   1
   4  -3 -10 10.9284 7.32088   1
  -4  -3  10 12.8769 9.03472   6
  -4   3  10 12.6074 9.65677   2
  -4   3  10 10.8936 8.70558   4
  -3  -3  10 51.9948 9.22337   1
   3  -3 -10 32.7622 7.81450   1
  -3  -3  10 42.6534 9.54143   6
   3  -3 -10 39.5905 10.4575   5
  -3   3  10 36.1583 8.79194   4
  -3   3  10 40.3989 10.2593   2
   2  -3 -10 210.355 18.8215   5
  -2  -3  10 210.976 17.7141   6
   2  -3 -10 224.122 16.5061   1
  -2  -3  10 212.241 17.4376   1
  -2   3  10 210.890 18.6822   2
  -2   3  10 204.876 16.8370   4
   1  -3 -10 71.5226 10.9996   5
  -1  -3  10 45.6318 9.45339   6
  -1  -3  10 57.3716 9.20229   1
  -1  -3  10 53.8568 7.85049   3
   1  -3 -10 65.2770 8.17519   1
  -1   3  10 65.1447 10.9918   2
  -1   3  10 74.1902 8.49164   4
   0  -3  10 86.2211 9.30347   3
   0  -3 -10 107.283 11.9632   5
   0  -3 -10 85.8615 8.99856   1
   0  -3  10 89.9104 10.0557   1
   0  -3  10 63.0529 10.7248   6
   0   3  10 62.3239 8.35006   4
   0   3  10 58.1082 11.0273   2
   1  -3  10 2.25064 7.40187   3
  -1  -3 -10 7.10810 6.37748   1
   1  -3  10 11.3831 8.42206   6
  -1  -3 -10 -12.155 8.44892   5
   1  -3  10 0.18881 7.18922   1
   1   3  10 0.64281 5.44066   4
  -1   3 -10 11.0714 8.76913   7
   1   3  10 9.87009 8.85827   2
  -2  -3 -10 22.0973 9.71393   5
   2  -3  10 -0.8588 7.91162   3
   2  -3  10 -0.0847 8.31468   6
  -2  -3 -10 11.3610 6.55869   1
   2  -3  10 0.67083 7.33099   1
  -2   3 -10 1.82520 8.58998   7
   2   3  10 7.45009 9.35257   2
   3  -3  10 47.7464 8.91828   1
   3  -3  10 40.2231 9.69313   6
  -3  -3 -10 28.2912 7.92238   1
  -3  -3 -10 31.8235 10.4891   5
   3  -3  10 36.4270 9.58349   3
  -3   3 -10 10.7647 9.52631   7
   3   3  10 24.9143 10.4435   2
   4  -3  10 245.571 18.6453   3
   4  -3  10 200.817 18.1934   6
  -4  -3 -10 181.225 19.0421   5
  -4  -3 -10 205.828 17.3248   1
   4  -3  10 197.055 17.3706   1
  -4   3 -10 195.529 18.6185   7
   4   3  10 224.680 19.5987   2
   5  -3  10 9.93324 9.40149   1
   5  -3  10 28.2904 11.0716   3
  -5  -3 -10 9.46754 11.1019   5
   5  -3  10 10.1407 9.98413   6
  -5  -3 -10 11.8953 8.85135   1
   5   3  10 0.67680 11.1495   2
  -5   3 -10 26.9604 10.7444   7
   6  -3  10 9.15905 11.6758   3
  -6  -3 -10 12.9075 12.2648   5
   6  -3  10 13.0605 11.4259   6
   6  -3  10 17.6327 10.2819   1
  -6  -3 -10 22.4777 10.2831   1
   6   3  10 8.39261 12.9378   2
  -6   3 -10 37.0165 12.2303   7
   7  -3  10 13.0885 11.9742   6
   7  -3  10 -8.4562 10.4641   1
  -7  -3 -10 18.5387 11.5455   1
   7  -3  10 7.48819 12.9952   3
   7   3  10 38.8753 15.0688   2
  -7   3 -10 15.2889 13.2310   7
   8  -3  10 102.089 16.3492   6
   8  -3  10 115.366 15.6313   1
   8  -3  10 78.1449 17.3397   3
  -8  -3 -10 89.3002 15.9377   1
   8   3  10 103.837 19.1648   2
  -8   3 -10 99.9663 17.5136   7
  -8   3 -10 88.2947 16.0565   4
   6  -4 -10 0.27951 9.72248   1
   6  -4 -10 13.5659 15.5539   5
  -6  -4  10 25.3631 13.2911   1
  -6   4  10 7.41917 14.3371   2
  -6   4  10 -5.9651 13.7624   4
  -5  -4  10 -13.746 12.2447   6
   5  -4 -10 10.1918 9.00851   1
  -5  -4  10 11.2398 11.8164   1
   5  -4 -10 17.3591 14.3879   5
  -5   4  10 6.58647 12.6367   4
  -5   4  10 -0.5349 13.3321   2
   4  -4 -10 30.2680 13.9883   5
  -4  -4  10 23.4562 12.3088   6
  -4  -4  10 39.8055 11.3107   1
   4  -4 -10 37.5116 8.52393   1
  -4   4  10 14.6752 11.9125   4
  -4   4  10 35.6286 13.4703   2
   3  -4 -10 1.18560 7.00935   1
  -3  -4  10 -19.226 10.8640   6
  -3  -4  10 3.20390 9.64556   1
   3  -4 -10 -1.5498 12.3246   5
  -3   4  10 14.8652 10.7947   4
  -3   4  10 2.80624 12.0969   2
   2  -4 -10 10.8197 6.78225   1
  -2  -4  10 10.0364 9.39121   1
  -2  -4  10 -3.1729 10.8560   6
   2  -4 -10 19.0136 12.6996   5
  -2   4  10 25.7279 12.7904   2
  -2   4  10 7.93165 9.67340   4
  -1  -4  10 17.8756 11.3181   6
   1  -4 -10 34.2703 12.8897   5
   1  -4 -10 12.3424 6.82427   1
  -1  -4  10 12.1904 9.08966   1
  -1   4  10 44.5932 13.1522   2
   0  -4 -10 3.86760 12.2060   5
   0  -4  10 8.97664 8.78156   1
   0  -4 -10 3.66919 6.81280   1
   0  -4  10 0.81102 10.9871   6
   0   4  10 -6.2524 11.5058   2
   0   4 -10 9.43590 11.7830   7
  -1  -4 -10 0.53621 12.1537   5
  -1  -4 -10 -4.2815 6.95843   1
   1  -4  10 13.4311 11.0982   6
   1  -4  10 6.08816 8.76222   1
   1  -4  10 16.0392 10.1674   3
   1   4  10 -1.9025 11.6961   2
  -1   4 -10 -5.4419 11.7248   7
  -2  -4 -10 -6.4189 7.34453   1
   2  -4  10 -9.8601 8.56599   1
   2  -4  10 3.83706 10.4282   3
   2  -4  10 12.7885 11.0945   6
  -2  -4 -10 -6.1538 12.3548   5
  -2   4 -10 -22.473 11.2409   7
   2   4  10 -9.2285 12.2107   2
  -3  -4 -10 49.2171 9.77075   1
  -3  -4 -10 61.4367 15.1140   5
   3  -4  10 62.3110 13.6058   6
   3  -4  10 58.2112 13.0126   3
   3  -4  10 50.0000 10.3836   1
   3   4  10 67.9830 14.8940   2
  -3   4 -10 48.6791 13.8347   7
  -4  -4 -10 -8.7505 13.9843   5
   4  -4  10 9.68727 12.7306   6
   4  -4  10 2.71538 9.83501   1
  -4  -4 -10 -5.3960 9.10347   1
   4  -4  10 0.99982 12.6009   3
  -4   4 -10 -6.4605 12.7738   7
   4   4  10 28.0058 14.4654   2
   5  -4  10 47.7723 15.0008   3
   5  -4  10 37.6257 13.9636   6
  -5  -4 -10 49.6796 16.4495   5
  -5  -4 -10 44.4076 11.4917   1
   5  -4  10 32.5880 11.0073   1
  -5   4 -10 42.0803 14.8405   7
   5   4  10 26.9123 15.3762   2
   6  -4  10 21.0346 11.3140   1
   6  -4  10 2.51633 15.2265   3
   6  -4  10 21.6170 14.7485   6
  -6  -4 -10 24.1040 17.5781   5
  -6  -4 -10 44.5129 12.6566   1
   6   4  10 10.1008 16.4704   2
  -6   4 -10 13.3394 15.2859   7
   1  -5 -10 -13.197 16.9176   5
  -1  -5  10 5.83479 11.2487   1
  -1  -5  10 1.56068 15.3399   6
  -1   5  10 23.3507 16.9527   2
   1   5 -10 -6.8101 16.6491   7
   0  -5  10 -7.5961 14.8889   6
   0  -5 -10 6.19794 17.5274   5
   0  -5  10 -0.9434 10.5977   1
   0   5 -10 -17.959 16.4386   7
   0   5  10 -10.295 16.1625   2
  11   0 -11 -11.136 14.7696   1
 -11   0  11 -1.8981 14.0926   7
 -11   0  11 15.8075 14.9651   4
 -10   0  11 -5.4868 12.4532   4
 -10   0  11 -14.082 11.4420   7
 -10   0  11 -4.0718 13.8017   1
  10   0 -11 -10.033 13.0020   1
   9   0 -11 7.87439 11.7707   1
  -9   0  11 10.3066 12.0728   1
  -9   0  11 4.18709 11.0285   4
  -8   0  11 8.62047 9.71486   4
  -8   0  11 8.09356 10.6655   1
   8   0 -11 6.70662 10.6360   1
   7   0 -11 6.40082 9.19924   1
  -7   0  11 10.8006 9.29394   1
  -7   0  11 -0.4183 8.56552   4
  -6   0  11 -6.1821 8.01427   1
   6   0 -11 -2.0535 7.96715   1
  -6   0  11 -4.1874 7.50936   4
  -5   0  11 15.0015 7.14158   4
  -5   0  11 -12.338 6.61534   1
   5   0 -11 -5.1283 6.88779   1
  -4   0  11 -1.4282 6.16024   1
   4   0 -11 -7.0738 6.21986   1
  -4   0  11 9.63993 6.55762   4
  -4   0  11 -1.3519 5.20102   2
  -3   0  11 9.09061 5.98980   4
  -3   0  11 -5.1468 5.85338   1
   3   0 -11 -2.9492 5.81187   1
  -3   0  11 0.28878 4.79548   2
  -2   0  11 -3.0919 5.36461   1
  -2   0  11 0.68564 5.18526   4
  -2   0  11 -3.2833 4.70110   2
   2   0 -11 5.40709 5.87418   1
  -1   0  11 -6.6129 5.16368   1
   1   0 -11 0.05687 3.53209   7
  -1   0  11 -2.8188 4.41803   2
  -1   0  11 -0.1248 5.01729   4
   1   0 -11 -9.3190 5.10689   1
   0   0 -11 3.67288 3.64447   7
   0   0  11 3.30110 4.74840   2
   0   0  11 -0.7280 4.94538   4
   0   0 -11 -9.9909 5.16473   1
   0   0 -11 -4.2615 4.87554   5
   0   0  11 0.63767 5.56648   1
  -1   0 -11 -1.9215 4.86763   5
   1   0  11 3.02555 4.99672   2
  -1   0 -11 1.85221 3.71179   7
  -1   0 -11 9.38193 5.68585   1
   1   0  11 1.73449 5.42256   1
  -2   0 -11 2.23362 4.05346   7
  -2   0 -11 -7.8751 5.41719   1
   2   0  11 2.60356 5.43344   2
   2   0  11 0.29676 5.94951   1
  -2   0 -11 0.65431 5.00318   5
   3   0  11 -3.3853 5.94548   2
   3   0  11 7.38420 6.50321   1
  -3   0 -11 -9.1097 5.74504   1
  -3   0 -11 1.08530 4.49089   7
  -3   0 -11 0.72501 5.06927   5
   4   0  11 -3.5309 6.73982   1
   4   0  11 7.66157 7.20056   2
  -4   0 -11 -0.5840 6.64298   1
  -4   0 -11 4.46071 5.20706   7
   4   0  11 3.89314 6.14660   6
  -4   0 -11 0.73851 5.15109   5
  -5   0 -11 1.59103 7.37153   1
  -5   0 -11 -0.2142 5.45510   5
   5   0  11 0.63808 7.51138   1
   5   0  11 -11.075 7.56465   2
   5   0  11 -4.5706 6.31423   6
  -5   0 -11 -2.9637 5.84809   7
   6   0  11 -2.6561 8.74272   1
  -6   0 -11 2.56006 8.27991   1
   6   0  11 0.82858 6.81035   6
   6   0  11 -2.2741 9.12618   2
  -6   0 -11 -3.8292 5.61701   5
  -6   0 -11 9.53954 7.30650   7
   7   0  11 -7.1594 7.47314   6
  -7   0 -11 -2.3875 8.07423   7
  -7   0 -11 -4.5655 6.63501   4
   7   0  11 3.58362 9.72748   1
   7   0  11 -4.4615 10.1168   2
  -7   0 -11 -0.9068 9.05999   1
   8   0  11 -12.875 10.6082   2
  -8   0 -11 -1.9766 9.47822   7
  -8   0 -11 4.25184 10.7782   1
   8   0  11 -2.4645 8.65808   6
   8   0  11 -8.0992 10.7615   1
   9   0  11 -7.1962 12.3707   2
  -9   0 -11 3.65009 11.9925   1
   9   0  11 -12.513 12.3305   1
  -9   0 -11 -5.8983 11.0301   7
 -10   0 -11 5.82599 14.3074   1
  10   0  11 4.55155 14.6441   1
  10   0  11 -2.5338 14.3579   2
 -10   0 -11 -3.0650 12.9611   7
 -10  -1  11 3.01928 13.9702   4
  10  -1 -11 18.4499 13.5527   5
 -10  -1  11 2.91978 14.5949   1
  10  -1 -11 3.18688 13.0754   1
 -10   1  11 -20.915 13.4580   4
  10   1 -11 -1.8734 14.3906   1
 -10   1  11 10.0448 12.7255   7
   9  -1 -11 13.5746 11.9839   5
  -9  -1  11 -3.3457 12.4325   1
   9  -1 -11 7.87301 11.7877   1
  -9  -1  11 0.05759 11.9923   4
  -9   1  11 -0.4513 10.5912   7
   9   1 -11 9.48373 12.9122   1
  -9   1  11 -5.2315 11.9530   4
  -8  -1  11 8.28743 11.1518   1
  -8  -1  11 -3.7604 10.4696   4
   8  -1 -11 5.69000 10.5094   5
   8  -1 -11 7.18553 10.3014   1
  -8   1  11 5.16217 9.07362   7
   8   1 -11 7.18222 11.3626   1
  -8   1  11 -9.8486 10.3393   4
   7  -1 -11 122.284 14.2030   5
  -7  -1  11 116.689 14.0381   4
   7  -1 -11 112.191 13.5735   1
  -7  -1  11 121.243 14.5055   1
   7   1 -11 115.951 14.3832   1
  -7   1  11 139.558 14.2853   4
  -7   1  11 117.849 12.0912   7
  -7   1  11 116.013 13.7381   1
  -6  -1  11 108.442 11.7902   4
   6  -1 -11 62.0420 10.6245   1
   6  -1 -11 94.9077 11.9055   5
  -6  -1  11 99.9587 12.2229   1
  -6   1  11 94.4791 9.57743   7
   6   1 -11 86.9545 11.9874   1
  -6   1  11 71.5511 11.0256   1
  -6   1  11 73.8512 11.0947   4
  -5  -1  11 187.605 15.8398   4
   5  -1 -11 165.113 15.3687   1
   5  -1 -11 182.491 16.2117   5
  -5  -1  11 198.906 16.2054   1
  -5   1  11 183.313 15.7163   1
   5   1 -11 162.335 15.8335   1
  -5   1  11 194.173 16.0397   4
  -4  -1  11 410.462 30.6473   1
  -4  -1  11 442.568 28.7509   2
   4  -1 -11 447.836 30.9400   5
  -4  -1  11 390.709 30.2170   4
   4  -1 -11 415.126 30.2210   1
   4   1 -11 424.645 30.6383   1
  -4   1  11 429.701 30.3594   1
  -4   1  11 419.291 30.2038   4
  -4   1  11 449.554 30.5504   2
  -3  -1  11 -5.0778 6.28343   1
  -3  -1  11 5.13290 4.08388   2
  -3  -1  11 10.8499 4.75626   3
   3  -1 -11 2.99641 6.24868   1
  -3  -1  11 5.24239 6.73714   4
   3  -1 -11 -1.3254 6.68621   5
   3  -1 -11 11.2045 4.00368   7
  -3   1  11 -2.0285 5.56400   4
  -3   1  11 8.70306 6.11098   1
   3   1 -11 14.5335 6.77380   1
  -3   1  11 1.10965 5.93728   2
   2  -1 -11 18.5213 6.79988   5
  -2  -1  11 9.35744 6.60970   4
  -2  -1  11 26.2525 4.43989   2
   2  -1 -11 31.0457 6.75638   1
  -2  -1  11 19.6695 6.58056   1
  -2   1  11 24.8469 5.90942   4
  -2   1  11 37.7551 6.75251   1
   2   1 -11 17.4541 6.80051   1
  -2   1  11 22.0037 6.54955   2
   1  -1 -11 -6.9533 5.67095   5
   1  -1 -11 6.96207 5.88679   1
  -1  -1  11 -4.4467 5.62324   4
  -1  -1  11 1.36903 3.78761   2
  -1  -1  11 7.67716 5.86880   1
  -1   1  11 9.77613 5.19400   4
  -1   1  11 7.54728 5.82718   2
   1   1 -11 -4.9570 5.49002   1
  -1   1  11 0.43296 5.58922   1
   0  -1 -11 -2.4445 5.51361   1
   0  -1  11 9.58432 4.30015   2
   0  -1 -11 4.32126 5.81016   5
   0  -1  11 7.93663 6.03161   1
   0   1  11 -5.5319 5.39004   2
   0   1  11 0.61735 4.52976   4
   0   1  11 1.89793 5.66562   1
   0   1 -11 -13.009 5.39088   1
  -1  -1 -11 16.9408 6.38433   5
   1  -1  11 40.2356 7.05540   1
   1  -1  11 31.6779 5.51340   2
  -1  -1 -11 26.5748 6.64383   1
  -1   1 -11 34.9133 6.10367   7
   1   1  11 19.6566 6.64032   1
  -1   1 -11 32.9884 6.83623   1
   1   1  11 46.5719 7.39961   2
   1   1  11 24.8623 5.54932   4
  -2  -1 -11 2.53061 5.82268   1
   2  -1  11 10.4219 5.55932   2
   2  -1  11 -7.4688 5.79716   6
  -2  -1 -11 9.45036 6.16055   5
  -2  -1 -11 10.5472 3.35120   7
   2  -1  11 10.6672 6.57116   1
  -2   1 -11 5.36633 6.22887   1
   2   1  11 8.73831 6.52214   1
  -2   1 -11 7.40626 5.45204   7
   2   1  11 4.81199 6.36790   2
  -2   1 -11 6.65667 5.10571   5
  -3  -1 -11 398.577 28.9431   1
  -3  -1 -11 380.481 27.0886   7
  -3  -1 -11 406.445 28.6526   5
   3  -1  11 422.060 29.3097   1
   3  -1  11 421.393 28.2489   2
   3  -1  11 406.939 28.6672   6
   3   1  11 387.746 28.9248   2
  -3   1 -11 422.108 28.4627   7
  -3   1 -11 418.645 27.8416   5
   3   1  11 406.092 29.2142   1
  -3   1 -11 401.367 28.8667   1
  -4  -1 -11 482.418 35.7063   5
   4  -1  11 530.525 35.7730   6
  -4  -1 -11 479.733 34.6335   7
   4  -1  11 541.622 35.6695   2
  -4  -1 -11 506.170 36.2865   1
   4  -1  11 517.063 36.5251   1
  -4   1 -11 525.866 35.7514   7
   4   1  11 516.017 36.3258   2
   4   1  11 510.138 36.6140   1
  -4   1 -11 517.246 36.2290   1
  -4   1 -11 566.898 34.7796   5
   5  -1  11 4.68871 7.89629   2
   5  -1  11 -0.1898 7.78877   1
  -5  -1 -11 3.17053 7.34284   1
  -5  -1 -11 7.62129 6.94490   5
   5  -1  11 6.14149 7.07734   6
  -5  -1 -11 0.53788 6.04706   7
  -5   1 -11 5.94969 7.78111   1
   5   1  11 8.88656 8.69115   2
  -5   1 -11 10.2154 7.19036   7
   5   1  11 3.37718 8.20254   1
   6  -1  11 177.517 16.2425   2
  -6  -1 -11 170.768 14.8149   7
   6  -1  11 187.094 15.5565   6
  -6  -1 -11 194.118 15.1334   5
   6  -1  11 168.555 16.6405   1
  -6  -1 -11 197.148 16.6848   1
   6   1  11 162.863 14.3365   6
   6   1  11 190.094 17.1869   2
  -6   1 -11 158.796 15.5130   7
  -6   1 -11 175.670 16.1634   1
   6   1  11 167.883 16.6318   1
  -7  -1 -11 -4.4464 8.11568   7
   7  -1  11 2.47508 10.0238   1
   7  -1  11 -2.6815 9.65992   2
  -7  -1 -11 -1.0289 9.45892   1
  -7  -1 -11 -1.1010 8.06116   5
   7  -1  11 -5.4448 8.50804   6
   7   1  11 0.92001 10.1345   1
  -7   1 -11 7.00451 9.73747   1
  -7   1 -11 -4.6858 8.78958   7
   7   1  11 0.80930 10.9129   2
   8  -1  11 3.61834 11.2612   2
  -8  -1 -11 0.48230 10.6326   1
   8  -1  11 9.79768 9.60515   6
  -8  -1 -11 -0.3909 9.51317   7
   8  -1  11 -15.942 10.7505   3
   8  -1  11 -2.3204 10.9439   1
  -8   1 -11 -7.6369 10.7152   1
  -8   1 -11 15.5696 9.60674   4
   8   1  11 -7.0605 11.0491   1
  -8   1 -11 -0.1402 10.2833   7
   8   1  11 2.00536 12.7131   2
  -9  -1 -11 -4.5704 11.2659   7
   9  -1  11 9.15256 12.8202   2
   9  -1  11 -4.6172 10.4405   6
   9  -1  11 -20.584 12.5622   3
   9  -1  11 5.73704 12.7159   1
  -9  -1 -11 -1.5542 12.3371   1
  -9   1 -11 -9.5945 12.8842   1
   9   1  11 -0.8041 13.6685   1
   9   1  11 -0.8533 14.3223   2
  -9   1 -11 10.3617 10.5794   4
  -9   1 -11 -0.1685 12.3040   7
 -10  -1 -11 -13.034 13.8748   1
  10  -1  11 -22.952 14.3239   3
 -10  -1 -11 -2.1727 13.4990   7
  10  -1  11 19.7549 14.8710   2
  10  -1  11 5.94821 14.6655   1
 -10   1 -11 -0.8663 13.7399   7
  10   1  11 -3.6644 16.3984   1
  10   1  11 18.9016 16.3640   2
 -10  -2  11 3.40626 16.3113   1
  10  -2 -11 21.0655 13.9226   1
  10  -2 -11 3.83086 15.8269   5
 -10  -2  11 -1.8980 15.7979   4
  10  -2 -11 10.8390 14.6037   3
 -10   2  11 32.1145 16.3839   4
  -9  -2  11 3.70088 14.2687   1
   9  -2 -11 -1.6077 14.0248   5
  -9  -2  11 -5.3809 13.7510   4
   9  -2 -11 4.03408 12.0855   1
  -9   2  11 -4.6460 13.4371   4
  -8  -2  11 4.96006 12.5163   4
  -8  -2  11 -6.1538 12.1380   1
   8  -2 -11 3.91297 10.3322   1
   8  -2 -11 0.43541 12.5381   5
  -8   2  11 -5.7590 11.8712   4
   8   2 -11 1.30048 13.2211   1
  -7  -2  11 14.4943 11.3980   1
  -7  -2  11 14.1806 11.7260   4
   7  -2 -11 -6.0260 11.0757   5
   7  -2 -11 3.52448 9.08496   1
  -7   2  11 19.5788 10.9867   4
   7   2 -11 14.2695 11.6075   1
  -6  -2  11 21.4170 10.3915   1
   6  -2 -11 21.9273 8.90835   1
   6  -2 -11 30.1837 11.0117   5
  -6  -2  11 37.0129 11.3109   4
  -6   2  11 14.8857 9.69940   4
   6   2 -11 26.0024 10.4910   1
   5  -2 -11 22.7009 10.0012   5
   5  -2 -11 15.8010 7.96557   1
  -5  -2  11 16.0239 9.68287   4
  -5  -2  11 35.9887 9.57536   1
  -5   2  11 -2.5437 8.25326   4
   5   2 -11 21.6522 9.36282   1
  -4  -2  11 8.40479 8.49800   4
   4  -2 -11 13.7191 7.44909   1
  -4  -2  11 10.5262 8.09726   1
   4  -2 -11 12.6785 8.88452   5
  -4   2  11 1.31378 7.92389   2
   4   2 -11 8.58461 8.42371   1
  -4   2  11 12.3310 7.57498   4
   3  -2 -11 16.7332 7.12909   1
   3  -2 -11 22.1812 8.67920   5
  -3  -2  11 19.0323 7.82461   1
  -3   2  11 19.6202 7.12725   4
   3   2 -11 18.7985 8.05990   1
  -3   2  11 10.3614 7.76651   2
  -3   2  11 16.3901 7.39404   1
  -2  -2  11 73.9208 7.48519   3
   2  -2 -11 84.4665 9.31266   1
  -2  -2  11 61.1913 9.44263   1
  -2  -2  11 63.9566 9.79868   6
   2  -2 -11 73.8685 10.5553   5
  -2   2  11 80.4492 9.28512   1
   2   2 -11 70.0060 9.84975   1
  -2   2  11 82.3231 10.1693   2
  -2   2  11 61.5801 8.63931   4
   1  -2 -11 3.53208 6.32044   1
  -1  -2  11 1.31702 6.61020   1
  -1  -2  11 6.09155 5.81186   3
   1  -2 -11 0.75889 7.18069   5
  -1  -2  11 1.41515 7.14927   6
  -1   2  11 1.54764 6.46974   1
   1   2 -11 6.09770 6.98275   1
  -1   2  11 -3.5882 5.40492   4
  -1   2  11 6.72901 7.52258   2
   0  -2 -11 -4.8287 6.87769   5
   0  -2  11 -6.9061 6.72664   6
   0  -2  11 -3.4731 6.06592   3
   0  -2  11 -3.8454 6.60664   1
   0  -2 -11 -11.679 5.85643   1
   0   2  11 -2.9194 4.99152   4
   0   2 -11 0.57458 6.94571   1
   0   2  11 11.2436 7.31463   2
   0   2  11 5.22794 6.68728   1
  -1  -2 -11 52.0399 8.41313   1
   1  -2  11 62.2802 9.26615   6
   1  -2  11 62.1335 6.79435   2
   1  -2  11 63.3428 8.83261   3
  -1  -2 -11 70.9557 9.76837   5
   1  -2  11 76.7186 9.18544   1
   1   2  11 74.8404 7.15041   4
  -1   2 -11 76.7208 9.27541   1
  -1   2 -11 71.0362 9.48742   7
   1   2  11 70.5937 10.0042   2
   1   2  11 49.5205 8.82884   1
   2  -2  11 48.3420 6.73703   2
   2  -2  11 30.3923 8.13938   6
  -2  -2 -11 20.3348 8.14030   5
  -2  -2 -11 36.8708 7.69732   1
   2  -2  11 55.2578 8.70163   3
   2  -2  11 43.5262 8.39557   1
   2   2  11 30.9835 8.14350   1
   2   2  11 36.0416 5.63338   4
  -2   2 -11 26.4371 7.85517   1
  -2   2 -11 32.3805 7.97333   7
   2   2  11 48.5934 9.33962   2
  -3  -2 -11 1.69812 7.63578   5
   3  -2  11 18.2592 7.75868   6
   3  -2  11 -1.3516 7.24736   1
  -3  -2 -11 -2.7218 6.93765   1
   3  -2  11 -0.7168 6.38325   2
   3  -2  11 8.99837 8.30851   3
   3   2  11 1.30203 7.85189   1
  -3   2 -11 -0.9825 7.27604   7
  -3   2 -11 -2.8722 7.29470   1
   3   2  11 -2.9251 8.07953   2
   4  -2  11 23.5997 7.73340   2
  -4  -2 -11 -11.862 7.88712   5
   4  -2  11 5.64871 8.92529   3
   4  -2  11 17.2414 8.36037   6
   4  -2  11 0.06034 7.76346   1
  -4  -2 -11 5.85867 7.39273   1
  -4   2 -11 -1.6217 7.87239   1
   4   2  11 -3.5917 8.76893   2
  -4   2 -11 3.02589 7.91567   7
   4   2  11 17.9850 8.82518   1
   5  -2  11 20.4095 9.23197   6
   5  -2  11 44.8046 9.28960   2
   5  -2  11 56.7934 11.0228   3
   5  -2  11 28.6540 9.39363   1
  -5  -2 -11 38.7848 9.46323   1
  -5  -2 -11 22.7922 9.45307   5
  -5   2 -11 42.2548 9.95885   1
  -5   2 -11 44.9294 9.97915   7
   5   2  11 21.1515 10.4211   2
   6  -2  11 75.9916 12.3244   3
   6  -2  11 53.7043 11.2809   6
  -6  -2 -11 65.7599 11.4537   1
  -6  -2 -11 52.2124 11.3082   5
   6  -2  11 68.8379 11.6274   1
   6  -2  11 64.0722 11.0251   2
  -6   2 -11 56.1048 11.8098   7
   6   2  11 60.0812 12.7712   2
   7  -2  11 -11.371 11.0037   3
   7  -2  11 10.6809 10.8262   1
   7  -2  11 7.48457 10.2069   6
  -7  -2 -11 -3.4031 10.2585   1
   7  -2  11 -1.3810 10.2419   2
  -7  -2 -11 -7.1213 10.4151   5
  -7   2 -11 -9.8824 10.7102   7
   7   2  11 11.4015 12.4878   2
   8  -2  11 17.9011 12.0278   1
   8  -2  11 22.8400 12.4529   2
   8  -2  11 10.7907 12.9993   3
  -8  -2 -11 17.4698 12.3232   1
   8  -2  11 13.6299 11.6876   6
  -8   2 -11 7.70455 11.3814   4
  -8   2 -11 9.36806 12.2671   7
   8   2  11 4.68425 14.2932   2
   9  -2  11 -6.9673 12.6649   6
  -9  -2 -11 -1.0912 13.4467   1
   9  -2  11 9.04871 13.8748   2
   9  -2  11 -6.2785 13.2036   1
   9  -2  11 3.55367 14.4316   3
  -9   2 -11 7.26632 13.0283   4
   9   2  11 -4.5682 16.7238   2
  -9   2 -11 -10.987 13.7159   7
   8  -3 -11 -0.1734 11.5086   1
   8  -3 -11 -19.102 14.7115   5
  -8  -3  11 5.09070 15.4159   4
  -8  -3  11 9.89875 14.8943   1
  -8   3  11 20.1821 15.0659   4
   7  -3 -11 19.3722 10.7351   1
   7  -3 -11 25.6802 14.3433   5
  -7  -3  11 33.9540 13.7294   1
  -7  -3  11 39.1877 13.1073   6
  -7   3  11 34.4591 13.8310   4
   6  -3 -11 8.78036 12.5611   5
  -6  -3  11 15.7424 11.7739   1
   6  -3 -11 13.5667 9.50237   1
  -6  -3  11 5.90546 11.2340   6
  -6   3  11 7.46933 11.9900   4
  -5  -3  11 16.0135 10.7221   6
   5  -3 -11 13.7649 8.94236   1
  -5  -3  11 18.5285 10.7367   1
   5  -3 -11 20.2892 12.0422   5
  -5   3  11 12.3579 10.8598   4
  -5   3  11 30.8518 11.3656   2
  -4  -3  11 65.9359 11.3233   6
   4  -3 -11 54.3388 12.3963   5
  -4  -3  11 39.1079 10.6232   1
   4  -3 -11 43.9412 9.30347   1
  -4   3  11 55.8371 11.1283   4
  -4   3  11 27.1716 10.9171   2
   3  -3 -11 3.28972 7.56361   1
  -3  -3  11 2.52452 8.66853   1
   3  -3 -11 9.83857 10.3410   5
  -3  -3  11 -10.762 8.96462   6
  -3   3  11 11.7317 9.86298   2
  -3   3  11 7.71769 8.70571   4
   2  -3 -11 -2.8030 6.97282   1
  -2  -3  11 10.8077 9.08138   6
   2  -3 -11 3.57794 9.66988   5
  -2  -3  11 0.97800 8.04906   1
  -2   3  11 10.7281 9.97067   2
  -2   3  11 16.1565 7.94718   4
  -1  -3  11 -5.5915 8.49047   6
  -1  -3  11 14.8380 7.00242   3
  -1  -3  11 -5.7133 7.81485   1
   1  -3 -11 15.8398 7.20704   1
   1  -3 -11 -3.3555 9.15604   5
  -1   3  11 7.94407 7.13021   4
  -1   3  11 1.29215 9.52259   2
   0  -3  11 3.36529 7.38238   3
   0  -3 -11 10.9929 9.46133   5
   0  -3 -11 -2.0650 6.78561   1
   0  -3  11 -0.3845 8.67411   6
   0  -3  11 0.67585 7.72160   1
   0   3  11 2.43263 6.53753   4
   0   3  11 11.0720 9.38672   2
   1  -3  11 -13.879 8.66251   6
  -1  -3 -11 -2.1733 6.94946   1
  -1  -3 -11 -9.9399 9.07729   5
   1  -3  11 -3.8798 7.86598   1
   1  -3  11 11.2374 8.21354   3
  -1   3 -11 6.73771 9.44512   7
   1   3  11 2.09434 9.61959   2
  -2  -3 -11 1.47574 7.24867   1
  -2  -3 -11 -4.0127 9.70168   5
   2  -3  11 19.6164 9.44160   6
   2  -3  11 2.72028 8.24621   1
   2  -3  11 1.82209 8.65718   3
  -2   3 -11 12.6004 9.52405   7
   2   3  11 -5.5488 9.90174   2
  -3  -3 -11 46.1309 9.02766   1
   3  -3  11 29.4203 9.35937   1
  -3  -3 -11 41.6472 11.4245   5
   3  -3  11 26.6473 10.1165   3
   3  -3  11 39.1351 10.4725   6
  -3   3 -11 26.9677 10.3588   7
   3   3  11 31.0574 11.3732   2
  -4  -3 -11 83.3901 13.7602   5
   4  -3  11 60.7837 12.4658   3
   4  -3  11 91.7541 12.0248   1
   4  -3  11 77.8570 12.9003   6
  -4  -3 -11 81.2183 11.4682   1
  -4   3 -11 89.1771 13.4291   7
   4   3  11 93.0932 14.0340   2
   5  -3  11 -9.2207 10.3708   6
   5  -3  11 14.5118 10.2259   1
  -5  -3 -11 -5.4456 11.4219   5
   5  -3  11 1.98997 11.2829   3
  -5  -3 -11 -9.2576 9.25895   1
  -5   3 -11 -11.888 10.5036   7
   5   3  11 -3.5274 11.7326   2
  -6  -3 -11 19.0058 10.9791   1
   6  -3  11 37.3786 11.6750   1
   6  -3  11 27.3403 13.1134   3
  -6  -3 -11 38.1447 13.6768   5
   6  -3  11 39.7601 12.9875   6
  -6   3 -11 32.6957 12.9894   7
   6   3  11 25.1529 14.4520   2
   7  -3  11 19.7410 13.0278   6
  -7  -3 -11 -0.1231 14.2463   5
   7  -3  11 -3.3689 11.6342   1
  -7  -3 -11 -12.052 11.5013   1
   7  -3  11 -17.159 13.1606   3
   7   3  11 8.45582 15.1925   2
  -7   3 -11 -28.945 13.0152   7
  -8  -3 -11 2.59879 13.6881   1
   8  -3  11 17.4212 13.2153   1
   8  -3  11 12.4043 14.3720   6
   8  -3  11 -3.4005 15.2522   3
  -8   3 -11 12.5438 15.6412   7
  -8   3 -11 -3.1819 13.9518   4
   8   3  11 -1.3309 16.9042   2
   6  -4 -11 57.5760 17.7684   5
   6  -4 -11 56.4526 11.9718   1
  -6  -4  11 41.0417 15.3833   1
  -6   4  11 41.1064 16.5487   2
  -6   4  11 44.2439 15.5539   4
  -5  -4  11 55.5912 15.0454   6
   5  -4 -11 65.7981 17.1834   5
  -5  -4  11 62.7423 14.0870   1
   5  -4 -11 60.7501 11.3219   1
  -5   4  11 59.7328 15.9997   2
  -5   4  11 51.5269 14.4954   4
   4  -4 -11 16.5993 14.5077   5
  -4  -4  11 9.92877 11.5492   1
   4  -4 -11 6.33084 8.95344   1
  -4  -4  11 4.97940 12.9727   6
  -4   4  11 16.0784 13.6934   2
  -4   4  11 1.31822 11.9372   4
  -3  -4  11 -5.2701 10.4271   1
  -3  -4  11 -0.7596 12.4301   6
   3  -4 -11 0.11925 13.3535   5
   3  -4 -11 1.00828 8.04577   1
  -3   4  11 -1.5344 13.0374   2
  -3   4  11 5.64331 11.1046   4
  -2  -4  11 9.37773 10.5161   1
  -2  -4  11 13.8037 12.1729   6
   2  -4 -11 -2.2778 12.9899   5
   2  -4 -11 7.40172 7.70928   1
  -2   4  11 26.0013 11.2103   4
  -2   4  11 14.2084 13.3655   2
  -1  -4  11 46.6515 10.6535   1
   1  -4 -11 15.9606 13.2785   5
  -1  -4  11 35.0837 12.5484   6
   1  -4 -11 24.0575 8.19353   1
  -1   4  11 29.7233 13.4997   2
   0  -4  11 6.87497 9.77780   1
   0  -4 -11 23.8047 13.6638   5
   0  -4 -11 -1.2540 7.42013   1
   0  -4  11 -1.7883 11.6756   6
   0   4 -11 -8.1515 12.2466   7
   0   4  11 11.5062 12.6317   2
   1  -4  11 50.8870 10.8628   1
   1  -4  11 41.0806 13.1305   6
  -1  -4 -11 48.3831 9.11661   1
  -1  -4 -11 37.7915 14.3106   5
  -1   4 -11 69.6494 14.4364   7
   1   4  11 33.0416 14.1000   2
   2  -4  11 58.0137 13.2598   6
  -2  -4 -11 69.2389 15.5564   5
   2  -4  11 59.1499 11.2986   1
  -2  -4 -11 51.6846 9.97785   1
   2  -4  11 66.1295 12.9724   3
  -2   4 -11 60.9511 14.4613   7
   2   4  11 51.1490 15.2190   2
  -3  -4 -11 -16.432 13.6897   5
   3  -4  11 20.7088 10.7140   1
   3  -4  11 5.09332 12.4835   6
  -3  -4 -11 -8.9928 8.78799   1
   3  -4  11 14.0858 12.6683   3
   3   4  11 -4.4288 13.9495   2
  -3   4 -11 4.07633 13.0160   7
   4  -4  11 10.8689 11.0110   1
  -4  -4 -11 3.16884 10.1179   1
   4  -4  11 25.0269 14.0052   3
  -4  -4 -11 5.47672 15.3010   5
   4  -4  11 4.22435 13.7595   6
  -4   4 -11 6.33803 14.2280   7
   4   4  11 10.6484 15.0830   2
   5  -4  11 34.0831 12.4091   1
   5  -4  11 33.9745 15.5860   3
  -5  -4 -11 59.3381 12.5285   1
  -5  -4 -11 47.5432 17.3681   5
   5  -4  11 48.1825 15.1479   6
  -5   4 -11 53.3970 16.2245   7
   5   4  11 48.0810 16.9504   2
  10   0 -12 -5.0145 14.4409   1
 -10   0  12 19.6371 16.0470   1
 -10   0  12 15.6066 14.2922   4
  -9   0  12 14.6231 12.4677   4
   9   0 -12 10.0730 13.0343   1
  -9   0  12 15.9917 13.2897   1
   8   0 -12 113.071 15.3581   1
  -8   0  12 102.379 15.0040   4
  -8   0  12 137.605 16.0106   1
   7   0 -12 28.8978 10.6339   1
  -7   0  12 19.9562 10.8258   1
  -7   0  12 13.1395 9.98206   4
   6   0 -12 1604.30 106.901   1
  -6   0  12 1600.18 106.985   1
  -6   0  12 1622.79 106.464   4
  -5   0  12 2.98912 8.01858   1
  -5   0  12 -1.4155 7.62952   4
   5   0 -12 19.3418 8.44920   1
   4   0 -12 199.022 18.3056   1
  -4   0  12 272.258 18.2459   4
  -4   0  12 218.232 17.1828   2
  -4   0  12 228.277 18.7007   1
  -3   0  12 2.32577 5.70759   2
  -3   0  12 5.86449 6.42756   4
  -3   0  12 12.3339 6.94273   1
   3   0 -12 3.09482 6.86275   1
   2   0 -12 17.0119 6.78520   1
  -2   0  12 7.57864 5.44481   2
  -2   0  12 10.9558 6.10557   4
  -2   0  12 9.95148 6.45137   1
  -1   0  12 48.4526 6.80974   2
  -1   0  12 39.0378 7.56078   1
   1   0 -12 39.6806 7.69813   1
  -1   0  12 52.3927 7.60930   4
   1   0 -12 34.1499 7.39818   5
   0   0 -12 571.689 38.5049   7
   0   0  12 581.434 40.0031   1
   0   0 -12 548.565 39.6942   5
   0   0  12 576.405 39.2824   4
   0   0  12 598.805 38.7648   2
   0   0 -12 593.378 39.8133   1
  -1   0 -12 14.5317 6.58838   1
  -1   0 -12 6.84251 4.29988   7
  -1   0 -12 3.38987 5.79747   5
   1   0  12 3.19208 6.20333   1
   1   0  12 5.57730 5.65374   2
  -2   0 -12 264.413 19.4175   7
   2   0  12 317.206 20.4775   2
  -2   0 -12 263.694 20.4353   5
  -2   0 -12 254.858 20.8696   1
   2   0  12 292.450 21.5511   1
  -3   0 -12 386.274 27.2496   7
   3   0  12 425.668 28.4172   2
  -3   0 -12 405.955 28.6501   1
   3   0  12 396.826 28.9516   1
  -3   0 -12 380.912 27.8212   5
  -4   0 -12 1703.98 109.753   1
   4   0  12 1674.22 109.118   6
   4   0  12 1584.05 110.036   1
  -4   0 -12 1624.23 108.743   7
   4   0  12 1672.18 109.660   2
  -4   0 -12 1702.78 109.045   5
  -5   0 -12 383.629 25.1180   5
   5   0  12 333.910 25.6694   6
  -5   0 -12 354.840 25.2885   7
   5   0  12 357.754 27.1260   1
   5   0  12 361.385 26.5351   2
  -5   0 -12 341.722 26.6067   1
  -6   0 -12 -0.0631 8.71262   1
  -6   0 -12 -2.8168 7.59186   7
   6   0  12 9.39664 9.78352   1
   6   0  12 19.8306 10.4395   2
   6   0  12 -4.1345 7.54262   6
   7   0  12 12.7477 11.3910   2
   7   0  12 10.9603 10.8611   1
  -7   0 -12 -3.9583 8.53883   7
  -7   0 -12 8.94543 10.1692   1
   7   0  12 7.91572 8.74868   6
   8   0  12 6.82544 12.0056   1
   8   0  12 14.4936 12.3597   2
  -8   0 -12 1.60856 11.5719   1
  -8   0 -12 9.32736 10.5977   7
  -9   0 -12 47.3844 13.3532   7
  -9   0 -12 46.1926 14.1998   1
   9   0  12 77.8589 15.6010   2
   9   0  12 23.2229 14.2578   1
 -10   0 -12 27.4048 14.6071   7
  10   0  12 21.0035 16.1578   2
 -10   0 -12 40.8688 16.1162   1
  10   0  12 26.1912 16.5285   1
 -10  -1  12 11.6892 16.1510   1
  10  -1 -12 2.77123 13.9955   5
  10  -1 -12 0.31108 14.1566   1
 -10  -1  12 13.7546 15.0499   4
  10   1 -12 -14.843 15.4796   1
 -10   1  12 -5.0913 14.9699   4
  -9  -1  12 23.2196 14.2432   1
   9  -1 -12 21.4898 12.8852   1
   9  -1 -12 35.7474 13.5008   5
  -9  -1  12 8.03532 13.0576   4
   9   1 -12 31.7470 14.7305   1
  -9   1  12 44.4420 14.3098   4
  -9   1  12 16.8679 11.8864   7
   8  -1 -12 227.362 20.4775   5
   8  -1 -12 211.493 20.2442   1
  -8  -1  12 221.554 21.0810   1
  -8  -1  12 215.250 20.4628   4
  -8   1  12 213.667 20.5519   4
   8   1 -12 182.072 20.6811   1
  -8   1  12 228.422 18.7602   7
   7  -1 -12 38.5093 11.6676   5
   7  -1 -12 61.0272 11.4765   1
  -7  -1  12 78.4815 12.3951   4
  -7  -1  12 58.4279 12.8166   1
   7   1 -12 66.4140 12.6130   1
  -7   1  12 68.8017 12.6191   1
  -7   1  12 61.8953 9.66783   7
  -7   1  12 49.1849 12.0006   4
  -6  -1  12 -6.8056 9.14167   1
   6  -1 -12 10.9383 9.47935   5
   6  -1 -12 0.25577 8.25319   1
  -6  -1  12 -4.2506 8.65538   4
   6   1 -12 12.8137 9.51201   1
  -6   1  12 2.02471 8.92837   4
  -6   1  12 3.63715 8.84224   1
  -5  -1  12 30.7722 8.93632   4
  -5  -1  12 22.6236 6.24142   2
  -5  -1  12 17.6976 8.84324   1
   5  -1 -12 6.35039 8.16507   1
   5  -1 -12 15.9552 9.05773   5
  -5   1  12 28.0990 8.62412   4
   5   1 -12 28.6057 9.32562   1
  -5   1  12 19.2137 8.50664   1
  -4  -1  12 373.941 25.1321   2
  -4  -1  12 344.459 27.1812   4
   4  -1 -12 392.691 26.8922   1
   4  -1 -12 353.814 27.4915   5
  -4  -1  12 363.518 27.3123   1
   4   1 -12 350.469 27.0724   1
  -4   1  12 364.641 26.8502   1
  -4   1  12 381.104 26.5880   4
  -4   1  12 364.577 26.6330   2
  -3  -1  12 50.2670 6.34889   2
   3  -1 -12 63.5104 9.69440   5
   3  -1 -12 50.5612 8.84749   1
  -3  -1  12 68.7831 9.67651   4
  -3  -1  12 60.3640 9.20148   1
  -3   1  12 55.9335 8.39217   4
  -3   1  12 52.1871 8.46594   2
  -3   1  12 49.6417 8.62965   1
   3   1 -12 73.0187 9.66987   1
   2  -1 -12 11.3360 6.76622   1
  -2  -1  12 6.95486 6.80593   1
  -2  -1  12 24.0047 7.47114   4
   2  -1 -12 18.2973 7.57543   5
  -2  -1  12 -1.1606 4.36851   2
  -2   1  12 8.73546 6.63507   1
   2   1 -12 0.54720 6.83517   1
  -2   1  12 9.36077 6.15019   4
  -2   1  12 5.57042 6.70186   2
  -1  -1  12 33.1030 5.16004   2
   1  -1 -12 18.0518 7.16347   1
  -1  -1  12 33.8688 7.59684   1
  -1  -1  12 31.7210 7.58919   4
   1  -1 -12 24.7162 7.56884   5
  -1   1  12 37.0813 7.66259   1
  -1   1  12 29.1829 6.37794   4
  -1   1  12 23.5604 7.15036   2
   1   1 -12 24.1144 7.31124   1
   0  -1  12 4.30948 6.64493   1
   0  -1 -12 17.2704 6.68387   1
   0  -1  12 12.8813 5.13431   2
   0  -1 -12 -1.9857 6.34456   5
   0   1 -12 9.16626 5.72530   7
   0   1  12 8.50198 5.44642   4
   0   1  12 0.81147 6.41336   1
   0   1  12 21.2843 6.90666   2
   0   1 -12 9.31751 6.86134   1
   1  -1  12 42.5540 6.45701   2
  -1  -1 -12 30.9307 7.61191   1
   1  -1  12 29.1100 7.54278   1
  -1  -1 -12 43.3549 7.83472   5
   1   1  12 22.6458 7.55738   1
  -1   1 -12 33.4594 6.69261   7
  -1   1 -12 30.6901 7.50084   1
   1   1  12 36.6642 7.95918   2
   1   1  12 40.1814 6.48445   4
  -2  -1 -12 979.973 68.0566   5
   2  -1  12 1052.08 67.1399   2
   2  -1  12 1034.83 68.5444   1
  -2  -1 -12 984.706 68.1099   1
   2  -1  12 1055.39 67.8905   6
   2   1  12 1072.35 67.9622   2
  -2   1 -12 1037.20 67.6861   7
  -2   1 -12 1030.76 67.6184   5
   2   1  12 935.490 68.2768   1
  -2   1 -12 999.380 68.2147   1
   3  -1  12 43.5306 8.66952   1
  -3  -1 -12 60.7364 8.34406   5
  -3  -1 -12 39.7561 8.33312   1
   3  -1  12 41.3370 8.20224   2
   3  -1  12 19.9751 7.67642   6
  -3  -1 -12 29.0773 5.28390   7
  -3   1 -12 42.1911 6.74863   5
   3   1  12 24.8233 8.44005   1
   3   1  12 23.3768 8.24729   2
  -3   1 -12 36.5541 7.28572   7
  -3   1 -12 20.4110 8.02991   1
  -4  -1 -12 7.04871 7.18426   5
   4  -1  12 26.8408 7.94291   6
   4  -1  12 24.1865 8.45176   2
  -4  -1 -12 17.6565 5.84684   7
  -4  -1 -12 15.3694 8.20837   1
   4  -1  12 21.6732 8.50984   1
  -4   1 -12 22.3148 5.90421   5
  -4   1 -12 14.2556 8.10538   1
   4   1  12 16.6116 8.75169   2
   4   1  12 15.9758 8.66741   1
  -4   1 -12 20.5441 7.55020   7
  -5  -1 -12 93.3990 11.0878   5
   5  -1  12 104.759 11.1879   6
   5  -1  12 120.282 12.8855   1
  -5  -1 -12 82.2051 9.89346   7
   5  -1  12 106.227 12.1931   2
  -5  -1 -12 88.3432 11.8844   1
  -5   1 -12 98.0859 12.2756   1
  -5   1 -12 94.3888 11.2245   7
   5   1  12 100.264 12.6893   1
   5   1  12 89.8186 12.7140   2
  -6  -1 -12 54.8747 11.5034   1
   6  -1  12 74.2121 11.1234   6
   6  -1  12 85.7952 12.4517   1
  -6  -1 -12 74.2745 10.0397   7
   6  -1  12 78.6271 11.8348   2
  -6  -1 -12 58.2615 10.1941   5
  -6   1 -12 68.3800 11.6675   1
   6   1  12 80.4731 12.8225   1
   6   1  12 76.4563 12.7993   2
  -6   1 -12 91.4494 11.2364   7
   6   1  12 76.9651 9.81507   6
   7  -1  12 3.03590 10.5994   2
  -7  -1 -12 9.05599 10.7443   1
   7  -1  12 13.4284 9.63593   6
   7  -1  12 20.0599 11.0798   1
  -7  -1 -12 11.6642 8.99833   7
   7   1  12 22.8791 11.6421   1
  -7   1 -12 -2.4300 9.55875   7
   7   1  12 -4.3932 11.5329   2
  -7   1 -12 10.7908 10.7277   1
   8  -1  12 62.4584 13.7602   2
   8  -1  12 34.8043 11.2678   6
  -8  -1 -12 32.6675 11.2526   7
  -8  -1 -12 32.0772 12.9265   1
   8  -1  12 40.7983 13.3164   1
  -8   1 -12 41.4423 12.4675   7
   8   1  12 62.5364 14.0713   1
  -8   1 -12 41.2864 13.2564   1
  -8   1 -12 44.0457 11.1054   4
   8   1  12 52.2567 15.3303   2
   9  -1  12 7.32941 14.3279   3
  -9  -1 -12 0.19719 13.4121   1
   9  -1  12 -14.230 12.9781   1
   9  -1  12 -3.5956 12.0878   6
   9  -1  12 12.5148 13.9212   2
  -9  -1 -12 -1.6468 12.1554   7
  -9   1 -12 -0.6594 13.1646   7
   9   1  12 15.0281 15.8947   2
   9   1  12 -8.1894 14.6410   1
   9  -2 -12 98.8046 15.5789   1
  -9  -2  12 96.4309 18.1820   1
  -9  -2  12 71.9537 17.5817   4
   9  -2 -12 95.5985 18.2143   5
  -9   2  12 96.6308 17.5063   4
   8  -2 -12 12.1342 13.9367   5
   8  -2 -12 8.47419 11.0582   1
  -8  -2  12 25.4170 14.2902   1
  -8  -2  12 11.5741 14.0146   4
  -8   2  12 4.30090 12.8407   4
  -7  -2  12 30.7806 12.7351   1
   7  -2 -12 25.2804 10.7465   1
   7  -2 -12 38.0233 13.2531   5
  -7  -2  12 35.8707 13.3048   4
  -7   2  12 55.7779 12.6408   4
   7   2 -12 18.0408 12.5716   1
   6  -2 -12 11.4229 9.35506   1
   6  -2 -12 -14.779 10.6428   5
  -6  -2  12 3.95425 10.4492   1
  -6  -2  12 5.82560 11.3273   4
  -6   2  12 6.79559 10.2427   4
   6   2 -12 -0.4331 10.4369   1
  -5  -2  12 72.6656 11.9501   4
   5  -2 -12 67.6351 12.4706   5
   5  -2 -12 69.0306 10.2736   1
  -5  -2  12 72.9051 11.5910   1
  -5   2  12 64.1014 11.1767   2
  -5   2  12 41.6385 10.6045   4
   5   2 -12 31.6687 11.2646   1
   4  -2 -12 1.98904 7.88124   1
  -4  -2  12 12.4020 9.17128   1
  -4  -2  12 6.81997 9.33741   4
   4  -2 -12 1.17981 9.43744   5
  -4   2  12 -1.4113 8.41617   2
   4   2 -12 14.7336 9.37735   1
  -4   2  12 11.8175 8.43738   4
  -3  -2  12 10.0558 8.20832   1
   3  -2 -12 11.4309 9.12327   5
   3  -2 -12 5.54760 7.49630   1
   3   2 -12 26.7098 9.13825   1
  -3   2  12 13.4301 8.47419   2
  -3   2  12 20.7030 8.00935   4
  -2  -2  12 12.9356 7.93158   1
  -2  -2  12 22.4783 8.68358   6
   2  -2 -12 26.0848 9.22535   5
   2  -2 -12 30.7045 7.93431   1
  -2  -2  12 28.6147 6.39421   3
  -2   2  12 20.2441 8.78799   2
  -2   2  12 19.4819 7.30929   4
   2   2 -12 26.3292 8.72122   1
   1  -2 -12 1.54915 6.96427   1
  -1  -2  12 15.2954 7.63342   1
   1  -2 -12 1.22920 7.92372   5
  -1  -2  12 0.38102 7.91816   6
  -1  -2  12 7.84138 6.54275   3
  -1   2  12 11.0000 6.23597   4
  -1   2  12 4.38755 8.05898   2
   1   2 -12 3.68881 7.78799   1
  -1   2  12 14.6920 7.69968   1
   0  -2  12 259.837 19.9745   1
   0  -2  12 254.895 19.0391   3
   0  -2 -12 253.581 20.7140   5
   0  -2  12 266.517 19.9595   6
   0  -2 -12 248.016 19.6178   1
   0   2  12 225.447 20.1071   2
   0   2  12 252.996 19.9056   1
   0   2 -12 240.476 20.0838   1
   0   2  12 268.109 18.3397   4
   1  -2  12 165.051 14.2724   6
   1  -2  12 156.072 11.9843   2
   1  -2  12 149.547 13.6272   3
  -1  -2 -12 158.350 13.8439   1
   1  -2  12 154.339 14.2480   1
  -1  -2 -12 147.824 14.5983   5
  -1   2 -12 170.372 14.5878   7
  -1   2 -12 146.919 14.3285   1
   1   2  12 136.651 14.1879   1
   1   2  12 142.740 14.7063   2
   1   2  12 157.572 12.1116   4
   2  -2  12 475.716 31.3271   3
  -2  -2 -12 416.537 31.2658   1
  -2  -2 -12 446.173 32.0215   5
   2  -2  12 415.695 31.7186   1
   2  -2  12 441.433 31.6933   6
   2  -2  12 487.257 30.1946   2
  -2   2 -12 437.718 31.5939   7
   2   2  12 424.686 32.1622   2
  -2   2 -12 440.290 31.3804   1
   2   2  12 432.297 29.7687   4
   2   2  12 419.618 31.7647   1
   3  -2  12 41.7375 8.34254   2
   3  -2  12 46.5257 10.1083   3
   3  -2  12 64.0228 10.0623   1
  -3  -2 -12 40.2836 9.25170   1
  -3  -2 -12 41.9120 9.88044   5
   3  -2  12 47.0606 9.66264   6
   3   2  12 44.4314 10.4373   2
  -3   2 -12 66.1560 10.1449   1
   3   2  12 44.6263 10.8726   1
  -3   2 -12 57.3910 9.88006   7
  -4  -2 -12 -8.6476 7.82896   1
   4  -2  12 6.75013 8.16379   2
   4  -2  12 11.2794 9.03551   6
  -4  -2 -12 1.05361 8.94415   5
   4  -2  12 4.40194 8.82416   1
   4  -2  12 6.86779 9.74982   3
  -4   2 -12 9.37711 9.10067   1
  -4   2 -12 6.40791 8.70804   7
   4   2  12 6.85161 9.88217   2
  -5  -2 -12 -8.7276 9.28604   5
   5  -2  12 10.4763 9.26887   2
   5  -2  12 -16.269 10.0366   3
   5  -2  12 3.93153 9.39270   6
   5  -2  12 10.7830 9.74178   1
  -5  -2 -12 16.8425 9.63987   1
   5   2  12 17.7403 11.1133   2
  -5   2 -12 16.3857 9.84221   7
   6  -2  12 11.7230 10.4200   6
   6  -2  12 0.70724 11.0806   3
  -6  -2 -12 -1.1165 10.0782   1
   6  -2  12 -8.3761 9.91096   2
   6  -2  12 4.76313 10.7029   1
  -6  -2 -12 -9.3283 9.91295   5
  -6   2 -12 3.84199 10.6618   7
   6   2  12 -8.7117 11.9099   2
  -7  -2 -12 -1.6071 11.1763   5
  -7  -2 -12 -5.4313 11.1701   1
   7  -2  12 6.84298 11.3975   2
   7  -2  12 8.95260 11.8414   1
   7  -2  12 -7.6660 11.9409   3
   7  -2  12 -3.1818 10.8430   6
   7   2  12 -5.0803 13.1686   2
  -7   2 -12 -0.5649 11.7387   7
   8  -2  12 23.7184 13.2683   1
  -8  -2 -12 -3.9990 12.5367   1
   8  -2  12 9.85376 13.9894   3
   8  -2  12 14.9769 12.9611   6
   8  -2  12 -7.1270 12.4205   2
   8   2  12 2.00804 15.5920   2
[truncated: 415,962 more chars]
