# Supplementary material for: New polymorph of 2,6-di­methyl­phenol
Source: Acta Crystallogr E Crystallogr Commun. 2026 Jan 29;82(Pt 2):217–20. doi: 10.1107/S2056989026000605 (PMC12874252; doi:10.1107/S2056989026000605)
Supplement: Supplementary file 2 [file e-82-00217-Iasup2.hkl]

data_Ia                                                                         
_shelx_title ' m0262h'                                                          
_shelx_refln_list_code          4                                               
_shelx_F_calc_maximum       80.75                                               
_exptl_crystal_F_000       264.00                                               
_reflns_d_resolution_high  0.7697                                               
                                                                                
loop_                                                                           
 _space_group_symop_operation_xyz                                               
 'x, y, z'                                                                      
 '-x, y+1/2, -z+1/2'                                                            
 '-x, -y, -z'                                                                   
 'x, -y-1/2, z-1/2'                                                             
                                                                                
_cell_length_a    10.0160                                                       
_cell_length_b     4.4518                                                       
_cell_length_c    15.4874                                                       
_cell_angle_alpha  90.000                                                       
_cell_angle_beta   91.533                                                       
_cell_angle_gamma  90.000                                                       
                                                                                
_shelx_F_squared_multiplier     1.000                                           
                                                                                
loop_                                                                           
 _refln_index_h                                                                 
 _refln_index_k                                                                 
 _refln_index_l                                                                 
 _refln_F_squared_calc                                                          
 _refln_F_squared_meas                                                          
 _refln_F_squared_sigma                                                         
 _refln_observed_status                                                         
   1   0   0        186.73        171.39         3.44 o                         
   2   0   0       2256.03       2158.17        38.92 o                         
   3   0   0        245.76        251.70         4.67 o                         
   4   0   0        227.69        210.71         4.54 o                         
   5   0   0        164.43        164.39         4.40 o                         
   6   0   0        575.02        562.70        14.15 o                         
   7   0   0          9.29          9.79         1.42 o                         
   8   0   0        141.90        155.12         4.94 o                         
   9   0   0        281.00        299.29         8.72 o                         
  10   0   0        622.40        631.62        17.48 o                         
  11   0   0        175.32        174.44         6.08 o                         
  12   0   0         15.50         16.48         3.73 o                         
  13   0   0          0.74          1.84         5.00 o                         
   1   1   0       1339.15       1302.96        18.51 o                         
   2   1   0       6520.98       6213.68        80.70 o                         
   3   1   0        472.23        455.02         6.39 o                         
   4   1   0         43.46         43.07         1.48 o                         
   5   1   0          1.03          0.76         0.59 o                         
   6   1   0         10.98          9.13         0.95 o                         
   7   1   0         66.19         66.41         2.02 o                         
   8   1   0        571.60        572.46        11.62 o                         
   9   1   0         19.16         17.65         1.51 o                         
  10   1   0         26.98         21.80         1.93 o                         
  11   1   0         74.35         70.37         2.96 o                         
  12   1   0         17.66         15.99         3.14 o                         
   0   2   0         88.12         91.71         3.47 o                         
   1   2   0        383.84        394.87         6.97 o                         
   2   2   0        128.29        129.33         2.13 o                         
   3   2   0        425.99        441.50         7.27 o                         
   4   2   0         44.90         52.97         1.24 o                         
   5   2   0          3.19          3.11         0.78 o                         
   6   2   0        222.46        229.07         4.30 o                         
   7   2   0         99.03        100.43         2.47 o                         
   8   2   0        239.51        237.28         5.23 o                         
   9   2   0         80.89         74.59         3.31 o                         
  10   2   0          0.05          1.62         2.42 o                         
  11   2   0          1.75          4.20         3.04 o                         
  12   2   0          2.32          1.01         3.55 o                         
   1   3   0        354.36        384.90         9.82 o                         
   2   3   0          0.49          0.62         0.81 o                         
   3   3   0         24.14         21.39         1.50 o                         
   4   3   0          0.13         -0.66         0.85 o                         
   5   3   0         11.10         10.77         1.23 o                         
   6   3   0         13.75          8.53         1.59 o                         
   7   3   0         29.55         33.04         2.38 o                         
   8   3   0         19.05         19.52         2.41 o                         
   9   3   0         36.94         30.66         3.13 o                         
  10   3   0         58.78         63.06         4.08 o                         
  11   3   0         15.77         17.73         5.21 o                         
   0   4   0        161.29        184.63         8.48 o                         
   1   4   0         13.58          9.20         1.69 o                         
   2   4   0         39.49         37.30         2.74 o                         
   3   4   0         10.90          7.56         1.62 o                         
   4   4   0          0.14          1.71         1.72 o                         
   5   4   0          0.00          0.98         2.11 o                         
   6   4   0          0.13          0.49         1.98 o                         
   7   4   0         13.44         16.68         2.56 o                         
   8   4   0          3.84          9.63         3.39 o                         
   9   4   0         18.35         22.37         3.92 o                         
   1   5   0          0.05          1.33         2.35 o                         
   2   5   0         36.72         33.15         2.97 o                         
   3   5   0          8.26          5.15         3.35 o                         
   4   5   0          0.64          3.29         3.94 o                         
   5   5   0          2.48         -1.62         3.35 o                         
   6   5   0          1.69          1.59         3.81 o                         
 -12   1   1         50.47         51.26         3.55 o                         
 -11   1   1          2.31          2.76         2.36 o                         
 -10   1   1        148.89        149.71         3.82 o                         
  -9   1   1        122.34        121.81         3.18 o                         
  -8   1   1         11.90         11.30         1.32 o                         
  -7   1   1          7.97          8.38         0.96 o                         
  -6   1   1         22.04         20.51         0.93 o                         
  -5   1   1          1.34          1.09         0.69 o                         
  -4   1   1         18.30         25.92         0.95 o                         
  -3   1   1         15.04         11.58         0.60 o                         
  -2   1   1       3781.41       3704.73        50.20 o                         
  -1   1   1       2052.85       1992.49        27.02 o                         
   0   1   1       1299.02       1226.54        19.98 o                         
   1   1   1       1190.19       1147.05        16.71 o                         
   2   1   1          1.61          4.00         0.48 o                         
   3   1   1          5.03          4.52         0.54 o                         
   4   1   1        104.28        103.94         1.96 o                         
   5   1   1         48.37         47.33         1.12 o                         
   6   1   1        140.53        146.85         2.77 o                         
   7   1   1         56.37         55.84         1.62 o                         
   8   1   1        171.90        171.77         3.73 o                         
   9   1   1        256.06        254.81         5.34 o                         
  10   1   1          0.01          0.07         1.75 o                         
  11   1   1         12.01          8.80         2.41 o                         
  12   1   1          1.96          1.43         3.01 o                         
 -12   2   1         13.90         16.33         3.73 o                         
 -11   2   1         14.70         13.79         3.14 o                         
 -10   2   1          3.60          4.75         2.44 o                         
  -9   2   1          0.22          0.94         1.76 o                         
  -8   2   1          6.54          5.92         1.51 o                         
  -7   2   1         19.60         20.55         1.36 o                         
  -6   2   1          0.05         -0.24         0.92 o                         
  -5   2   1          0.02         -0.72         0.72 o                         
  -4   2   1        347.37        341.15         6.32 o                         
  -3   2   1        147.78        169.07         2.99 o                         
  -2   2   1        114.52        112.82         1.94 o                         
  -1   2   1         88.48        102.38         2.04 o                         
   0   2   1        426.54        411.08         8.19 o                         
   1   2   1        174.68        172.11         3.13 o                         
   2   2   1         20.04         18.45         0.59 o                         
   3   2   1          0.18         -0.10         0.50 o                         
   4   2   1          2.50          2.07         0.66 o                         
   5   2   1          5.72          3.72         0.76 o                         
   6   2   1        105.07        100.01         2.83 o                         
   7   2   1        176.15        176.98         3.79 o                         
   8   2   1          0.57          2.45         1.49 o                         
   9   2   1          0.00          0.83         1.92 o                         
  10   2   1          6.02          6.78         2.34 o                         
  11   2   1          9.02          7.58         3.11 o                         
  12   2   1          0.48         -1.66         3.55 o                         
 -11   3   1          0.32         -1.51         3.78 o                         
 -10   3   1         26.59         28.36         3.54 o                         
  -9   3   1         18.39         19.43         2.97 o                         
  -8   3   1          2.46          2.63         2.39 o                         
  -7   3   1          8.56          4.22         1.78 o                         
  -6   3   1         27.76         33.09         2.27 o                         
  -5   3   1          5.74          4.75         1.10 o                         
  -4   3   1         19.41         22.81         1.06 o                         
  -3   3   1          4.11          2.49         0.97 o                         
  -2   3   1         56.28         67.22         1.82 o                         
  -1   3   1         29.13         32.95         1.39 o                         
   0   3   1         70.32         75.36         2.58 o                         
   1   3   1        123.55        125.18         3.62 o                         
   2   3   1          0.00         -0.83         0.83 o                         
   3   3   1          2.21          3.40         0.72 o                         
   4   3   1         29.10         27.01         1.08 o                         
   5   3   1         53.11         61.37         1.97 o                         
   6   3   1         50.95         43.89         2.09 o                         
   7   3   1          0.11          1.77         1.98 o                         
   8   3   1         34.43         29.62         2.58 o                         
   9   3   1          4.77          5.56         2.65 o                         
  10   3   1          0.13          0.64         3.30 o                         
  11   3   1          5.33          7.12         3.93 o                         
  -9   4   1          3.64          4.53         3.74 o                         
  -8   4   1         21.72         29.31         3.52 o                         
  -7   4   1         17.52         15.70         2.72 o                         
  -6   4   1          7.02          8.01         2.02 o                         
  -5   4   1         19.35         18.38         2.89 o                         
  -4   4   1          7.09          5.08         1.77 o                         
  -3   4   1          1.41          2.74         1.61 o                         
  -2   4   1         22.22         18.92         1.93 o                         
  -1   4   1        162.73        155.03         4.27 o                         
   0   4   1         82.52         84.28         3.35 o                         
   1   4   1          8.82          7.96         1.91 o                         
   2   4   1         10.56          6.57         1.96 o                         
   3   4   1         12.90         12.56         1.75 o                         
   4   4   1          0.69         -1.90         1.90 o                         
   5   4   1         65.06         66.65         3.01 o                         
   6   4   1         35.44         34.82         2.50 o                         
   7   4   1          0.18         -1.05         2.42 o                         
   8   4   1         12.83         13.39         2.95 o                         
   9   4   1          5.65         10.39         3.50 o                         
  -6   5   1          2.91          3.97         4.19 o                         
  -5   5   1          0.00          1.89         3.41 o                         
  -4   5   1         23.35         30.13         3.88 o                         
  -3   5   1         99.93        102.96         4.25 o                         
  -2   5   1          0.06         -0.06         2.79 o                         
  -1   5   1         11.75         11.72         2.88 o                         
   0   5   1          0.21         -0.64         2.42 o                         
   1   5   1          9.63         12.35         2.45 o                         
   2   5   1         26.91         30.63         2.96 o                         
   3   5   1         13.47          5.32         3.08 o                         
   4   5   1          0.24          0.53         3.99 o                         
   5   5   1          4.77          4.24         3.35 o                         
   6   5   1          1.45         -3.59         3.75 o                         
 -12   0   2          4.98          4.79         3.60 o                         
 -11   0   2        341.97        347.62        11.27 o                         
 -10   0   2          1.61          0.52         2.49 o                         
  -9   0   2        499.19        515.77        15.72 o                         
  -8   0   2         10.22          3.72         1.75 o                         
  -7   0   2         14.66         16.15         1.53 o                         
  -6   0   2         19.57         23.57         1.48 o                         
  -5   0   2        150.20        157.71         4.23 o                         
  -4   0   2        212.35        231.57         5.25 o                         
  -3   0   2        997.88        911.92        17.94 o                         
  -2   0   2        190.05        193.87         3.92 o                         
  -1   0   2       5336.67       4966.57       101.97 o                         
   0   0   2       2450.49       2243.20        51.52 o                         
   1   0   2       2101.68       1962.48        40.34 o                         
   2   0   2        249.14        231.69         4.46 o                         
   3   0   2       1182.00       1099.74        20.69 o                         
   4   0   2        422.68        449.34         9.40 o                         
   5   0   2          9.17          9.97         1.86 o                         
   6   0   2        794.28        833.45        19.36 o                         
   7   0   2          9.75         10.27         1.08 o                         
   8   0   2         11.06         12.96         1.75 o                         
   9   0   2         34.63         27.41         2.56 o                         
  10   0   2         74.86         74.43         3.51 o                         
  11   0   2          0.17         -0.23         2.71 o                         
  12   0   2          1.39         -2.20         3.26 o                         
 -12   1   2         18.41         19.55         3.14 o                         
 -11   1   2        119.49        116.54         3.95 o                         
 -10   1   2         48.16         43.19         3.32 o                         
  -9   1   2         20.08         17.20         1.62 o                         
  -8   1   2          2.89          2.51         1.25 o                         
  -7   1   2         18.52         16.07         1.08 o                         
  -6   1   2         44.60         44.17         1.55 o                         
  -5   1   2        215.55        204.28         3.79 o                         
  -4   1   2        532.29        579.12         9.85 o                         
  -3   1   2        791.24        760.40        12.06 o                         
  -2   1   2        671.36        634.41         8.85 o                         
  -1   1   2       4805.71       4606.04        63.72 o                         
   0   1   2         45.82         40.09         0.77 o                         
   1   1   2         97.87         91.50         1.43 o                         
   2   1   2         16.00         14.48         0.60 o                         
   3   1   2         52.65         53.39         1.00 o                         
   4   1   2         99.69         93.63         1.82 o                         
   5   1   2        366.36        368.93         6.38 o                         
   6   1   2        101.03        103.06         2.08 o                         
   7   1   2          1.41          0.77         0.91 o                         
   8   1   2        188.29        204.94         4.16 o                         
   9   1   2         30.93         31.69         2.19 o                         
  10   1   2          6.23          6.36         1.82 o                         
  11   1   2          3.76          2.74         2.40 o                         
  12   1   2          1.43          3.66         2.84 o                         
 -12   2   2        124.19        139.79         5.58 o                         
 -11   2   2          7.79          7.95         3.05 o                         
 -10   2   2          0.01         -1.15         2.22 o                         
  -9   2   2          8.46         10.28         1.84 o                         
  -8   2   2          9.55          4.00         1.39 o                         
  -7   2   2          0.12          0.41         1.19 o                         
  -6   2   2         79.09         78.75         2.21 o                         
  -5   2   2         79.26         90.45         2.21 o                         
  -4   2   2        181.41        193.77         3.44 o                         
  -3   2   2       2563.68       2470.94        41.55 o                         
  -2   2   2        916.24        983.27        16.56 o                         
  -1   2   2        880.96        905.91        17.09 o                         
   0   2   2          0.87          0.32         0.65 o                         
   1   2   2        130.09        133.22         2.57 o                         
   2   2   2         95.71        105.38         2.11 o                         
   3   2   2         43.47         50.75         1.45 o                         
   4   2   2        158.64        146.42         2.88 o                         
   5   2   2         37.19         40.16         1.59 o                         
   6   2   2          4.69          3.97         0.81 o                         
   7   2   2        834.80        858.00        17.12 o                         
   8   2   2          7.73          6.30         1.53 o                         
   9   2   2         80.82         82.50         3.03 o                         
  10   2   2          0.39          3.59         2.58 o                         
  11   2   2          6.09          3.76         3.12 o                         
  12   2   2          0.29          1.00         3.63 o                         
 -11   3   2          2.19          3.62         4.45 o                         
 -10   3   2         62.61         76.12         4.56 o                         
  -9   3   2          6.37          7.64         2.84 o                         
  -8   3   2          2.57          2.16         2.18 o                         
  -7   3   2          5.14          6.62         1.92 o                         
  -6   3   2         66.19         65.92         2.46 o                         
  -5   3   2        122.17        121.27         3.09 o                         
  -4   3   2        412.95        415.17         7.69 o                         
  -3   3   2        165.09        158.71         3.63 o                         
  -2   3   2         71.19         73.15         2.35 o                         
  -1   3   2        326.59        340.55         6.60 o                         
   0   3   2         36.86         39.13         1.60 o                         
   1   3   2         36.68         41.10         1.97 o                         
   2   3   2         26.88         29.33         1.02 o                         
   3   3   2         14.40         13.81         1.25 o                         
   4   3   2        131.45        132.20         2.72 o                         
   5   3   2        395.36        420.04         9.46 o                         
   6   3   2         24.43         26.57         1.91 o                         
   7   3   2         74.21         84.50         3.27 o                         
   8   3   2          3.06          1.95         2.29 o                         
   9   3   2         72.99         74.59         3.63 o                         
  10   3   2          3.46          3.30         3.08 o                         
  11   3   2          0.66          2.94         3.94 o                         
  -9   4   2         21.62         25.27         4.03 o                         
  -8   4   2          1.87         -3.37         3.37 o                         
  -7   4   2          2.07         -2.69         2.69 o                         
  -6   4   2         34.32         32.02         2.58 o                         
  -5   4   2         39.55         38.50         3.16 o                         
  -4   4   2          6.31          2.16         1.77 o                         
  -3   4   2          1.08          1.67         1.60 o                         
  -2   4   2         33.22         29.83         1.56 o                         
  -1   4   2          9.56         11.83         1.61 o                         
   0   4   2          0.26         -0.49         1.58 o                         
   1   4   2         36.52         34.88         2.02 o                         
   2   4   2          9.92         11.59         2.19 o                         
   3   4   2         63.82         69.33         2.98 o                         
   4   4   2          5.53          4.89         2.11 o                         
   5   4   2         64.87         65.91         4.01 o                         
   6   4   2          9.82         12.00         2.30 o                         
   7   4   2          3.40          2.94         2.54 o                         
   8   4   2          3.34          0.44         2.92 o                         
   9   4   2          0.50         -0.13         3.32 o                         
  -6   5   2          0.28         -3.10         4.13 o                         
  -5   5   2          1.12          1.45         3.44 o                         
  -4   5   2          3.71          1.41         2.83 o                         
  -3   5   2         14.29         11.16         3.14 o                         
  -2   5   2          2.94         -1.84         2.87 o                         
  -1   5   2          1.52          2.32         3.10 o                         
   0   5   2          1.02          3.04         2.77 o                         
   1   5   2         10.67          5.61         3.15 o                         
   2   5   2          0.60          2.25         2.96 o                         
   3   5   2          0.04          1.67         3.10 o                         
   4   5   2         19.40         18.58         3.87 o                         
   5   5   2          0.13          1.87         3.37 o                         
   6   5   2          3.19         -1.09         3.80 o                         
 -12   1   3          7.28          8.71         3.05 o                         
 -11   1   3         71.74         70.08         3.41 o                         
 -10   1   3         48.40         47.87         2.56 o                         
  -9   1   3          2.87          0.47         1.48 o                         
  -8   1   3          5.05          4.67         1.30 o                         
  -7   1   3          5.63          2.12         0.97 o                         
  -6   1   3         31.00         32.62         1.55 o                         
  -5   1   3         30.33         33.71         1.12 o                         
  -4   1   3        103.15        114.03         2.14 o                         
  -3   1   3       1942.32       1924.57        32.38 o                         
  -2   1   3       1927.33       1837.68        26.74 o                         
  -1   1   3        267.25        255.16         3.88 o                         
   0   1   3        168.08        164.48         2.86 o                         
   1   1   3        128.64        119.23         1.88 o                         
   2   1   3        300.49        272.96         3.87 o                         
   3   1   3         20.47         15.68         0.73 o                         
   4   1   3        244.55        266.93         4.84 o                         
   5   1   3        367.58        398.30         7.14 o                         
   6   1   3         19.60         18.92         1.18 o                         
   7   1   3        147.36        162.06         3.52 o                         
   8   1   3        176.16        179.42         3.92 o                         
   9   1   3         10.01          9.63         1.51 o                         
  10   1   3          6.41          7.35         1.82 o                         
  11   1   3          0.00          0.60         2.45 o                         
  12   1   3          6.84          8.31         2.96 o                         
 -12   2   3          9.04         13.81         4.02 o                         
 -11   2   3          0.96          1.97         3.02 o                         
 -10   2   3          2.13          4.49         2.28 o                         
  -9   2   3          0.01          0.95         1.79 o                         
  -8   2   3          0.08          0.83         1.59 o                         
  -7   2   3         33.88         34.73         1.89 o                         
  -6   2   3         54.14         55.45         1.48 o                         
  -5   2   3        228.53        227.38         4.53 o                         
  -4   2   3        446.58        436.08         8.03 o                         
  -3   2   3        169.43        160.05         2.96 o                         
  -2   2   3        324.26        326.25         6.00 o                         
  -1   2   3         89.60         96.57         1.91 o                         
   0   2   3        186.27        180.50         3.55 o                         
   1   2   3         55.31         51.17         1.13 o                         
   2   2   3        276.88        300.45         5.19 o                         
   3   2   3          1.49          0.97         0.68 o                         
   4   2   3         91.48         94.60         2.29 o                         
   5   2   3         64.93         70.13         2.66 o                         
   6   2   3        342.93        346.98         6.87 o                         
   7   2   3         34.32         31.31         1.76 o                         
   8   2   3          8.49          9.91         2.04 o                         
   9   2   3          4.86          2.37         2.00 o                         
  10   2   3          2.56          1.63         2.46 o                         
  11   2   3          2.39          7.07         3.18 o                         
 -11   3   3          1.41          2.57         4.17 o                         
 -10   3   3          3.18         -2.08         3.56 o                         
  -9   3   3          2.03          3.57         2.82 o                         
  -8   3   3          0.05          1.00         2.19 o                         
  -7   3   3         35.40         31.22         2.87 o                         
  -6   3   3         64.17         54.83         2.19 o                         
  -5   3   3        310.17        306.72         6.66 o                         
  -4   3   3         45.79         43.13         1.95 o                         
  -3   3   3        169.49        171.99         4.11 o                         
  -2   3   3          4.99          2.25         0.89 o                         
  -1   3   3         20.75         19.73         1.45 o                         
   0   3   3          0.00          1.18         0.80 o                         
   1   3   3         16.80         17.26         1.86 o                         
   2   3   3          9.88         10.68         0.84 o                         
   3   3   3          1.39          0.27         0.78 o                         
   4   3   3        360.57        368.49         7.47 o                         
   5   3   3         80.39         75.27         2.74 o                         
   6   3   3        193.22        196.49         5.59 o                         
   7   3   3         52.12         52.61         2.76 o                         
   8   3   3          0.87          1.29         2.39 o                         
   9   3   3          1.33          2.41         2.73 o                         
  10   3   3          2.64          2.16         3.14 o                         
  -9   4   3          2.36          6.27         3.81 o                         
  -8   4   3          0.00         -3.17         3.17 o                         
  -7   4   3         43.80         40.30         3.79 o                         
  -6   4   3         33.66         29.41         2.61 o                         
  -5   4   3         87.93         83.63         3.97 o                         
  -4   4   3         26.05         18.17         2.54 o                         
  -3   4   3          3.08          3.32         1.74 o                         
  -2   4   3          0.81         -1.44         1.49 o                         
  -1   4   3         33.02         30.87         1.94 o                         
   0   4   3          1.70          0.37         1.70 o                         
   1   4   3          0.31          1.23         1.77 o                         
   2   4   3          1.58          3.51         2.05 o                         
   3   4   3        160.12        148.20         4.75 o                         
   4   4   3          0.71         -0.70         1.72 o                         
   5   4   3        220.60        213.70         6.61 o                         
   6   4   3         11.96          5.54         2.34 o                         
   7   4   3          0.13          1.80         2.60 o                         
   8   4   3         11.15         12.57         3.10 o                         
   9   4   3          0.56          5.08         3.47 o                         
  -6   5   3          0.01          0.03         4.30 o                         
  -5   5   3          2.51          7.71         3.60 o                         
  -4   5   3         42.72         44.76         3.46 o                         
  -3   5   3         12.94         16.62         3.21 o                         
  -2   5   3         50.92         46.74         3.53 o                         
  -1   5   3          0.14          3.30         3.17 o                         
   0   5   3          3.95          2.91         2.67 o                         
   1   5   3         28.97         29.63         3.53 o                         
   2   5   3          1.12          3.64         3.83 o                         
   3   5   3         59.00         54.80         4.27 o                         
   4   5   3          0.05         -3.69         3.72 o                         
   5   5   3          7.01          5.73         3.25 o                         
   6   5   3          0.89          4.15         3.93 o                         
 -12   0   4          4.75          3.69         4.21 o                         
 -11   0   4         14.22         13.24         3.19 o                         
 -10   0   4          1.33          0.31         2.54 o                         
  -9   0   4         26.81         22.77         2.46 o                         
  -8   0   4         12.72         14.29         1.99 o                         
  -7   0   4         44.67         57.91         2.93 o                         
  -6   0   4         61.79         61.53         2.55 o                         
  -5   0   4       1793.26       1902.09        50.63 o                         
  -4   0   4        573.73        569.44        14.18 o                         
  -3   0   4         78.69         73.87         1.87 o                         
  -2   0   4         58.30         53.25         1.40 o                         
  -1   0   4         19.43         18.11         0.81 o                         
   0   0   4         23.62         21.62         1.04 o                         
   1   0   4       2561.49       2372.00        48.79 o                         
   2   0   4         73.58         78.47         1.81 o                         
   3   0   4         92.43        107.95         2.45 o                         
   4   0   4        855.99        946.57        23.40 o                         
   5   0   4        562.50        646.97        16.12 o                         
   6   0   4        537.40        583.92        14.65 o                         
   7   0   4         25.50         20.64         1.42 o                         
   8   0   4         22.87         27.23         1.83 o                         
   9   0   4          9.10          8.98         1.84 o                         
  10   0   4          0.08          1.86         2.44 o                         
  11   0   4         21.29         21.43         3.13 o                         
  12   0   4          0.82          0.44         3.87 o                         
 -12   1   4         11.43         14.13         3.15 o                         
 -11   1   4          0.98          2.66         2.58 o                         
 -10   1   4         11.85         10.18         2.14 o                         
  -9   1   4          7.98          7.34         1.63 o                         
  -8   1   4          0.72         -1.30         1.30 o                         
  -7   1   4        264.15        274.36         5.76 o                         
  -6   1   4          7.84         11.15         1.24 o                         
  -5   1   4          0.17          0.33         0.69 o                         
  -4   1   4         84.70         94.79         1.93 o                         
  -3   1   4        353.85        383.37         7.05 o                         
  -2   1   4         43.76         45.73         0.99 o                         
  -1   1   4        310.21        301.83         4.85 o                         
   0   1   4         89.90         95.44         1.64 o                         
   1   1   4        210.86        212.60         3.26 o                         
   2   1   4        238.76        237.69         4.00 o                         
   3   1   4        746.45        777.45        13.16 o                         
   4   1   4        190.60        192.39         3.58 o                         
   5   1   4          0.69         -0.33         0.86 o                         
   6   1   4         73.50         85.32         2.09 o                         
   7   1   4          5.88          4.48         1.08 o                         
   8   1   4          0.20          2.33         1.26 o                         
   9   1   4          2.99          4.98         1.50 o                         
  10   1   4         10.81          9.43         1.96 o                         
  11   1   4         11.95         13.37         2.51 o                         
  12   1   4         11.43         14.65         3.09 o                         
 -11   2   4          1.74          4.88         3.33 o                         
 -10   2   4          2.24          1.63         2.44 o                         
  -9   2   4         16.14         12.61         2.03 o                         
  -8   2   4          3.15          2.20         1.66 o                         
  -7   2   4         19.85         19.51         1.74 o                         
  -6   2   4         28.66         29.63         1.45 o                         
  -5   2   4          4.77          6.93         0.85 o                         
  -4   2   4        333.75        352.19         6.54 o                         
  -3   2   4         61.98         63.75         1.73 o                         
  -2   2   4        639.30        656.35        11.94 o                         
  -1   2   4         44.69         45.48         1.12 o                         
   0   2   4        122.39        122.68         2.50 o                         
   1   2   4         24.20         25.91         0.82 o                         
   2   2   4         35.42         35.13         0.95 o                         
   3   2   4          3.97          3.36         0.71 o                         
   4   2   4         10.14         10.15         0.93 o                         
   5   2   4         12.86         14.13         1.21 o                         
   6   2   4        116.60        115.72         2.72 o                         
   7   2   4          6.95          6.10         1.48 o                         
   8   2   4         20.91         18.07         2.17 o                         
   9   2   4          1.10          3.79         2.09 o                         
  10   2   4         31.34         31.08         2.86 o                         
  11   2   4          4.64          6.80         3.00 o                         
 -10   3   4          5.56         10.15         3.77 o                         
  -9   3   4          6.34          6.77         2.93 o                         
  -8   3   4         23.99         25.58         2.76 o                         
  -7   3   4          5.96          4.50         1.98 o                         
  -6   3   4         46.35         52.18         2.17 o                         
  -5   3   4         80.61         77.77         3.15 o                         
  -4   3   4        433.12        437.70         9.25 o                         
  -3   3   4         14.91         14.18         1.18 o                         
  -2   3   4         18.46         16.84         1.36 o                         
  -1   3   4          7.66          8.95         1.25 o                         
   0   3   4          0.80          3.27         1.01 o                         
   1   3   4          3.48          3.33         0.73 o                         
   2   3   4        128.45        130.46         2.77 o                         
   3   3   4        138.33        131.58         2.70 o                         
   4   3   4         95.66         97.57         2.76 o                         
   5   3   4          0.04         -1.17         1.61 o                         
   6   3   4         68.77         77.43         3.05 o                         
   7   3   4         25.10         27.78         2.43 o                         
   8   3   4         17.43         15.14         2.58 o                         
   9   3   4          0.00         -1.41         2.81 o                         
  10   3   4          1.83          5.13         3.27 o                         
  -9   4   4          0.80         -2.04         3.85 o                         
  -8   4   4         17.35         17.46         3.50 o                         
  -7   4   4         19.89         19.56         2.90 o                         
  -6   4   4        164.40        153.18         5.22 o                         
  -5   4   4          0.82          1.65         2.35 o                         
  -4   4   4         38.48         37.15         2.59 o                         
  -3   4   4          8.83         10.65         2.07 o                         
  -2   4   4          0.16          1.34         1.72 o                         
  -1   4   4          0.78          0.41         1.46 o                         
   0   4   4          2.35          4.80         1.78 o                         
   1   4   4          0.03         -1.08         1.79 o                         
   2   4   4         68.98         75.26         3.26 o                         
   3   4   4          2.34          3.74         1.69 o                         
   4   4   4        164.09        167.49         5.33 o                         
   5   4   4         41.21         37.34         2.53 o                         
   6   4   4          4.44          4.14         2.44 o                         
   7   4   4         11.79         11.92         2.80 o                         
   8   4   4          1.51         -1.95         3.04 o                         
  -6   5   4          5.67          3.79         5.06 o                         
  -5   5   4         12.83         16.51         3.82 o                         
  -4   5   4          4.93          2.82         3.06 o                         
  -3   5   4          0.00          0.62         2.54 o                         
  -2   5   4          1.77          0.01         3.23 o                         
  -1   5   4          7.24          7.82         3.25 o                         
   0   5   4          0.46          3.34         2.77 o                         
   1   5   4          1.76          2.54         3.09 o                         
   2   5   4          3.07          2.40         3.94 o                         
   3   5   4         36.64         42.07         4.13 o                         
   4   5   4         18.45         17.93         4.05 o                         
   5   5   4          0.62          5.42         4.00 o                         
 -12   1   5          5.93          5.84         3.26 o                         
 -11   1   5          1.82          2.97         2.47 o                         
 -10   1   5          9.36          5.74         2.15 o                         
  -9   1   5         21.85         15.26         1.92 o                         
  -8   1   5          6.06          3.84         1.37 o                         
  -7   1   5         24.37         21.28         1.34 o                         
  -6   1   5         70.87         76.96         2.53 o                         
  -5   1   5         85.45         91.49         2.32 o                         
  -4   1   5        351.02        371.28         7.17 o                         
  -3   1   5        131.88        118.27         2.36 o                         
  -2   1   5         21.88         16.76         0.68 o                         
  -1   1   5        231.87        221.86         4.52 o                         
   0   1   5          3.31          4.20         0.68 o                         
   1   1   5        968.60        945.97        15.42 o                         
   2   1   5         66.46         80.25         1.76 o                         
   3   1   5         41.96         45.60         1.63 o                         
   4   1   5        658.11        723.30        13.22 o                         
   5   1   5          3.10          4.78         0.99 o                         
   6   1   5         39.42         40.24         1.42 o                         
   7   1   5         13.71         15.74         1.91 o                         
   8   1   5          4.57          4.25         1.31 o                         
   9   1   5         57.55         56.64         2.95 o                         
  10   1   5         25.01         24.44         2.15 o                         
  11   1   5         23.04         20.17         2.65 o                         
  12   1   5          0.40          0.51         2.94 o                         
 -11   2   5          0.27          0.35         3.73 o                         
 -10   2   5          0.38          0.01         2.52 o                         
  -9   2   5         45.85         33.49         2.49 o                         
  -8   2   5          0.55         -0.83         1.70 o                         
  -7   2   5        136.17        128.59         3.23 o                         
  -6   2   5          8.65          7.54         1.11 o                         
  -5   2   5         48.62         46.41         1.56 o                         
  -4   2   5          0.03          0.03         0.72 o                         
  -3   2   5         97.39         97.49         2.25 o                         
  -2   2   5         17.03         21.95         1.19 o                         
  -1   2   5         30.26         27.66         0.90 o                         
   0   2   5         40.56         44.98         1.10 o                         
   1   2   5        463.39        464.17         9.25 o                         
   2   2   5        521.48        555.99        10.16 o                         
   3   2   5        401.68        413.04         7.64 o                         
   4   2   5         33.07         36.77         1.61 o                         
   5   2   5         12.85         11.79         1.11 o                         
   6   2   5         35.05         35.72         1.68 o                         
   7   2   5          0.04         -1.48         1.48 o                         
   8   2   5          2.86          1.52         1.84 o                         
   9   2   5          4.47          5.54         2.20 o                         
  10   2   5          9.40         13.78         2.76 o                         
  11   2   5          2.85          2.25         3.05 o                         
 -10   3   5          0.00         -3.67         3.67 o                         
  -9   3   5          0.01         -0.80         2.74 o                         
  -8   3   5         13.09         14.29         2.48 o                         
  -7   3   5         56.05         45.43         2.82 o                         
  -6   3   5         38.38         37.64         2.22 o                         
  -5   3   5        206.96        193.70         4.96 o                         
  -4   3   5        131.57        138.23         3.28 o                         
  -3   3   5         61.42         63.20         1.74 o                         
  -2   3   5         15.86         15.34         0.89 o                         
  -1   3   5          1.32          0.80         0.67 o                         
   0   3   5         26.23         27.57         1.21 o                         
   1   3   5         24.97         26.20         1.18 o                         
   2   3   5         58.85         53.16         1.50 o                         
   3   3   5         16.42         20.41         1.56 o                         
   4   3   5         12.69         12.81         1.69 o                         
   5   3   5        220.78        226.33         6.72 o                         
   6   3   5          0.44          1.76         1.95 o                         
   7   3   5          1.37          4.22         2.23 o                         
   8   3   5         27.62         32.55         3.46 o                         
   9   3   5         18.85         20.78         3.66 o                         
  10   3   5         29.97         35.04         3.71 o                         
  -8   4   5         23.06         16.97         3.63 o                         
  -7   4   5          2.06          0.68         2.77 o                         
  -6   4   5        341.58        340.43         9.85 o                         
  -5   4   5         12.73         11.33         2.52 o                         
  -4   4   5         13.44          8.25         2.30 o                         
  -3   4   5         13.20         10.64         2.30 o                         
  -2   4   5          0.02         -1.36         1.74 o                         
  -1   4   5          0.00         -1.44         1.67 o                         
   0   4   5        154.88        153.42         4.50 o                         
   1   4   5         45.50         40.35         2.04 o                         
   2   4   5         11.04          8.33         2.03 o                         
   3   4   5        104.66        111.55         4.66 o                         
   4   4   5        124.99        133.34         4.55 o                         
   5   4   5         70.43         69.23         4.07 o                         
   6   4   5          0.01          0.93         2.50 o                         
   7   4   5         10.55         10.20         2.93 o                         
   8   4   5          1.10         -1.70         3.19 o                         
  -5   5   5          0.75         -1.90         3.86 o                         
  -4   5   5         19.41         16.51         3.64 o                         
  -3   5   5          1.24         -0.26         3.10 o                         
  -2   5   5          2.87          1.94         3.87 o                         
  -1   5   5          1.97          1.52         3.82 o                         
   0   5   5         45.73         42.63         6.26 o                         
   1   5   5        101.77         99.66         5.24 o                         
   2   5   5        225.19        233.35         8.75 o                         
   3   5   5        147.49        133.71        11.33 o                         
   4   5   5         12.13         10.08         4.08 o                         
   5   5   5          1.80         -0.04         3.42 o                         
 -12   0   6         12.17         11.66         4.70 o                         
 -11   0   6         30.22         26.21         4.19 o                         
 -10   0   6         21.30         18.84         4.15 o                         
  -9   0   6          0.09          2.02         2.32 o                         
  -8   0   6         22.49         23.83         2.29 o                         
  -7   0   6         17.09         14.00         3.08 o                         
  -6   0   6        442.22        460.81        13.85 o                         
  -5   0   6        314.85        356.08         9.80 o                         
  -4   0   6          0.57         -0.11         1.05 o                         
  -3   0   6          0.21         -0.76         0.76 o                         
  -2   0   6        118.20        110.14         3.22 o                         
  -1   0   6       2537.17       2430.79        59.74 o                         
   0   0   6       1374.87       1313.47        30.26 o                         
   1   0   6         71.83         54.09         1.47 o                         
   2   0   6        583.83        567.90        12.49 o                         
   3   0   6         30.71         29.75         1.69 o                         
   4   0   6        416.27        424.04        10.64 o                         
   5   0   6        413.33        442.62        11.15 o                         
   6   0   6         47.95         46.28         1.93 o                         
   7   0   6        104.28        100.06         3.12 o                         
   8   0   6        124.34        105.07         3.75 o                         
   9   0   6         40.34         43.30         2.78 o                         
  10   0   6        147.67        136.18         7.27 o                         
  11   0   6          1.11         -1.02         3.54 o                         
  12   0   6         10.07         10.34         4.28 o                         
 -12   1   6          0.00         -1.91         3.47 o                         
 -11   1   6          0.71          1.27         2.56 o                         
 -10   1   6         10.35         13.96         2.47 o                         
  -9   1   6         25.56         20.59         2.06 o                         
  -8   1   6         72.87         70.73         2.35 o                         
  -7   1   6         24.89         29.36         1.58 o                         
  -6   1   6         33.34         38.31         1.64 o                         
  -5   1   6         47.69         45.85         1.64 o                         
  -4   1   6        170.66        165.80         3.54 o                         
  -3   1   6        117.75        119.03         2.40 o                         
  -2   1   6         75.26         72.04         1.54 o                         
  -1   1   6         81.58         77.05         1.81 o                         
   0   1   6         81.35        104.07         2.17 o                         
   1   1   6        492.00        479.71         8.46 o                         
   2   1   6        725.09        763.45        12.93 o                         
   3   1   6        148.00        162.94         3.07 o                         
   4   1   6         34.69         29.29         1.46 o                         
   5   1   6          8.10          4.82         0.91 o                         
   6   1   6          3.28          5.17         0.90 o                         
   7   1   6         35.61         32.06         1.78 o                         
   8   1   6         23.28         21.35         1.53 o                         
   9   1   6          1.52         -0.25         1.73 o                         
  10   1   6         51.74         49.60         2.52 o                         
  11   1   6          2.97          2.94         2.58 o                         
  12   1   6         32.23         33.97         3.60 o                         
 -11   2   6          0.43         -0.42         3.49 o                         
 -10   2   6          0.66         -0.01         2.77 o                         
  -9   2   6         16.07         12.96         2.37 o                         
  -8   2   6         11.82         11.14         2.04 o                         
  -7   2   6         26.82         19.67         1.86 o                         
  -6   2   6          5.83          7.78         1.41 o                         
  -5   2   6         50.65         51.74         1.57 o                         
  -4   2   6          2.00          2.64         0.84 o                         
  -3   2   6          2.05          0.92         0.78 o                         
  -2   2   6         49.92         47.46         1.39 o                         
  -1   2   6         18.23         21.10         1.18 o                         
   0   2   6          6.42          5.55         0.61 o                         
   1   2   6         37.70         35.81         1.06 o                         
   2   2   6          1.90         -0.13         0.68 o                         
   3   2   6        136.04        138.52         2.80 o                         
   4   2   6         20.44         19.59         1.27 o                         
   5   2   6         13.96         13.12         1.05 o                         
   6   2   6          2.42         -1.27         1.27 o                         
   7   2   6         26.41         24.38         1.80 o                         
   8   2   6          5.44          5.76         1.98 o                         
   9   2   6          3.62          4.74         2.38 o                         
  10   2   6          0.05          1.61         2.72 o                         
  11   2   6          0.03         -0.97         3.15 o                         
 -10   3   6          5.38          2.61         3.61 o                         
  -9   3   6          8.61         11.37         2.96 o                         
  -8   3   6         52.26         50.57         3.11 o                         
  -7   3   6          6.51          7.84         2.40 o                         
  -6   3   6         17.19         10.66         1.96 o                         
  -5   3   6         17.32         16.90         1.82 o                         
  -4   3   6          5.44          1.70         1.30 o                         
  -3   3   6          1.59          2.60         1.16 o                         
  -2   3   6         11.93          9.77         0.97 o                         
  -1   3   6         40.41         39.31         1.31 o                         
   0   3   6         97.51        103.74         2.11 o                         
   1   3   6          0.01          0.22         0.87 o                         
   2   3   6        120.51        125.18         3.24 o                         
   3   3   6         86.11         89.90         3.07 o                         
   4   3   6          2.76          4.55         1.69 o                         
   5   3   6          0.94          1.09         1.83 o                         
   6   3   6          9.75          8.65         2.13 o                         
   7   3   6          7.57          4.45         2.35 o                         
   8   3   6          0.05          1.57         2.63 o                         
   9   3   6         33.36         33.92         3.38 o                         
  10   3   6         22.30         29.07         4.58 o                         
  -8   4   6          1.22          0.13         3.37 o                         
  -7   4   6         35.37         37.62         3.44 o                         
  -6   4   6          0.02          2.89         2.58 o                         
  -5   4   6         17.34         11.66         2.19 o                         
  -4   4   6          7.49          3.75         2.35 o                         
  -3   4   6          0.17          0.23         2.04 o                         
  -2   4   6         40.54         32.73         2.40 o                         
  -1   4   6         31.80         30.36         2.16 o                         
   0   4   6          8.21          7.54         1.83 o                         
   1   4   6         92.90         88.22         2.99 o                         
   2   4   6          2.00          2.96         1.80 o                         
   3   4   6         38.73         35.34         2.36 o                         
   4   4   6          2.08         -1.29         2.13 o                         
   5   4   6          1.06         -1.43         2.47 o                         
   6   4   6          3.57          1.08         2.62 o                         
   7   4   6          8.34          7.16         3.01 o                         
   8   4   6          1.77          0.89         3.33 o                         
  -5   5   6         10.84         10.38         4.13 o                         
  -4   5   6          7.25          4.02         4.02 o                         
  -3   5   6          0.29         -2.67         3.30 o                         
  -2   5   6          2.14          3.27         4.04 o                         
  -1   5   6          8.82         10.33         5.01 o                         
   0   5   6          3.19         -2.86         4.18 o                         
   1   5   6          5.49          5.46         3.82 o                         
   2   5   6         35.18         34.57         4.33 o                         
   3   5   6          6.21          8.61         4.21 o                         
   4   5   6          0.27         -0.63         4.76 o                         
   5   5   6          1.61          1.22         3.58 o                         
 -12   1   7          6.50          7.68         3.72 o                         
 -11   1   7          0.13          0.79         2.67 o                         
 -10   1   7         54.07         48.27         2.96 o                         
  -9   1   7          0.07         -0.12         1.96 o                         
  -8   1   7          0.02          0.32         1.68 o                         
  -7   1   7        112.13        129.93         4.51 o                         
  -6   1   7          0.14         -1.27         1.27 o                         
  -5   1   7         26.28         26.36         1.35 o                         
  -4   1   7          0.00         -1.05         1.05 o                         
  -3   1   7         87.68         75.18         1.72 o                         
  -2   1   7        449.26        447.52         8.57 o                         
  -1   1   7        190.35        211.27         4.38 o                         
   0   1   7        197.53        211.42         4.16 o                         
   1   1   7         80.35         88.22         1.79 o                         
   2   1   7         19.53         23.14         0.78 o                         
   3   1   7        268.75        278.50         4.88 o                         
   4   1   7         60.85         62.90         1.84 o                         
   5   1   7         39.03         42.18         1.79 o                         
   6   1   7         51.44         49.85         1.80 o                         
   7   1   7         13.51         17.12         1.55 o                         
   8   1   7         80.46         70.03         2.42 o                         
   9   1   7         44.75         42.46         2.25 o                         
  10   1   7          0.34          0.75         2.14 o                         
  11   1   7          0.55         -1.21         2.80 o                         
 -11   2   7          0.00         -3.37         3.58 o                         
 -10   2   7         17.03         20.52         3.09 o                         
  -9   2   7         76.91         71.72         3.26 o                         
  -8   2   7         71.72         58.09         2.77 o                         
  -7   2   7         47.76         42.45         2.28 o                         
  -6   2   7          5.48          3.51         1.47 o                         
  -5   2   7         12.41         13.80         1.48 o                         
  -4   2   7         53.76         59.94         1.70 o                         
  -3   2   7         92.18        100.31         2.27 o                         
  -2   2   7         19.89         20.16         1.22 o                         
  -1   2   7         53.04         45.23         1.53 o                         
   0   2   7         23.15         21.81         1.06 o                         
   1   2   7        725.51        732.91        12.44 o                         
   2   2   7          3.92          2.40         0.71 o                         
   3   2   7         89.84        107.01         2.23 o                         
   4   2   7          4.28          3.01         0.99 o                         
   5   2   7          2.58          2.51         1.21 o                         
   6   2   7          1.77          0.93         1.40 o                         
   7   2   7        114.70        125.98         3.30 o                         
   8   2   7         37.80         42.24         2.88 o                         
   9   2   7          3.92          6.15         2.50 o                         
  10   2   7          0.07         -3.32         3.32 o                         
  11   2   7         23.57         39.86         3.73 o                         
 -10   3   7         12.88         11.56         3.84 o                         
  -9   3   7          1.79          3.11         3.02 o                         
  -8   3   7          5.14          3.24         2.62 o                         
  -7   3   7         13.74         11.59         2.58 o                         
  -6   3   7          2.98          2.11         1.97 o                         
  -5   3   7          3.67          3.64         1.79 o                         
  -4   3   7          1.56          3.05         1.60 o                         
  -3   3   7         47.86         50.58         1.97 o                         
  -2   3   7         57.32         55.20         2.66 o                         
  -1   3   7        404.78        409.83         8.69 o                         
   0   3   7         13.89         11.92         1.01 o                         
   1   3   7        107.70        111.46         3.73 o                         
   2   3   7         18.95         18.04         1.37 o                         
   3   3   7          1.29          3.25         1.65 o                         
   4   3   7          0.03         -1.37         1.77 o                         
   5   3   7          1.07          2.73         1.98 o                         
   6   3   7          6.47          3.02         2.94 o                         
   7   3   7          4.91          3.22         2.47 o                         
   8   3   7        140.40        145.46         5.08 o                         
   9   3   7         31.50         30.17         3.46 o                         
  10   3   7         49.28         59.67         5.26 o                         
  -8   4   7          0.00          2.54         3.83 o                         
  -7   4   7         28.78         21.61         3.60 o                         
  -6   4   7         42.27         42.89         3.56 o                         
  -5   4   7          1.15         -2.29         2.39 o                         
  -4   4   7          0.02          3.92         2.62 o                         
  -3   4   7         25.84         23.38         2.91 o                         
  -2   4   7         26.27         21.65         2.66 o                         
  -1   4   7          9.92         17.06         2.28 o                         
   0   4   7        348.95        346.23         9.87 o                         
   1   4   7          2.86          4.24         2.22 o                         
   2   4   7         13.60         15.03         2.08 o                         
   3   4   7          1.08         -2.05         2.05 o                         
   4   4   7         17.70         15.99         2.54 o                         
   5   4   7          5.36          9.17         2.72 o                         
   6   4   7         22.21         25.23         2.98 o                         
   7   4   7          4.35          6.56         3.16 o                         
   8   4   7         13.91          7.19         3.57 o                         
  -4   5   7          1.01         -1.06         6.72 o                         
  -3   5   7          1.00          1.70         3.57 o                         
  -2   5   7         25.38         31.35         5.66 o                         
  -1   5   7          0.55          2.65         4.29 o                         
   0   5   7         27.95         33.25         4.91 o                         
   1   5   7         17.88         11.46         4.65 o                         
   2   5   7        213.33        226.62         8.59 o                         
   3   5   7          0.60         -1.10         4.24 o                         
   4   5   7         12.98         22.38         3.90 o                         
 -12   0   8         43.03         44.25         8.53 o                         
 -11   0   8         15.58         14.63         4.39 o                         
 -10   0   8         71.68         71.69         6.25 o                         
  -9   0   8          3.09          0.83         2.58 o                         
  -8   0   8          3.72          4.75         2.23 o                         
  -7   0   8         36.55         42.60         2.59 o                         
  -6   0   8         11.98          7.19         2.00 o                         
  -5   0   8          0.30         -1.55         2.39 o                         
  -4   0   8          3.35         -0.17         1.44 o                         
  -3   0   8        153.91        155.48         5.59 o                         
  -2   0   8        153.15        156.50         5.55 o                         
  -1   0   8       2208.04       2336.17        76.24 o                         
   0   0   8        214.33        221.14         6.20 o                         
   1   0   8         97.60        121.99         4.00 o                         
   2   0   8         66.84         76.42         4.59 o                         
   3   0   8          2.73         -1.10         1.10 o                         
   4   0   8          3.34          0.51         1.12 o                         
   5   0   8        119.68        110.60         3.56 o                         
   6   0   8         43.22         44.32         2.21 o                         
   7   0   8         44.41         44.08         2.37 o                         
   8   0   8         37.58         35.40         2.44 o                         
   9   0   8        166.44        155.58         5.92 o                         
  10   0   8          1.67         -1.96         3.34 o                         
  11   0   8         14.34          7.50         6.01 o                         
 -11   1   8          6.23          0.55         3.01 o                         
 -10   1   8          3.46          1.35         2.38 o                         
  -9   1   8         35.34         33.07         2.39 o                         
  -8   1   8         15.80         15.40         2.59 o                         
  -7   1   8         46.17         41.16         2.15 o                         
  -6   1   8          1.84          1.95         1.36 o                         
  -5   1   8         17.59         19.05         1.37 o                         
  -4   1   8          2.98          4.97         0.99 o                         
  -3   1   8        128.76        125.79         2.53 o                         
  -2   1   8        269.73        270.37         5.55 o                         
  -1   1   8          1.48          1.38         0.72 o                         
   0   1   8         72.39         77.83         2.80 o                         
   1   1   8        510.00        514.85         9.09 o                         
   2   1   8         13.64         13.96         0.75 o                         
   3   1   8         17.97         18.42         1.08 o                         
   4   1   8         44.91         45.22         1.70 o                         
   5   1   8         10.10         10.57         1.51 o                         
   6   1   8         82.20         81.53         2.24 o                         
   7   1   8        114.88        106.38         2.74 o                         
   8   1   8          0.33          2.14         1.69 o                         
   9   1   8         20.11         15.12         2.11 o                         
  10   1   8         26.02         26.42         2.78 o                         
  11   1   8          8.42          3.77         3.24 o                         
 -11   2   8          0.97          1.34         3.57 o                         
 -10   2   8          6.24         10.58         3.13 o                         
  -9   2   8          0.90         -1.48         2.45 o                         
  -8   2   8          0.19         -0.94         2.14 o                         
  -7   2   8          1.13          2.23         1.91 o                         
  -6   2   8         14.50         11.00         2.59 o                         
  -5   2   8         58.24         59.68         2.16 o                         
  -4   2   8        355.09        350.22         7.56 o                         
  -3   2   8          0.48          0.07         0.88 o                         
  -2   2   8        286.84        290.63         5.98 o                         
  -1   2   8          0.76          1.66         0.89 o                         
   0   2   8         66.78         60.71         1.68 o                         
   1   2   8        134.40        127.14         2.51 o                         
   2   2   8         21.58         22.82         1.04 o                         
   3   2   8          5.50          6.28         0.99 o                         
   4   2   8          3.62          3.64         0.99 o                         
   5   2   8          2.77          2.46         1.30 o                         
   6   2   8        405.48        399.45         8.32 o                         
   7   2   8        140.39        130.88         3.62 o                         
   8   2   8        142.40        140.41         4.36 o                         
   9   2   8          1.29         -1.13         2.44 o                         
  10   2   8          3.33          3.35         3.02 o                         
  -9   3   8         24.84         24.35         3.40 o                         
  -8   3   8         29.14         30.56         3.05 o                         
  -7   3   8          2.26          2.93         2.60 o                         
  -6   3   8          1.22         -0.25         2.07 o                         
  -5   3   8          0.03          0.98         2.13 o                         
  -4   3   8          4.72          5.67         1.75 o                         
  -3   3   8         30.74         34.47         2.09 o                         
  -2   3   8        362.44        365.42         8.76 o                         
  -1   3   8        131.82        136.71         3.29 o                         
   0   3   8         28.26         27.72         1.39 o                         
   1   3   8         33.08         35.18         1.69 o                         
   2   3   8         40.15         44.76         1.98 o                         
   3   3   8         42.66         38.96         2.28 o                         
   4   3   8         67.53         63.01         3.66 o                         
   5   3   8         19.29         20.02         2.32 o                         
   6   3   8          0.03          0.43         2.32 o                         
   7   3   8         17.92         18.38         2.76 o                         
   8   3   8         89.63         86.82         4.08 o                         
   9   3   8        128.22        131.67         5.25 o                         
  -7   4   8          0.03         -1.59         3.56 o                         
  -6   4   8          0.22         -2.69         3.17 o                         
  -5   4   8          4.13          4.88         2.67 o                         
  -4   4   8          4.34          3.33         2.38 o                         
  -3   4   8         11.09          9.48         2.86 o                         
  -2   4   8         26.01         26.12         2.94 o                         
  -1   4   8          2.23          5.48         4.16 o                         
   0   4   8        170.86        173.93         5.07 o                         
   1   4   8         32.89         30.88         2.33 o                         
   2   4   8         20.21         18.10         2.30 o                         
   3   4   8          1.46          2.50         2.30 o                         
   4   4   8          0.06         -0.27         2.43 o                         
   5   4   8          0.01          3.87         2.77 o                         
   6   4   8          0.58         -2.86         2.86 o                         
   7   4   8          6.00          6.08         3.33 o                         
  -4   5   8          1.90         -3.73         4.47 o                         
  -3   5   8          0.66         -2.27         3.83 o                         
  -2   5   8          0.65          2.83         4.09 o                         
  -1   5   8         10.28          7.60         3.97 o                         
   0   5   8          0.04          0.01         3.45 o                         
   1   5   8         22.53         24.90         3.77 o                         
   2   5   8          0.38         -3.29         3.29 o                         
   3   5   8          2.34          3.49         3.47 o                         
 -11   1   9         17.01         14.48         3.53 o                         
 -10   1   9          9.72          8.06         2.76 o                         
  -9   1   9          0.34         -2.30         2.30 o                         
  -8   1   9          6.94          9.35         2.01 o                         
  -7   1   9         10.79          9.41         1.74 o                         
  -6   1   9         39.25         34.17         1.84 o                         
  -5   1   9          7.76          4.44         1.39 o                         
  -4   1   9        237.62        254.89         5.32 o                         
  -3   1   9        410.63        430.45         8.65 o                         
  -2   1   9         32.12         35.30         1.22 o                         
  -1   1   9          4.13          6.27         0.99 o                         
   0   1   9          2.20          2.85         0.83 o                         
   1   1   9          3.84          3.04         0.83 o                         
   2   1   9         22.42         19.59         0.96 o                         
   3   1   9         15.16         14.86         0.92 o                         
   4   1   9        205.07        203.04         4.15 o                         
   5   1   9        323.55        324.05         6.14 o                         
   6   1   9         31.19         31.98         1.50 o                         
   7   1   9        179.72        166.58         3.97 o                         
   8   1   9         18.60         14.54         1.91 o                         
   9   1   9          0.13          0.71         2.07 o                         
  10   1   9          0.50          3.63         2.70 o                         
  11   1   9          0.82          0.15         3.42 o                         
 -10   2   9          8.06          7.39         3.29 o                         
  -9   2   9          0.30         -1.35         2.65 o                         
  -8   2   9         25.10         23.08         2.53 o                         
  -7   2   9          1.78          6.78         2.08 o                         
  -6   2   9         11.37         14.67         1.93 o                         
  -5   2   9         26.82         31.75         2.16 o                         
  -4   2   9        105.34        109.84         3.22 o                         
  -3   2   9         25.98         25.62         1.83 o                         
  -2   2   9        158.35        161.91         3.58 o                         
  -1   2   9        147.05        153.73         3.42 o                         
   0   2   9         55.50         56.70         1.72 o                         
   1   2   9         22.25         20.76         0.99 o                         
   2   2   9          2.82          1.89         0.86 o                         
   3   2   9          7.28          6.03         1.08 o                         
   4   2   9         22.24         24.98         1.85 o                         
   5   2   9         12.82          8.86         1.45 o                         
   6   2   9         68.03         58.27         2.22 o                         
   7   2   9        125.75        148.20         4.60 o                         
   8   2   9          0.96         -2.21         2.21 o                         
   9   2   9         20.03         25.44         2.82 o                         
  10   2   9          3.81          3.60         3.20 o                         
  -9   3   9          0.02          1.81         3.66 o                         
  -8   3   9          1.87          5.59         3.26 o                         
  -7   3   9          0.68          2.42         2.79 o                         
  -6   3   9          0.61          0.44         2.52 o                         
  -5   3   9         13.74         10.74         3.07 o                         
  -4   3   9          1.79          7.67         2.31 o                         
  -3   3   9         74.16         78.30         3.24 o                         
  -2   3   9         42.85         38.25         2.06 o                         
  -1   3   9        123.36        129.80         4.42 o                         
   0   3   9         90.78         93.37         3.12 o                         
   1   3   9         30.55         30.33         2.52 o                         
   2   3   9          1.63          2.35         1.81 o                         
   3   3   9          1.23          1.60         1.93 o                         
   4   3   9          3.03          7.79         2.13 o                         
   5   3   9         11.01          6.90         2.32 o                         
   6   3   9          2.56          1.41         2.62 o                         
   7   3   9         35.05         28.65         3.02 o                         
   8   3   9          0.99          1.81         3.13 o                         
   9   3   9         50.58         48.27         4.07 o                         
  -7   4   9          2.67          1.62         3.86 o                         
  -6   4   9          0.01          7.29         3.75 o                         
  -5   4   9         24.74         25.04         3.15 o                         
  -4   4   9          0.13          0.79         2.57 o                         
  -3   4   9          0.34         -1.24         2.42 o                         
  -2   4   9         39.47         45.37         2.87 o                         
  -1   4   9         72.42         61.87         3.11 o                         
   0   4   9         26.80         25.31         3.63 o                         
   1   4   9         17.33         19.77         2.36 o                         
   2   4   9          3.84          7.18         2.35 o                         
   3   4   9         13.93         13.19         2.56 o                         
   4   4   9         10.07          9.98         2.73 o                         
   5   4   9          7.75          8.32         2.94 o                         
   6   4   9         11.71         13.74         3.44 o                         
   7   4   9          3.59          8.37         3.52 o                         
  -3   5   9         16.84         11.32         4.78 o                         
  -2   5   9         33.89         37.95         6.91 o                         
  -1   5   9          0.00          0.68         4.23 o                         
   0   5   9          0.31         -1.59         3.78 o                         
   1   5   9          6.85          1.25         3.76 o                         
   2   5   9          0.01         -1.48         3.84 o                         
 -11   0  10          0.00          2.41         5.30 o                         
 -10   0  10          9.26         13.68         4.20 o                         
  -9   0  10         10.74         15.81         3.62 o                         
  -8   0  10         45.24         41.84         3.64 o                         
  -7   0  10         82.76         80.33         4.22 o                         
  -6   0  10        270.48        285.01        11.92 o                         
  -5   0  10        368.71        367.22        14.63 o                         
  -4   0  10          5.47          2.21         2.47 o                         
  -3   0  10         95.19         88.62         3.78 o                         
  -2   0  10         56.57         62.36         2.53 o                         
  -1   0  10         92.17         82.58         2.96 o                         
   0   0  10          3.67          2.42         1.13 o                         
   1   0  10         31.96         33.52         2.41 o                         
   2   0  10         19.28         20.47         1.83 o                         
   3   0  10       1361.94       1278.04        37.43 o                         
   4   0  10          0.24         -1.00         1.38 o                         
   5   0  10       1096.16       1075.18        28.85 o                         
   6   0  10          0.55          0.16         1.90 o                         
   7   0  10         24.05         26.19         2.38 o                         
   8   0  10         13.60         15.72         3.24 o                         
   9   0  10          0.00          0.15         3.63 o                         
  10   0  10          2.47         -1.62         4.22 o                         
  11   0  10          4.70          4.38         5.39 o                         
 -11   1  10         22.81         28.52         3.95 o                         
 -10   1  10          0.00         -3.09         3.09 o                         
  -9   1  10          1.72          4.51         2.52 o                         
  -8   1  10         10.87         10.06         2.13 o                         
  -7   1  10          0.12          0.41         2.23 o                         
  -6   1  10          5.23          4.54         1.72 o                         
  -5   1  10        286.34        289.97         7.23 o                         
  -4   1  10        131.36        129.71         3.15 o                         
  -3   1  10        214.76        217.13         4.58 o                         
  -2   1  10         57.81         61.53         2.65 o                         
  -1   1  10         92.64         95.73         2.46 o                         
   0   1  10         58.29         53.29         1.65 o                         
   1   1  10         92.34        101.17         2.70 o                         
   2   1  10         56.90         55.35         1.83 o                         
   3   1  10        100.21        105.66         2.69 o                         
   4   1  10         63.92         61.20         2.16 o                         
   5   1  10        391.83        407.60         8.82 o                         
   6   1  10         45.30         46.48         1.93 o                         
   7   1  10        149.85        149.55         3.93 o                         
   8   1  10          5.58          4.34         1.96 o                         
   9   1  10          4.73          4.25         2.24 o                         
  10   1  10          0.32          1.82         3.13 o                         
 -10   2  10          1.67          9.23         3.81 o                         
  -9   2  10          0.95          4.26         3.01 o                         
  -8   2  10          8.95          9.59         2.54 o                         
  -7   2  10         11.55          6.53         2.22 o                         
  -6   2  10         13.43         10.49         3.72 o                         
  -5   2  10        115.32        122.69         3.96 o                         
  -4   2  10        125.58        126.32         4.15 o                         
  -3   2  10        643.22        679.05        17.11 o                         
  -2   2  10         71.72         72.61         2.18 o                         
  -1   2  10         46.11         43.26         1.68 o                         
   0   2  10          3.87          4.37         1.17 o                         
   1   2  10          1.34          1.58         0.94 o                         
   2   2  10         10.13          8.63         1.17 o                         
   3   2  10         31.04         30.01         1.68 o                         
   4   2  10          2.74          2.35         1.23 o                         
   5   2  10         17.07         18.34         1.65 o                         
   6   2  10        302.87        301.15         7.22 o                         
   7   2  10         81.89         79.41         3.78 o                         
   8   2  10         68.24         58.02         3.01 o                         
   9   2  10          2.66         -1.28         2.76 o                         
  10   2  10          0.00          3.34         3.22 o                         
  -9   3  10          0.02         -0.79         3.87 o                         
  -8   3  10          0.66          0.09         3.39 o                         
  -7   3  10         21.07         24.72         3.26 o                         
  -6   3  10          9.31         12.68         3.12 o                         
  -5   3  10        104.89        102.15         5.06 o                         
  -4   3  10          4.96          5.25         2.31 o                         
  -3   3  10         22.22         26.54         2.43 o                         
  -2   3  10        137.18        137.54         4.65 o                         
  -1   3  10         35.93         40.66         2.22 o                         
   0   3  10         52.61         52.45         3.95 o                         
   1   3  10          4.51          2.31         1.67 o                         
   2   3  10          0.67          3.74         1.97 o                         
   3   3  10         20.27         21.70         2.34 o                         
   4   3  10        143.60        134.97         4.49 o                         
   5   3  10          9.74          8.90         2.50 o                         
   6   3  10         11.68         11.24         2.80 o                         
   7   3  10          1.00          8.28         3.25 o                         
   8   3  10         57.40         63.52         4.09 o                         
  -6   4  10          1.48          4.86         3.70 o                         
  -5   4  10          3.23          3.42         3.12 o                         
  -4   4  10         19.79         20.43         3.02 o                         
  -3   4  10          0.02          0.23         2.61 o                         
  -2   4  10         10.92          7.15         2.55 o                         
  -1   4  10         16.22         14.27         3.79 o                         
   0   4  10          4.18          2.36         2.55 o                         
   1   4  10          0.25          2.11         2.40 o                         
   2   4  10          0.10         -2.43         2.43 o                         
   3   4  10         35.53         36.19         3.04 o                         
   4   4  10          0.98          1.46         2.87 o                         
   5   4  10         27.55         25.97         3.32 o                         
   6   4  10         12.06         13.61         3.50 o                         
  -1   5  10          0.50          1.57         4.29 o                         
   0   5  10          0.11         -3.74         4.16 o                         
 -10   1  11          0.29          1.42         3.33 o                         
  -9   1  11          1.55          1.97         2.91 o                         
  -8   1  11          1.99          1.80         2.54 o                         
  -7   1  11         75.09         77.91         3.15 o                         
  -6   1  11         59.26         57.18         3.16 o                         
  -5   1  11        116.52        118.10         3.88 o                         
  -4   1  11        264.00        275.80         6.52 o                         
  -3   1  11          2.77          3.26         1.06 o                         
  -2   1  11         12.82         16.06         1.47 o                         
  -1   1  11          2.32          1.22         1.23 o                         
   0   1  11          1.14          0.37         1.35 o                         
   1   1  11         21.39         20.74         1.70 o                         
   2   1  11          5.62          4.23         1.05 o                         
   3   1  11        256.99        263.14         5.57 o                         
   4   1  11        334.09        335.59         6.99 o                         
   5   1  11          5.92          3.21         1.51 o                         
   6   1  11        122.14        114.96         3.09 o                         
   7   1  11          3.93         -0.67         1.88 o                         
   8   1  11          0.79          0.04         2.06 o                         
   9   1  11          0.45         -0.97         2.38 o                         
  10   1  11          0.08         -0.12         3.34 o                         
 -10   2  11          0.02          7.56         4.06 o                         
  -9   2  11          2.17         -0.45         3.89 o                         
  -8   2  11          2.07         -0.11         3.17 o                         
  -7   2  11          6.58          6.27         2.87 o                         
  -6   2  11         19.59         16.16         2.69 o                         
  -5   2  11         10.61         11.87         2.46 o                         
  -4   2  11          9.78          6.26         1.98 o                         
  -3   2  11         13.52         11.33         1.87 o                         
  -2   2  11         44.58         47.36         2.00 o                         
  -1   2  11          0.12          1.62         1.40 o                         
   0   2  11          0.00         -1.37         1.37 o                         
   1   2  11         39.69         43.51         1.68 o                         
   2   2  11         25.69         25.41         1.86 o                         
   3   2  11          0.16          1.08         1.52 o                         
   4   2  11          4.42          3.61         1.82 o                         
   5   2  11         30.12         24.43         2.46 o                         
   6   2  11         33.60         40.62         2.67 o                         
   7   2  11          0.11         -0.41         2.45 o                         
   8   2  11          6.20          8.51         2.82 o                         
   9   2  11          0.62         -0.81         3.15 o                         
  -8   3  11          0.42          1.87         4.07 o                         
  -7   3  11         14.22         19.44         3.74 o                         
  -6   3  11          9.66          6.75         3.25 o                         
  -5   3  11          9.25         11.86         2.81 o                         
  -4   3  11         29.46         32.14         3.18 o                         
  -3   3  11          0.86          2.46         2.35 o                         
  -2   3  11          6.49          4.01         2.22 o                         
  -1   3  11          4.23          2.80         2.12 o                         
   0   3  11          5.30          2.11         1.90 o                         
   1   3  11          1.51         -0.94         2.05 o                         
   2   3  11          0.74          2.60         2.15 o                         
   3   3  11         26.57         23.22         2.49 o                         
   4   3  11         59.40         53.94         3.12 o                         
   5   3  11          0.11         -2.16         2.59 o                         
   6   3  11         22.91         20.22         3.10 o                         
   7   3  11          0.20         -3.32         3.32 o                         
   8   3  11          1.04          3.57         3.56 o                         
  -6   4  11         28.16         32.03         4.35 o                         
  -5   4  11         27.98         38.55         3.78 o                         
  -4   4  11          5.86          5.65         3.12 o                         
  -3   4  11          0.69         -0.05         2.87 o                         
  -2   4  11          7.70          7.31         2.83 o                         
  -1   4  11         17.67         20.58         3.19 o                         
   0   4  11          4.08          2.75         2.78 o                         
   1   4  11         29.22         31.61         3.19 o                         
   2   4  11         40.46         38.29         3.13 o                         
   3   4  11          2.47          1.35         2.87 o                         
   4   4  11         12.08          5.92         3.16 o                         
   5   4  11         25.90         30.76         3.62 o                         
 -10   0  12          5.22          6.32         5.55 o                         
  -9   0  12          6.61          8.77         4.82 o                         
  -8   0  12         73.09         76.79         6.23 o                         
  -7   0  12         11.81         13.26         3.91 o                         
  -6   0  12        995.23       1040.86        39.88 o                         
  -5   0  12          2.46          4.28         3.72 o                         
  -4   0  12        138.09        150.23         8.52 o                         
  -3   0  12          3.60          3.70         2.08 o                         
  -2   0  12          6.09          7.20         1.98 o                         
  -1   0  12         30.53         28.43         2.14 o                         
   0   0  12        358.52        374.44        10.39 o                         
   1   0  12          5.07          4.25         1.60 o                         
   2   0  12        181.64        181.12         6.90 o                         
   3   0  12        257.97        258.32         8.16 o                         
   4   0  12       1072.18       1074.65        28.89 o                         
   5   0  12        224.21        230.61         6.87 o                         
   6   0  12          8.28          2.17         2.56 o                         
   7   0  12          1.67          4.38         2.82 o                         
   8   0  12          2.72          5.18         3.74 o                         
   9   0  12         31.02         33.42         6.01 o                         
  10   0  12         14.22         18.66         5.11 o                         
 -10   1  12          3.47          0.90         3.94 o                         
  -9   1  12         16.59         16.52         3.28 o                         
  -8   1  12        136.04        139.48         4.96 o                         
  -7   1  12         49.90         40.18         2.69 o                         
  -6   1  12          1.09          1.60         2.19 o                         
  -5   1  12         14.34         13.81         1.89 o                         
  -4   1  12        230.78        236.95         5.77 o                         
  -3   1  12         35.68         37.44         1.84 o                         
  -2   1  12          5.59          5.53         1.37 o                         
  -1   1  12         24.00         19.18         1.49 o                         
   0   1  12          6.35          5.86         1.32 o                         
   1   1  12         25.40         23.28         1.56 o                         
   2   1  12        648.21        659.75        13.90 o                         
   3   1  12         20.65         24.20         2.06 o                         
   4   1  12         15.41         12.04         1.46 o                         
   5   1  12         63.97         63.31         2.39 o                         
   6   1  12         53.13         48.79         2.20 o                         
   7   1  12          7.08          5.97         2.24 o                         
   8   1  12         26.96         29.27         2.59 o                         
   9   1  12          0.45          0.23         2.91 o                         
  -9   2  12         51.45         60.31         5.01 o                         
  -8   2  12          3.84          7.76         3.77 o                         
  -7   2  12         18.74         22.80         3.29 o                         
  -6   2  12          2.48          1.51         2.74 o                         
  -5   2  12         39.61         40.86         3.15 o                         
  -4   2  12          3.79          4.29         2.15 o                         
  -3   2  12         10.06          9.30         2.20 o                         
  -2   2  12         17.39         15.55         1.82 o                         
  -1   2  12          8.49          4.40         1.58 o                         
   0   2  12        168.09        163.77         4.25 o                         
   1   2  12        107.81         99.60         2.68 o                         
   2   2  12        277.99        285.45         6.11 o                         
   3   2  12         34.84         32.75         2.00 o                         
   4   2  12          0.39          3.03         1.91 o                         
   5   2  12          4.95          4.03         2.47 o                         
   6   2  12          0.72         -0.54         2.41 o                         
   7   2  12          0.94         -0.60         2.65 o                         
   8   2  12          8.57          5.67         3.01 o                         
   9   2  12          4.16          8.66         3.44 o                         
  -8   3  12          0.07          0.04         4.71 o                         
  -7   3  12         55.06         68.93         4.76 o                         
  -6   3  12          0.54         -3.05         3.13 o                         
  -5   3  12         35.64         34.98         3.43 o                         
  -4   3  12          0.94          2.19         2.71 o                         
  -3   3  12          0.82          2.21         2.58 o                         
  -2   3  12          1.49          3.75         2.46 o                         
  -1   3  12         45.53         38.75         2.84 o                         
   0   3  12         44.32         46.99         2.53 o                         
   1   3  12         10.46         11.15         2.39 o                         
   2   3  12          7.42          9.03         2.45 o                         
   3   3  12         44.66         46.33         3.23 o                         
   4   3  12         72.89         71.29         3.83 o                         
   5   3  12          3.78          7.82         2.93 o                         
   6   3  12          0.02         -2.33         3.09 o                         
   7   3  12          0.30          3.26         3.47 o                         
  -5   4  12          1.06          1.72         3.67 o                         
  -4   4  12         18.32         23.29         3.64 o                         
  -3   4  12          0.31         -1.07         3.17 o                         
  -2   4  12          0.40          0.25         3.37 o                         
  -1   4  12          0.00         -1.58         3.24 o                         
   0   4  12          0.07          1.21         3.05 o                         
   1   4  12         15.89         16.62         3.29 o                         
   2   4  12          0.06         -1.66         3.21 o                         
   3   4  12         11.43          9.91         3.22 o                         
   4   4  12         31.49         34.79         3.72 o                         
   5   4  12          1.02         -3.55         3.55 o                         
  -9   1  13          0.35         -2.61         3.65 o                         
  -8   1  13         91.53        100.25         4.81 o                         
  -7   1  13         50.15         51.80         4.73 o                         
  -6   1  13         33.52         28.15         2.74 o                         
  -5   1  13         55.18         52.18         2.70 o                         
  -4   1  13          0.16         -0.77         1.72 o                         
  -3   1  13          0.10         -1.55         1.55 o                         
  -2   1  13         15.65         18.02         2.06 o                         
  -1   1  13         11.98          7.59         1.61 o                         
   0   1  13         46.75         40.65         2.14 o                         
   1   1  13         68.66         71.72         3.03 o                         
   2   1  13        182.77        177.54         4.31 o                         
   3   1  13        318.42        325.95         7.23 o                         
   4   1  13          0.35         -0.39         1.66 o                         
   5   1  13         12.61          8.08         2.04 o                         
   6   1  13          0.18         -1.22         2.00 o                         
   7   1  13          0.98         -1.00         2.61 o                         
   8   1  13          0.00          3.27         2.77 o                         
   9   1  13          2.79          6.18         4.04 o                         
  -9   2  13          5.76          9.92         4.61 o                         
  -8   2  13          5.30          9.88         4.15 o                         
  -7   2  13          5.48          9.23         3.72 o                         
  -6   2  13         11.88         13.27         2.89 o                         
  -5   2  13          9.37         10.83         2.64 o                         
  -4   2  13          1.46          0.08         2.33 o                         
  -3   2  13          0.48          2.29         2.34 o                         
  -2   2  13          9.68         10.31         1.97 o                         
  -1   2  13          9.52          9.00         1.91 o                         
   0   2  13        116.19        126.33         3.63 o                         
   1   2  13        142.85        145.64         4.22 o                         
   2   2  13          0.17          1.44         1.83 o                         
   3   2  13          1.16          2.45         1.95 o                         
   4   2  13          3.95          1.15         2.20 o                         
   5   2  13         11.73         14.96         2.54 o                         
   6   2  13          3.99          1.99         2.64 o                         
   7   2  13         12.25          9.25         2.97 o                         
   8   2  13          4.18          4.53         3.25 o                         
  -7   3  13          1.82          3.37         3.83 o                         
  -6   3  13          8.24         10.36         3.58 o                         
  -5   3  13         23.24         24.06         3.44 o                         
  -4   3  13          1.20         -2.93         2.93 o                         
  -3   3  13          0.07          1.07         2.84 o                         
  -2   3  13         28.97         29.46         3.04 o                         
  -1   3  13         17.82         15.64         2.74 o                         
   0   3  13         29.78         36.24         3.11 o                         
   1   3  13          0.02         -0.48         2.50 o                         
   2   3  13         20.41         19.48         2.80 o                         
   3   3  13          2.94          2.71         2.74 o                         
   4   3  13          2.61          1.59         2.91 o                         
   5   3  13         14.54         15.91         4.30 o                         
   6   3  13          0.31         -2.53         3.39 o                         
   7   3  13         11.43         16.13         3.91 o                         
  -4   4  13          5.09          1.76         3.75 o                         
  -3   4  13          0.65          5.11         3.91 o                         
  -2   4  13          1.99          1.29         3.75 o                         
  -1   4  13         18.24         23.09         3.88 o                         
   0   4  13         12.61         12.81         3.52 o                         
   1   4  13          1.60          0.99         3.46 o                         
   2   4  13          6.35          6.89         3.61 o                         
   3   4  13         11.10         16.65         3.59 o                         
  -9   0  14          1.69          7.14         6.73 o                         
  -8   0  14          5.08          8.22         4.97 o                         
  -7   0  14         78.35         73.35         5.88 o                         
  -6   0  14         11.88         16.62         4.80 o                         
  -5   0  14         48.53         50.78         3.82 o                         
  -4   0  14          4.24          4.65         2.77 o                         
  -3   0  14          9.61          9.05         2.65 o                         
  -2   0  14         83.02         68.80         3.40 o                         
  -1   0  14          9.09          4.75         1.91 o                         
   0   0  14        132.25        124.43         4.22 o                         
   1   0  14         22.08         20.67         2.28 o                         
   2   0  14         11.99          8.47         2.56 o                         
   3   0  14         71.07         75.91         3.57 o                         
   4   0  14         15.37         14.86         2.36 o                         
   5   0  14         10.55         10.43         2.85 o                         
   6   0  14         13.34         15.09         3.18 o                         
   7   0  14         27.17         27.87         3.72 o                         
   8   0  14         22.28         17.25         4.62 o                         
   9   0  14         57.67         64.59         6.04 o                         
  -9   1  14         15.42         13.52         4.08 o                         
  -8   1  14          3.58          2.88         3.53 o                         
  -7   1  14         57.37         61.55         4.05 o                         
  -6   1  14          0.01         -0.70         2.62 o                         
  -5   1  14          0.03         -2.23         2.23 o                         
  -4   1  14         18.70         18.87         2.29 o                         
  -3   1  14          0.06         -0.81         1.97 o                         
  -2   1  14          4.65          4.96         1.72 o                         
  -1   1  14         48.36         44.08         3.19 o                         
   0   1  14         26.59         18.84         1.83 o                         
   1   1  14          0.23         -0.86         1.58 o                         
   2   1  14         38.76         37.85         2.38 o                         
   3   1  14         28.75         25.07         1.97 o                         
   4   1  14          0.31          0.10         2.02 o                         
   5   1  14          8.98         10.48         2.27 o                         
   6   1  14         15.63         18.13         2.53 o                         
   7   1  14          9.38          8.78         2.96 o                         
   8   1  14         18.66         25.32         3.98 o                         
  -8   2  14         29.23         36.64         4.85 o                         
  -7   2  14         57.80         62.41         4.34 o                         
  -6   2  14          4.44          5.14         3.30 o                         
  -5   2  14          1.89          3.87         2.79 o                         
  -4   2  14          4.18          6.89         2.61 o                         
  -3   2  14         15.69         13.18         2.87 o                         
  -2   2  14         31.12         28.60         2.61 o                         
  -1   2  14          5.01          4.51         2.11 o                         
   0   2  14          3.05          1.45         2.07 o                         
   1   2  14        432.49        425.25        11.13 o                         
   2   2  14          4.15          0.66         2.37 o                         
   3   2  14         50.65         41.84         2.96 o                         
   4   2  14          9.32          9.57         2.52 o                         
   5   2  14         10.60         10.18         2.74 o                         
   6   2  14          1.13         -2.86         2.86 o                         
   7   2  14         17.57         17.00         3.58 o                         
  -6   3  14          1.17          3.43         3.80 o                         
  -5   3  14          1.33         -1.05         3.47 o                         
  -4   3  14          7.75          9.83         3.40 o                         
  -3   3  14          2.19          5.58         3.16 o                         
  -2   3  14         34.26         36.58         3.41 o                         
  -1   3  14        178.54        175.55         7.96 o                         
   0   3  14          6.85         10.33         3.07 o                         
   1   3  14         50.57         54.46         3.40 o                         
   2   3  14         14.38         15.30         3.04 o                         
   3   3  14         47.41         43.55         3.45 o                         
   4   3  14          1.78          2.24         3.21 o                         
   5   3  14          7.49         14.14         3.55 o                         
   6   3  14          1.33          1.60         3.76 o                         
  -2   4  14          4.17          6.05         4.29 o                         
  -1   4  14         46.18         46.91         4.26 o                         
   0   4  14          4.25         12.68         3.88 o                         
   1   4  14          0.04          0.55         3.77 o                         
   2   4  14          1.34          4.37         3.95 o                         
  -8   1  15         25.69         30.94         4.24 o                         
  -7   1  15          6.17          7.61         3.28 o                         
  -6   1  15          7.37          2.70         2.94 o                         
  -5   1  15          0.52          1.16         2.69 o                         
  -4   1  15          0.80         -0.12         2.37 o                         
  -3   1  15          1.45          5.52         2.27 o                         
  -2   1  15         30.12         32.25         2.48 o                         
  -1   1  15         54.93         52.42         2.68 o                         
   0   1  15          7.09          6.22         1.90 o                         
   1   1  15         54.78         46.56         2.27 o                         
   2   1  15         86.09         83.09         2.89 o                         
   3   1  15          0.62         -0.19         1.95 o                         
   4   1  15         10.26         11.19         2.36 o                         
   5   1  15          0.81          0.26         2.42 o                         
   6   1  15          6.33          6.87         2.72 o                         
   7   1  15          7.88         10.61         3.93 o                         
   8   1  15          0.82          3.89         4.73 o                         
  -7   2  15          0.69          2.35         3.91 o                         
  -6   2  15          0.24          4.29         3.56 o                         
  -5   2  15          4.46          6.17         3.29 o                         
  -4   2  15         25.71         29.28         3.45 o                         
  -3   2  15          0.04         -2.13         2.85 o                         
  -2   2  15          2.75          1.50         2.61 o                         
  -1   2  15         14.24         11.54         2.63 o                         
   0   2  15        118.39        133.16         4.30 o                         
   1   2  15          4.91          2.63         2.63 o                         
   2   2  15          6.69          5.65         2.88 o                         
   3   2  15          4.87          2.43         2.75 o                         
   4   2  15          0.38          4.01         2.95 o                         
   5   2  15          2.40          3.27         3.18 o                         
   6   2  15         58.67         73.62         4.31 o                         
   7   2  15         21.58         26.07         4.37 o                         
  -5   3  15          4.16          3.01         3.92 o                         
  -4   3  15          3.65          3.42         3.67 o                         
  -3   3  15          4.29          5.75         3.48 o                         
  -2   3  15         85.96        101.90         5.38 o                         
  -1   3  15         51.89         48.55         3.90 o                         
   0   3  15         74.60         70.97         4.25 o                         
   1   3  15         21.76         18.69         3.55 o                         
   2   3  15          2.05          1.54         3.19 o                         
   3   3  15          2.07          2.64         3.32 o                         
   4   3  15          3.30          3.60         3.53 o                         
   5   3  15          4.45          3.40         3.77 o                         
  -8   0  16          0.73         -3.35         7.05 o                         
  -7   0  16          0.14          2.35         5.31 o                         
  -6   0  16          0.10          1.65         4.71 o                         
  -5   0  16         51.18         41.71         4.46 o                         
  -4   0  16         11.78          9.11         3.15 o                         
  -3   0  16         21.11         14.50         5.08 o                         
  -2   0  16         50.26         38.17         3.39 o                         
  -1   0  16         63.43         50.46         4.09 o                         
   0   0  16        124.03        113.42         5.43 o                         
   1   0  16         26.17         23.97         3.53 o                         
   2   0  16         13.11         16.83         3.50 o                         
   3   0  16         12.29         10.76         3.98 o                         
   4   0  16          0.15          2.23         3.72 o                         
   5   0  16         37.93         38.72         5.08 o                         
   6   0  16          3.35          1.96         4.29 o                         
   7   0  16         25.93         33.59         6.31 o                         
  -7   1  16          6.83          6.02         3.59 o                         
  -6   1  16          9.88          9.11         3.32 o                         
  -5   1  16          7.00          8.18         3.08 o                         
  -4   1  16          3.20         -0.72         2.79 o                         
  -3   1  16         48.70         46.34         3.18 o                         
  -2   1  16         29.16         33.60         2.77 o                         
  -1   1  16         11.16          9.76         2.39 o                         
   0   1  16          9.36          6.04         2.17 o                         
   1   1  16          2.61          4.24         2.21 o                         
   2   1  16          0.62          1.00         2.12 o                         
   3   1  16          7.96          8.15         2.58 o                         
   4   1  16         24.34         24.83         2.73 o                         
   5   1  16         24.09         33.12         3.14 o                         
   6   1  16         11.61         15.96         3.48 o                         
   7   1  16          8.93         11.60         4.11 o                         
  -6   2  16          2.02         -3.63         3.81 o                         
  -5   2  16          3.63          3.50         3.60 o                         
  -4   2  16         10.33         14.46         3.81 o                         
  -3   2  16          0.46          0.53         3.23 o                         
  -2   2  16          0.75         -1.75         3.72 o                         
  -1   2  16          0.78          0.11         2.99 o                         
   0   2  16         51.63         45.07         3.58 o                         
   1   2  16          1.76          4.05         3.12 o                         
   2   2  16         23.69         17.33         3.31 o                         
   3   2  16          0.51         -1.66         3.02 o                         
   4   2  16         16.94         20.92         3.43 o                         
   5   2  16          3.00         -0.04         3.48 o                         
   6   2  16          7.27         13.01         4.22 o                         
  -4   3  16          6.00         11.33         4.12 o                         
  -3   3  16         18.08         22.14         4.08 o                         
  -2   3  16         21.41         21.06         4.37 o                         
  -1   3  16          2.66          4.11         3.71 o                         
   0   3  16         24.89         22.72         3.95 o                         
   1   3  16          1.03          0.38         3.70 o                         
   2   3  16          6.42          9.90         3.91 o                         
   3   3  16          0.75          0.13         3.66 o                         
  -6   1  17          0.03         -0.15         3.60 o                         
  -5   1  17         11.55         16.22         3.52 o                         
  -4   1  17          5.02          7.56         3.18 o                         
  -3   1  17          0.58          1.90         2.95 o                         
  -2   1  17         58.84         52.60         3.80 o                         
  -1   1  17          4.12          3.72         2.86 o                         
   0   1  17         11.93          6.00         2.80 o                         
   1   1  17          0.32          1.60         2.84 o                         
   2   1  17          1.38          0.83         2.91 o                         
   3   1  17         36.51         36.59         3.73 o                         
   4   1  17         18.82         18.43         3.41 o                         
   5   1  17         16.35         21.13         3.64 o                         
   6   1  17          5.35          3.79         4.45 o                         
  -5   2  17         27.82         34.71         4.72 o                         
  -4   2  17         25.87         36.60         5.23 o                         
  -3   2  17         20.42         27.09         3.88 o                         
  -2   2  17          4.59          7.38         3.82 o                         
  -1   2  17          0.10         -3.11         3.11 o                         
   0   2  17          0.12         -3.34         3.34 o                         
   1   2  17          1.00          1.47         3.44 o                         
   2   2  17          2.68          6.80         3.58 o                         
   3   2  17          0.19          0.66         3.36 o                         
   4   2  17         19.17         20.06         3.77 o                         
   5   2  17          4.21          5.40         3.91 o                         
  -2   3  17          0.62         -3.26         4.53 o                         
  -1   3  17         36.00         45.21         4.59 o                         
   0   3  17          0.41         -3.10         4.09 o                         
   1   3  17          2.71          0.14         4.62 o                         
  -6   0  18         18.53         16.11         6.01 o                         
  -5   0  18          0.33          3.44         4.77 o                         
  -4   0  18          2.87         12.79         4.65 o                         
  -3   0  18          1.79         -2.04         4.29 o                         
  -2   0  18         57.27         60.45         5.18 o                         
  -1   0  18         45.15         35.00         4.54 o                         
   0   0  18          0.33         -2.80         3.88 o                         
   1   0  18         15.49         28.11         8.04 o                         
   2   0  18         54.03         71.53         5.34 o                         
   3   0  18         34.58         36.57         5.69 o                         
   4   0  18         94.79        113.08         6.64 o                         
   5   0  18          2.91          1.81         5.00 o                         
  -5   1  18         13.86         19.18         3.89 o                         
  -4   1  18         38.15         47.59         4.20 o                         
  -3   1  18          3.09         -3.27         3.27 o                         
  -2   1  18          1.10         -0.97         3.24 o                         
  -1   1  18          0.20          3.67         3.15 o                         
   0   1  18          2.60          3.10         3.13 o                         
   1   1  18         22.27         23.23         3.43 o                         
   2   1  18          5.17          5.00         3.63 o                         
   3   1  18          0.01         -0.99         3.82 o                         
   4   1  18         21.77         32.70         5.96 o                         
   5   1  18          1.41         -2.28         4.52 o                         
  -3   2  18         15.32         24.95         4.25 o                         
  -2   2  18          9.01         13.39         3.68 o                         
  -1   2  18          0.09         -0.66         3.83 o                         
   0   2  18          2.29          6.75         3.87 o                         
   1   2  18          8.20         12.68         3.97 o                         
   2   2  18          5.87          7.01         4.01 o                         
   3   2  18          0.03         -2.04         3.77 o                         
  -3   1  19         11.19          6.66         3.80 o                         
  -2   1  19          4.91          8.97         3.72 o                         
  -1   1  19          4.85          5.55         3.55 o                         
   0   1  19         13.77         12.31         3.99 o                         
   1   1  19          0.73         -1.78         3.60 o                         
   2   1  19         36.95         35.15         4.41 o                         
   3   1  19         16.86         16.58         4.35 o                         
  -1   0  20          0.49         -0.63         5.98 o                         
   0   0  20          0.42          3.11         6.07 o                         
   1   0  20         14.09         19.23         6.39 o                         
                                                                                
