# Supplementary material for: New polymorph of 2,6-di­methyl­phenol
Source: Acta Crystallogr E Crystallogr Commun. 2026 Jan 29;82(Pt 2):217–20. doi: 10.1107/S2056989026000605 (PMC12874252; doi:10.1107/S2056989026000605)
Supplement: Supplementary file 3 [file e-82-00217-Ibsup3.hkl]

data_Ib                                                                         
_shelx_title ' m0262d'                                                          
_shelx_refln_list_code          4                                               
_shelx_F_calc_maximum       54.36                                               
_exptl_crystal_F_000       264.00                                               
_reflns_d_resolution_high  0.7695                                               
                                                                                
loop_                                                                           
 _space_group_symop_operation_xyz                                               
 'x, y, z'                                                                      
 '-x+1/2, -y, z+1/2'                                                            
 '-x, y+1/2, -z+1/2'                                                            
 'x+1/2, -y+1/2, -z'                                                            
                                                                                
_cell_length_a     4.3981                                                       
_cell_length_b     7.2646                                                       
_cell_length_c    21.4884                                                       
_cell_angle_alpha  90.000                                                       
_cell_angle_beta   90.000                                                       
_cell_angle_gamma  90.000                                                       
                                                                                
_shelx_F_squared_multiplier     1.000                                           
                                                                                
loop_                                                                           
 _refln_index_h                                                                 
 _refln_index_k                                                                 
 _refln_index_l                                                                 
 _refln_F_squared_calc                                                          
 _refln_F_squared_meas                                                          
 _refln_F_squared_sigma                                                         
 _refln_observed_status                                                         
   2   0   0         20.81         21.72         1.14 o                         
   4   0   0         97.54        101.80         2.89 o                         
   1   1   0        526.61        496.46         6.30 o                         
   2   1   0          1.03          5.20         0.35 o                         
   3   1   0         22.74         19.98         1.49 o                         
   4   1   0          4.63          4.36         0.75 o                         
   5   1   0          0.53          2.09         2.10 o                         
   0   2   0          1.11          0.79         0.13 o                         
   1   2   0          6.84          8.17         0.16 o                         
   2   2   0         14.68         17.94         0.43 o                         
   3   2   0         11.32         10.03         0.47 o                         
   4   2   0        249.80        264.16         4.93 o                         
   5   2   0          9.25          9.34         2.43 o                         
   1   3   0        101.61        116.48         1.27 o                         
   2   3   0         39.46         44.66         0.62 o                         
   3   3   0          8.47          7.71         0.49 o                         
   4   3   0        119.14        130.94         3.11 o                         
   5   3   0         19.86         18.40         2.79 o                         
   0   4   0        507.34        538.42         7.91 o                         
   1   4   0         25.09         30.90         0.53 o                         
   2   4   0         40.05         40.13         0.74 o                         
   3   4   0         75.64         76.83         1.53 o                         
   4   4   0         27.50         24.76         1.35 o                         
   5   4   0          2.32          3.49         1.90 o                         
   1   5   0        109.26        108.55         1.34 o                         
   2   5   0         13.15         13.23         0.57 o                         
   3   5   0          1.28          2.01         0.67 o                         
   4   5   0          8.34          9.50         1.64 o                         
   0   6   0         32.60         34.58         1.70 o                         
   1   6   0          2.68          1.93         0.43 o                         
   2   6   0          0.15          0.47         0.63 o                         
   3   6   0          0.85         -0.14         0.95 o                         
   4   6   0         17.76         17.73         1.73 o                         
   1   7   0         30.88         26.43         0.85 o                         
   2   7   0          2.05          2.31         0.80 o                         
   3   7   0          4.58          3.37         1.20 o                         
   0   8   0         55.13         50.84         1.57 o                         
   1   8   0         25.51         21.85         1.05 o                         
   2   8   0          0.06          0.68         1.14 o                         
   3   8   0         27.87         30.36         1.78 o                         
   1   9   0          9.83         11.63         1.22 o                         
   1   0   1       2059.69       1941.32        31.01 o                         
   2   0   1         76.91         74.47         1.33 o                         
   3   0   1         22.43         20.83         0.53 o                         
   4   0   1         35.83         29.59         2.02 o                         
   5   0   1          0.02          0.12         1.42 o                         
  -5   1   1         21.83         23.49         2.46 o                         
  -4   1   1         97.45         94.72         3.16 o                         
  -3   1   1         26.18         26.67         1.13 o                         
  -2   1   1        369.92        359.25         4.92 o                         
  -1   1   1       2665.45       2558.91        28.85 o                         
   0   1   1       2226.81       2053.12        17.78 o                         
   1   1   1       2665.45       2552.76        28.84 o                         
   2   1   1        369.52        361.83         4.34 o                         
   3   1   1         26.19         26.58         0.70 o                         
   4   1   1         97.62         94.64         2.26 o                         
   5   1   1         21.83         20.74         2.42 o                         
  -5   2   1         60.24         55.48         3.40 o                         
  -4   2   1         13.53         12.60         1.24 o                         
  -3   2   1          4.25          3.33         0.38 o                         
  -2   2   1        131.66        134.60         2.05 o                         
  -1   2   1        333.47        330.63         2.98 o                         
   0   2   1        161.33        153.76         1.28 o                         
   1   2   1        333.64        330.57         3.08 o                         
   2   2   1        131.69        132.88         2.05 o                         
   3   2   1          4.25          2.76         0.38 o                         
   4   2   1         13.50         13.75         0.99 o                         
   5   2   1         60.26         55.91         3.40 o                         
  -5   3   1          6.25          7.30         2.54 o                         
  -4   3   1         86.56         93.98         2.37 o                         
  -3   3   1         71.23         67.68         2.00 o                         
  -2   3   1         65.34         60.74         0.79 o                         
  -1   3   1         10.99         15.34         0.42 o                         
   0   3   1       1589.16       1541.17        14.22 o                         
   1   3   1         10.97         15.05         0.40 o                         
   2   3   1         65.58         61.48         0.76 o                         
   3   3   1         71.27         68.36         1.67 o                         
   4   3   1         86.45         92.12         2.37 o                         
   5   3   1          6.25          5.01         2.53 o                         
  -5   4   1          0.05         -1.40         1.87 o                         
  -4   4   1         13.34         12.46         1.49 o                         
  -3   4   1         63.87         68.99         1.26 o                         
  -2   4   1         13.42         13.10         0.70 o                         
  -1   4   1         39.63         43.91         0.63 o                         
   0   4   1        722.01        745.18         7.71 o                         
   1   4   1         39.64         44.03         0.66 o                         
   2   4   1         13.41         13.46         0.51 o                         
   3   4   1         63.91         67.10         1.90 o                         
   4   4   1         13.33         12.36         1.22 o                         
   5   4   1          0.05          0.35         2.56 o                         
  -4   5   1          7.04          5.01         1.33 o                         
  -3   5   1         12.36         12.90         0.75 o                         
  -2   5   1          3.39          3.13         0.48 o                         
  -1   5   1         10.06         10.51         0.57 o                         
   0   5   1         83.80         79.28         1.07 o                         
   1   5   1         10.03          9.82         0.37 o                         
   2   5   1          3.34          2.32         0.48 o                         
   3   5   1         12.35         10.82         0.86 o                         
   4   5   1          6.99          5.39         1.35 o                         
  -4   6   1         13.49         17.36         1.72 o                         
  -3   6   1         15.30         14.03         1.08 o                         
  -2   6   1          0.69          0.57         0.57 o                         
  -1   6   1         30.41         26.39         0.61 o                         
   0   6   1         19.44         20.63         0.55 o                         
   1   6   1         30.37         25.93         0.61 o                         
   2   6   1          0.68          0.77         0.64 o                         
   3   6   1         15.31         14.86         0.96 o                         
   4   6   1         13.48         15.03         1.72 o                         
  -3   7   1          3.10          3.23         1.22 o                         
  -2   7   1          8.34          8.37         0.85 o                         
  -1   7   1         17.83         15.03         0.76 o                         
   0   7   1          2.43          2.73         0.57 o                         
   1   7   1         17.82         15.00         0.79 o                         
   2   7   1          8.34          9.53         0.86 o                         
   3   7   1          3.10          2.54         1.21 o                         
  -3   8   1         14.56         18.54         1.66 o                         
  -2   8   1          0.64          0.54         1.13 o                         
  -1   8   1         17.01         16.37         1.01 o                         
   0   8   1         31.14         25.09         0.87 o                         
   1   8   1         17.02         17.14         1.02 o                         
   2   8   1          0.64          1.29         1.14 o                         
   3   8   1         14.57         17.46         1.90 o                         
  -1   9   1          4.81          5.61         1.18 o                         
   0   9   1         19.01         17.82         1.49 o                         
   1   9   1          4.80          5.06         1.17 o                         
   0   0   2        146.60        127.54         1.98 o                         
   1   0   2        734.76        732.33         7.84 o                         
   2   0   2        360.70        371.70         6.69 o                         
   3   0   2        114.29        133.43         2.04 o                         
   4   0   2         45.96         42.05         1.52 o                         
   5   0   2          5.11          4.76         1.46 o                         
  -5   1   2         36.17         32.98         2.71 o                         
  -4   1   2          4.90          4.50         0.63 o                         
  -3   1   2         25.05         24.42         0.68 o                         
  -2   1   2        112.82        121.25         1.84 o                         
  -1   1   2       1274.35       1232.18        12.26 o                         
   0   1   2       2318.25       2181.81        19.48 o                         
   1   1   2       1273.33       1241.10        12.76 o                         
   2   1   2        112.76        119.70         1.58 o                         
   3   1   2         25.10         25.13         0.55 o                         
   4   1   2          4.88          4.34         0.64 o                         
   5   1   2         36.18         30.45         2.68 o                         
  -5   2   2         31.38         31.76         2.85 o                         
  -4   2   2         27.87         25.35         1.50 o                         
  -3   2   2          0.47          0.06         0.36 o                         
  -2   2   2        445.96        455.67         6.20 o                         
  -1   2   2        270.04        277.15         2.59 o                         
   0   2   2        649.02        608.35         5.28 o                         
   1   2   2        269.87        276.57         2.68 o                         
   2   2   2        445.50        452.34         6.70 o                         
   3   2   2          0.48         -0.37         0.37 o                         
   4   2   2         27.74         24.71         1.09 o                         
   5   2   2         31.38         33.74         2.90 o                         
  -5   3   2         12.01         13.86         2.71 o                         
  -4   3   2         61.78         65.15         1.88 o                         
  -3   3   2         99.54        102.05         2.04 o                         
  -2   3   2         13.79         12.08         0.31 o                         
  -1   3   2        672.80        701.67         6.93 o                         
   0   3   2        189.57        202.09         1.96 o                         
   1   3   2        672.68        690.60         7.22 o                         
   2   3   2         13.79         13.05         0.34 o                         
   3   3   2         99.71        100.68         2.25 o                         
   4   3   2         61.71         67.14         1.89 o                         
   5   3   2         11.98         11.91         2.69 o                         
  -5   4   2          0.65          0.03         1.99 o                         
  -4   4   2         22.87         21.27         1.30 o                         
  -3   4   2         39.86         41.22         1.41 o                         
  -2   4   2        154.23        152.30         2.05 o                         
  -1   4   2         93.14         92.10         1.14 o                         
   0   4   2         19.97         20.69         0.41 o                         
   1   4   2         93.06         93.11         1.14 o                         
   2   4   2        154.42        151.51         1.93 o                         
   3   4   2         39.88         42.20         1.04 o                         
   4   4   2         22.82         19.53         1.42 o                         
   5   4   2          0.65          0.51         1.92 o                         
  -4   5   2         24.82         23.96         1.56 o                         
  -3   5   2         13.97         13.33         0.99 o                         
  -2   5   2          1.94          2.13         0.43 o                         
  -1   5   2         31.96         37.65         0.61 o                         
   0   5   2         13.29         14.60         0.45 o                         
   1   5   2         31.95         36.70         0.61 o                         
   2   5   2          1.93          2.53         0.49 o                         
   3   5   2         13.92         13.87         0.78 o                         
   4   5   2         24.85         25.30         1.58 o                         
  -4   6   2          6.40          6.78         1.64 o                         
  -3   6   2          1.34          1.56         0.97 o                         
  -2   6   2         20.72         20.54         1.20 o                         
  -1   6   2          3.04          2.03         0.46 o                         
   0   6   2         87.46         87.18         1.21 o                         
   1   6   2          3.03          1.48         0.43 o                         
   2   6   2         20.61         21.34         1.38 o                         
   3   6   2          1.34          0.85         0.84 o                         
   4   6   2          6.43         10.97         1.68 o                         
  -3   7   2         43.52         46.47         1.67 o                         
  -2   7   2         13.10         16.84         1.15 o                         
  -1   7   2         11.38          9.62         0.73 o                         
   0   7   2         98.32         93.65         1.36 o                         
   1   7   2         11.42         10.23         0.62 o                         
   2   7   2         13.08         14.17         0.98 o                         
   3   7   2         43.56         43.96         1.65 o                         
  -3   8   2         12.43         14.26         1.61 o                         
  -2   8   2          3.09          4.55         1.05 o                         
  -1   8   2          5.34          5.95         0.94 o                         
   0   8   2          9.60          7.99         0.77 o                         
   1   8   2          5.36          5.79         0.86 o                         
   2   8   2          3.12          4.60         1.05 o                         
   3   8   2         12.45         15.54         1.60 o                         
  -1   9   2          7.80          4.80         1.18 o                         
   0   9   2          8.92          9.01         1.42 o                         
   1   9   2          7.79          5.23         1.17 o                         
   1   0   3        955.50        927.04        11.05 o                         
   2   0   3         21.38         21.22         0.64 o                         
   3   0   3        283.58        275.34         5.81 o                         
   4   0   3          8.79          7.64         0.69 o                         
   5   0   3          2.37          3.43         1.49 o                         
  -5   1   3          0.47          0.80         2.10 o                         
  -4   1   3         16.19         12.91         0.71 o                         
  -3   1   3         10.13          9.40         0.42 o                         
  -2   1   3       1172.93       1175.52        17.30 o                         
  -1   1   3       1723.24       1667.91        15.85 o                         
   0   1   3        153.95        150.33         1.41 o                         
   1   1   3       1723.14       1649.32        16.45 o                         
   2   1   3       1173.34       1190.69        16.01 o                         
   3   1   3         10.14          9.83         0.52 o                         
   4   1   3         16.29         13.71         1.07 o                         
   5   1   3          0.47          0.30         2.13 o                         
  -5   2   3         61.50         62.01         3.69 o                         
  -4   2   3          0.12         -0.02         0.76 o                         
  -3   2   3          5.61          5.17         0.72 o                         
  -2   2   3        330.96        343.59         4.13 o                         
  -1   2   3        615.16        601.47         5.57 o                         
   0   2   3        416.32        402.86         3.61 o                         
   1   2   3        615.16        600.56         5.77 o                         
   2   2   3        330.87        340.14         5.07 o                         
   3   2   3          5.56          6.50         0.72 o                         
   4   2   3          0.12         -0.25         0.67 o                         
   5   2   3         61.43         64.03         3.68 o                         
  -5   3   3          2.46          6.00         2.60 o                         
  -4   3   3         19.61         18.56         1.92 o                         
  -3   3   3         45.43         45.33         1.32 o                         
  -2   3   3        197.82        203.94         2.66 o                         
  -1   3   3        163.27        166.02         1.86 o                         
   0   3   3         58.11         48.34         0.60 o                         
   1   3   3        163.36        166.95         1.85 o                         
   2   3   3        197.39        202.68         2.51 o                         
   3   3   3         45.42         45.37         1.10 o                         
   4   3   3         19.52         18.35         1.32 o                         
   5   3   3          2.46          1.89         2.55 o                         
  -5   4   3          1.91          2.17         1.93 o                         
  -4   4   3          4.93          4.82         1.13 o                         
  -3   4   3         19.08         18.75         1.06 o                         
  -2   4   3         63.23         66.57         1.25 o                         
  -1   4   3        197.36        197.88         2.32 o                         
   0   4   3        137.02        142.22         1.77 o                         
   1   4   3        197.02        199.81         2.32 o                         
   2   4   3         63.14         67.09         1.20 o                         
   3   4   3         19.18         19.64         0.68 o                         
   4   4   3          4.94          3.39         1.58 o                         
   5   4   3          1.92          3.75         1.74 o                         
  -4   5   3         19.77         17.46         1.49 o                         
  -3   5   3         10.02          8.21         0.87 o                         
  -2   5   3        117.40        114.62         1.77 o                         
  -1   5   3         66.98         70.74         1.03 o                         
   0   5   3         45.27         49.10         1.05 o                         
   1   5   3         66.94         69.69         0.94 o                         
   2   5   3        117.59        116.75         1.77 o                         
   3   5   3         10.04          7.29         0.72 o                         
   4   5   3         19.75         18.56         1.51 o                         
  -4   6   3          3.66          3.24         1.61 o                         
  -3   6   3          2.17          2.47         1.00 o                         
  -2   6   3         12.37          9.92         0.71 o                         
  -1   6   3         13.70         12.28         0.53 o                         
   0   6   3          6.07          6.00         0.51 o                         
   1   6   3         13.75         11.30         0.50 o                         
   2   6   3         12.39         10.24         0.71 o                         
   3   6   3          2.20          2.62         0.85 o                         
   4   6   3          3.67          6.52         1.65 o                         
  -3   7   3         36.82         42.04         1.83 o                         
  -2   7   3         76.70         77.32         1.83 o                         
  -1   7   3         11.17          8.80         0.85 o                         
   0   7   3         15.51         14.60         0.62 o                         
   1   7   3         11.15          9.56         0.61 o                         
   2   7   3         76.60         80.40         1.60 o                         
   3   7   3         36.86         42.55         1.65 o                         
  -2   8   3         13.81         15.64         1.27 o                         
  -1   8   3         16.09         14.70         1.00 o                         
   0   8   3         20.30         18.16         0.79 o                         
   1   8   3         16.12         13.96         0.92 o                         
   2   8   3         13.79         15.19         1.14 o                         
  -1   9   3          4.56          6.11         1.20 o                         
   0   9   3          0.41         -0.09         1.35 o                         
   1   9   3          4.56          5.33         1.29 o                         
   0   0   4       2190.38       2024.77        25.57 o                         
   1   0   4       2954.84       2715.70        29.25 o                         
   2   0   4          0.10          0.71         0.20 o                         
   3   0   4         84.96         87.54         2.23 o                         
   4   0   4          4.92          2.80         0.65 o                         
   5   0   4          0.00         -0.08         2.04 o                         
  -5   1   4         21.56         24.12         2.52 o                         
  -4   1   4          1.86          1.96         0.65 o                         
  -3   1   4        179.49        187.12         3.09 o                         
  -2   1   4        114.92        108.19         1.82 o                         
  -1   1   4       2372.02       2260.98        21.52 o                         
   0   1   4         34.13         35.00         0.38 o                         
   1   1   4       2373.26       2245.07        22.33 o                         
   2   1   4        114.88        108.08         1.54 o                         
   3   1   4        179.78        185.82         2.61 o                         
   4   1   4          1.85          2.07         0.66 o                         
   5   1   4         21.52         23.17         2.57 o                         
  -5   2   4         11.15         11.50         2.47 o                         
  -4   2   4          4.86          3.98         0.63 o                         
  -3   2   4         58.93         57.32         1.24 o                         
  -2   2   4        196.21        202.18         2.46 o                         
  -1   2   4         70.69         67.01         0.72 o                         
   0   2   4        374.64        352.98         3.17 o                         
   1   2   4         70.69         66.20         0.75 o                         
   2   2   4        196.29        198.23         2.79 o                         
   3   2   4         58.92         53.36         2.01 o                         
   4   2   4          4.83          2.71         0.71 o                         
   5   2   4         11.14         11.26         2.51 o                         
  -5   3   4          0.40          1.56         2.52 o                         
  -4   3   4         36.36         36.77         1.88 o                         
  -3   3   4         90.39         91.68         1.74 o                         
  -2   3   4         67.55         72.73         1.13 o                         
  -1   3   4        171.67        173.06         1.93 o                         
   0   3   4          0.18          1.46         0.38 o                         
   1   3   4        171.24        173.25         1.93 o                         
   2   3   4         67.53         71.09         1.28 o                         
   3   3   4         90.15         93.30         2.84 o                         
   4   3   4         36.39         35.27         1.39 o                         
   5   3   4          0.41         -0.10         1.74 o                         
  -5   4   4          0.27          2.63         1.95 o                         
  -4   4   4          9.47          9.11         1.19 o                         
  -3   4   4        186.62        204.60         3.51 o                         
  -2   4   4        206.66        209.60         2.77 o                         
  -1   4   4         28.58         29.96         0.50 o                         
   0   4   4          1.45          2.63         0.33 o                         
   1   4   4         28.59         30.54         0.52 o                         
   2   4   4        206.65        208.93         2.61 o                         
   3   4   4        186.60        204.22         3.19 o                         
   4   4   4          9.46          7.67         1.19 o                         
   5   4   4          0.27          0.45         1.61 o                         
  -4   5   4          1.03          0.67         1.32 o                         
  -3   5   4          9.72          9.39         0.89 o                         
  -2   5   4        100.00        106.27         1.67 o                         
  -1   5   4         47.45         46.68         0.71 o                         
   0   5   4         27.88         28.78         0.60 o                         
   1   5   4         47.59         46.42         0.70 o                         
   2   5   4         99.99        108.06         1.79 o                         
   3   5   4          9.72          9.82         0.76 o                         
   4   5   4          1.04          1.83         1.35 o                         
  -4   6   4          1.41          0.66         1.59 o                         
  -3   6   4          7.28          6.68         1.04 o                         
  -2   6   4         87.66         87.24         1.60 o                         
  -1   6   4         14.08         13.48         0.52 o                         
   0   6   4          0.50          0.01         0.44 o                         
   1   6   4         14.06         13.90         0.52 o                         
   2   6   4         87.63         86.01         1.73 o                         
   3   6   4          7.27          5.81         0.90 o                         
   4   6   4          1.41          2.01         1.63 o                         
  -3   7   4          3.64          4.62         1.38 o                         
  -2   7   4         47.70         46.16         1.30 o                         
  -1   7   4         11.37          9.23         0.69 o                         
   0   7   4          4.79          4.31         0.56 o                         
   1   7   4         11.38          9.46         0.63 o                         
   2   7   4         47.70         44.39         1.22 o                         
   3   7   4          3.61          3.53         1.11 o                         
  -2   8   4         16.69         21.95         1.33 o                         
  -1   8   4         21.34         19.00         1.05 o                         
   0   8   4          2.53          3.81         0.72 o                         
   1   8   4         21.36         21.17         1.07 o                         
   2   8   4         16.74         19.91         1.19 o                         
  -1   9   4          0.05         -0.49         1.17 o                         
   0   9   4          0.00         -0.92         1.36 o                         
   1   9   4          0.05          1.73         1.19 o                         
   1   0   5         63.71         58.72         1.11 o                         
   2   0   5         98.22        116.24         1.46 o                         
   3   0   5         61.51         57.77         2.37 o                         
   4   0   5          1.41          1.51         0.67 o                         
   5   0   5          0.26          1.10         2.05 o                         
  -5   1   5          2.75          5.41         2.24 o                         
  -4   1   5         11.55          9.22         0.73 o                         
  -3   1   5          9.20          7.82         0.46 o                         
  -2   1   5        115.69        111.75         1.40 o                         
  -1   1   5        260.28        261.84         2.44 o                         
   0   1   5          0.71          0.72         0.14 o                         
   1   1   5        260.27        260.57         2.62 o                         
   2   1   5        115.61        111.01         1.40 o                         
   3   1   5          9.18          7.74         0.39 o                         
   4   1   5         11.53          9.52         0.74 o                         
   5   1   5          2.76          4.11         2.20 o                         
  -5   2   5          0.46         -0.26         2.34 o                         
  -4   2   5          4.94          3.57         0.64 o                         
  -3   2   5        326.06        324.90         6.01 o                         
  -2   2   5        694.83        735.11         8.36 o                         
  -1   2   5        359.30        351.80         3.66 o                         
   0   2   5          4.26          3.01         0.18 o                         
   1   2   5        359.89        349.13         3.65 o                         
   2   2   5        694.72        735.57         9.34 o                         
   3   2   5        325.89        331.44         6.02 o                         
   4   2   5          4.94          4.26         0.74 o                         
   5   2   5          0.46          0.47         2.33 o                         
  -5   3   5         12.81         14.70         2.78 o                         
  -4   3   5          0.89         -0.43         0.94 o                         
  -3   3   5         86.32         83.94         1.60 o                         
  -2   3   5         65.79         71.29         0.98 o                         
  -1   3   5        137.77        139.24         1.59 o                         
   0   3   5        213.47        204.14         2.37 o                         
   1   3   5        137.75        141.37         1.58 o                         
   2   3   5         65.76         69.25         1.23 o                         
   3   3   5         86.28         85.15         2.12 o                         
   4   3   5          0.90          0.83         0.84 o                         
   5   3   5         12.79         15.53         1.72 o                         
  -5   4   5          1.63          2.91         2.00 o                         
  -4   4   5         10.44          8.72         1.34 o                         
  -3   4   5         72.14         81.72         1.92 o                         
  -2   4   5        115.66        122.87         1.68 o                         
  -1   4   5        178.70        173.48         2.06 o                         
   0   4   5         39.79         47.04         0.80 o                         
   1   4   5        178.82        176.87         2.30 o                         
   2   4   5        115.73        122.44         1.52 o                         
   3   4   5         72.01         81.72         1.60 o                         
   4   4   5         10.46         10.35         1.25 o                         
   5   4   5          1.63          1.49         1.64 o                         
  -4   5   5          1.45          1.53         1.34 o                         
  -3   5   5         16.06         15.64         0.96 o                         
  -2   5   5        138.76        137.59         1.94 o                         
  -1   5   5        122.32        116.75         1.44 o                         
   0   5   5          3.29          3.45         0.35 o                         
   1   5   5        122.34        115.38         1.52 o                         
   2   5   5        138.80        137.21         2.06 o                         
   3   5   5         16.04         13.59         0.82 o                         
   4   5   5          1.46          0.78         1.35 o                         
  -4   6   5          0.11          2.20         2.25 o                         
  -3   6   5         15.76         16.41         1.20 o                         
  -2   6   5         68.80         64.84         1.32 o                         
  -1   6   5          0.09          1.60         0.46 o                         
   0   6   5          9.88          8.60         0.48 o                         
   1   6   5          0.09          2.02         0.50 o                         
   2   6   5         68.76         65.13         1.33 o                         
   3   6   5         15.72         16.51         0.99 o                         
   4   6   5          0.11         -1.33         1.82 o                         
  -3   7   5         16.23         15.52         1.39 o                         
  -2   7   5         24.04         26.62         1.02 o                         
  -1   7   5          7.02          4.68         0.71 o                         
   0   7   5          3.90          4.03         0.58 o                         
   1   7   5          7.02          4.96         0.65 o                         
   2   7   5         24.06         23.40         1.02 o                         
   3   7   5         16.25         16.24         1.20 o                         
  -2   8   5          9.29         10.47         1.65 o                         
  -1   8   5          0.87          0.39         0.93 o                         
   0   8   5          1.94          3.12         0.73 o                         
   1   8   5          0.87          2.22         0.95 o                         
   2   8   5          9.31         10.53         1.15 o                         
  -1   9   5          9.27         12.55         1.27 o                         
   0   9   5          2.74          2.13         1.27 o                         
   1   9   5          9.28         12.06         1.28 o                         
   0   0   6          2.93          3.12         0.20 o                         
   1   0   6        172.45        155.87         1.59 o                         
   2   0   6         37.93         44.32         0.75 o                         
   3   0   6         53.59         63.36         1.19 o                         
   4   0   6          7.27          6.75         0.84 o                         
   5   0   6          0.29          1.79         2.16 o                         
  -5   1   6          3.20          4.95         2.27 o                         
  -4   1   6          8.05          4.39         0.83 o                         
  -3   1   6         83.34         85.06         1.38 o                         
  -2   1   6        395.68        410.48         4.94 o                         
  -1   1   6        363.28        355.78         3.42 o                         
   0   1   6       1470.27       1357.46        12.97 o                         
   1   1   6        363.49        352.41         3.30 o                         
   2   1   6        395.83        409.28         4.68 o                         
   3   1   6         83.20         83.19         1.19 o                         
   4   1   6          8.05          7.70         0.74 o                         
   5   1   6          3.16          4.45         2.29 o                         
  -5   2   6          9.79         13.31         2.57 o                         
  -4   2   6          5.04          6.64         0.77 o                         
  -3   2   6        106.88        111.58         2.22 o                         
  -2   2   6        189.61        191.70         2.23 o                         
  -1   2   6        518.85        544.24         5.63 o                         
   0   2   6        158.03        158.98         1.62 o                         
   1   2   6        518.73        539.85         6.17 o                         
   2   2   6        189.66        188.63         2.49 o                         
   3   2   6        106.82        111.86         2.56 o                         
   4   2   6          5.03          4.80         0.78 o                         
   5   2   6          9.77         12.62         2.58 o                         
  -5   3   6          2.15          6.32         2.69 o                         
  -4   3   6         20.58         18.24         1.15 o                         
  -3   3   6        295.07        309.77         5.13 o                         
  -2   3   6         85.20         86.95         1.16 o                         
  -1   3   6         15.72         12.24         0.35 o                         
   0   3   6          6.42          5.99         0.28 o                         
   1   3   6         15.66         12.56         0.42 o                         
   2   3   6         85.19         85.00         1.36 o                         
   3   3   6        294.75        311.04         5.12 o                         
   4   3   6         20.57         16.86         0.98 o                         
   5   3   6          2.13          1.93         1.45 o                         
  -5   4   6          3.66          7.35         2.10 o                         
  -4   4   6         17.77         16.16         1.49 o                         
  -3   4   6         33.07         30.48         1.05 o                         
  -2   4   6         61.08         59.29         0.81 o                         
  -1   4   6          2.09          2.66         0.31 o                         
   0   4   6          0.14         -0.17         0.29 o                         
   1   4   6          2.09          1.49         0.32 o                         
   2   4   6         61.04         58.99         0.93 o                         
   3   4   6         33.06         31.44         0.91 o                         
   4   4   6         17.79         15.22         1.34 o                         
   5   4   6          3.66          4.95         1.71 o                         
  -4   5   6          1.80          2.08         1.37 o                         
  -3   5   6         41.40         40.99         1.30 o                         
  -2   5   6          6.44          6.72         0.51 o                         
  -1   5   6        143.23        146.97         1.79 o                         
   0   5   6         22.75         23.58         0.68 o                         
   1   5   6        143.28        146.85         1.88 o                         
   2   5   6          6.46          6.59         0.56 o                         
   3   5   6         41.51         40.54         1.23 o                         
   4   5   6          1.80          2.17         1.38 o                         
  -4   6   6          1.74          2.89         1.67 o                         
  -3   6   6          3.85          3.05         1.05 o                         
  -2   6   6         82.16         85.53         1.49 o                         
  -1   6   6        231.87        237.96         2.98 o                         
   0   6   6        124.23        126.47         1.67 o                         
   1   6   6        231.87        237.82         3.15 o                         
   2   6   6         82.21         83.27         1.58 o                         
   3   6   6          3.85          3.16         0.90 o                         
   4   6   6          1.74          3.53         1.69 o                         
  -3   7   6         27.90         26.95         1.85 o                         
  -2   7   6         20.39         21.68         1.02 o                         
  -1   7   6         30.69         28.65         0.91 o                         
   0   7   6          1.35          1.33         0.60 o                         
   1   7   6         30.60         28.91         0.87 o                         
   2   7   6         20.44         22.48         1.02 o                         
   3   7   6         27.86         27.50         1.64 o                         
  -2   8   6          2.59          3.52         1.25 o                         
  -1   8   6          0.75          0.12         0.87 o                         
   0   8   6          0.02         -0.38         0.73 o                         
   1   8   6          0.75          1.83         0.96 o                         
   2   8   6          2.59          4.19         1.44 o                         
  -1   9   6          2.22         -0.21         1.22 o                         
   0   9   6          2.75          5.10         1.37 o                         
   1   9   6          2.23          1.22         1.23 o                         
   1   0   7        149.62        143.18         1.53 o                         
   2   0   7        251.45        228.82         2.96 o                         
   3   0   7         51.12         47.10         0.82 o                         
   4   0   7          6.32          4.79         0.85 o                         
   5   0   7          6.84          7.38         2.31 o                         
  -5   1   7          5.86          8.78         2.39 o                         
  -4   1   7          4.53          4.93         1.12 o                         
  -3   1   7         58.70         59.60         1.35 o                         
  -2   1   7        263.00        273.51         3.74 o                         
  -1   1   7         53.72         58.02         0.74 o                         
   0   1   7          5.23          4.82         0.16 o                         
   1   1   7         53.72         58.21         0.67 o                         
   2   1   7        263.01        269.70         2.98 o                         
   3   1   7         58.69         59.62         1.33 o                         
   4   1   7          4.54          4.72         0.72 o                         
   5   1   7          5.88          4.54         2.41 o                         
  -5   2   7          1.81          3.14         1.69 o                         
  -4   2   7         41.84         40.08         1.19 o                         
  -3   2   7         90.29         88.81         1.80 o                         
  -2   2   7        357.64        367.10         4.44 o                         
  -1   2   7        517.83        545.51         5.92 o                         
   0   2   7        179.35        181.02         2.02 o                         
   1   2   7        517.23        544.64         6.54 o                         
   2   2   7        357.71        366.44         4.71 o                         
   3   2   7         90.56         86.66         2.54 o                         
   4   2   7         41.82         41.05         1.23 o                         
   5   2   7          1.79          2.54         1.87 o                         
  -5   3   7         18.13         18.85         3.02 o                         
  -4   3   7         30.97         27.25         1.32 o                         
  -3   3   7         25.25         26.11         0.74 o                         
  -2   3   7         89.15        100.11         1.41 o                         
  -1   3   7         41.38         44.20         0.59 o                         
   0   3   7          3.60          5.53         0.39 o                         
   1   3   7         41.37         42.50         0.66 o                         
   2   3   7         89.14         99.41         1.95 o                         
   3   3   7         25.21         25.91         0.88 o                         
   4   3   7         30.96         27.89         1.30 o                         
   5   3   7         18.11         20.22         1.68 o                         
  -4   4   7          5.74          4.45         1.21 o                         
  -3   4   7         25.22         24.65         0.99 o                         
  -2   4   7         46.69         47.01         0.84 o                         
  -1   4   7         39.43         42.73         0.64 o                         
   0   4   7         10.38          9.82         0.41 o                         
   1   4   7         39.40         42.63         0.72 o                         
   2   4   7         46.70         46.29         1.08 o                         
   3   4   7         25.18         26.96         0.87 o                         
   4   4   7          5.74          6.17         1.08 o                         
  -4   5   7         13.71         12.39         1.51 o                         
  -3   5   7          8.81          7.76         0.94 o                         
  -2   5   7         70.01         65.33         1.17 o                         
  -1   5   7        125.86        128.61         1.79 o                         
   0   5   7        216.18        208.28         2.75 o                         
   1   5   7        125.82        128.51         1.79 o                         
   2   5   7         70.02         65.34         1.26 o                         
   3   5   7          8.83          7.41         0.81 o                         
   4   5   7         13.73         15.08         1.81 o                         
  -4   6   7          1.78          0.71         1.68 o                         
  -3   6   7         51.67         47.86         1.59 o                         
  -2   6   7         10.23         11.58         0.72 o                         
  -1   6   7        231.99        238.52         3.00 o                         
   0   6   7         14.94         16.02         0.56 o                         
   1   6   7        231.96        239.31         3.17 o                         
   2   6   7         10.24         10.47         0.77 o                         
   3   6   7         51.63         48.79         1.38 o                         
   4   6   7          1.78          1.43         2.62 o                         
  -3   7   7          8.79          7.68         1.38 o                         
  -2   7   7         47.79         48.22         1.45 o                         
  -1   7   7         42.72         40.17         1.02 o                         
   0   7   7         18.90         17.06         0.68 o                         
   1   7   7         42.74         40.09         1.00 o                         
   2   7   7         47.77         48.28         1.29 o                         
   3   7   7          8.79          8.05         1.18 o                         
  -2   8   7          4.56          4.01         1.38 o                         
  -1   8   7          0.69         -0.54         0.89 o                         
   0   8   7         25.83         25.28         0.98 o                         
   1   8   7          0.69          0.71         0.98 o                         
   2   8   7          4.57          5.03         1.22 o                         
   0   9   7          7.30         10.95         1.57 o                         
   0   0   8        139.33        120.18         1.58 o                         
   1   0   8        160.68        155.14         1.82 o                         
   2   0   8          0.30         -0.15         0.25 o                         
   3   0   8         26.83         29.20         0.67 o                         
   4   0   8         59.66         62.30         2.53 o                         
   5   0   8         18.19         20.19         2.63 o                         
  -5   1   8         12.51         12.15         2.47 o                         
  -4   1   8         29.15         25.41         2.14 o                         
  -3   1   8         19.50         20.74         1.00 o                         
  -2   1   8         13.98         13.78         0.47 o                         
  -1   1   8        209.66        207.06         2.54 o                         
   0   1   8        234.27        256.13         2.68 o                         
   1   1   8        209.10        207.51         2.19 o                         
   2   1   8         13.99         12.57         0.48 o                         
   3   1   8         19.36         17.29         0.58 o                         
   4   1   8         29.16         25.31         1.33 o                         
   5   1   8         12.56          9.05         2.53 o                         
  -5   2   8          5.47          6.80         1.78 o                         
  -4   2   8          1.13          2.03         1.34 o                         
  -3   2   8         40.54         38.38         0.84 o                         
  -2   2   8         19.73         22.27         0.75 o                         
  -1   2   8         27.81         28.40         0.49 o                         
   0   2   8         50.79         47.46         0.67 o                         
   1   2   8         27.83         29.38         0.67 o                         
   2   2   8         19.76         22.48         0.64 o                         
   3   2   8         40.54         39.25         0.82 o                         
   4   2   8          1.14          2.57         0.95 o                         
   5   2   8          5.47          6.30         1.85 o                         
  -5   3   8         24.33         27.80         3.18 o                         
  -4   3   8         70.95         69.76         1.73 o                         
  -3   3   8         94.33         97.09         1.86 o                         
  -2   3   8         40.20         42.26         0.70 o                         
  -1   3   8        344.93        363.78         4.20 o                         
   0   3   8          9.46          9.34         0.40 o                         
   1   3   8        345.11        367.39         4.69 o                         
   2   3   8         40.22         41.64         0.96 o                         
   3   3   8         94.55         99.16         2.04 o                         
   4   3   8         70.91         67.72         1.74 o                         
   5   3   8         24.29         22.42         1.76 o                         
  -4   4   8         19.85         15.22         1.35 o                         
  -3   4   8          3.98          4.41         0.78 o                         
  -2   4   8        113.12        115.90         1.55 o                         
  -1   4   8         55.99         54.79         0.77 o                         
   0   4   8        115.51        118.38         1.72 o                         
   1   4   8         56.00         53.97         1.07 o                         
   2   4   8        113.09        117.32         1.76 o                         
   3   4   8          3.99          2.78         0.73 o                         
   4   4   8         19.83         14.60         1.30 o                         
  -4   5   8          0.18          3.94         1.45 o                         
  -3   5   8         19.77         17.49         1.06 o                         
  -2   5   8         33.85         33.77         0.82 o                         
  -1   5   8        253.05        268.31         3.53 o                         
   0   5   8        438.53        425.03         5.84 o                         
   1   5   8        252.79        268.09         3.76 o                         
   2   5   8         33.84         35.04         1.00 o                         
   3   5   8         19.82         17.13         1.07 o                         
   4   5   8          0.18         -0.27         1.47 o                         
  -4   6   8          1.04          2.63         1.73 o                         
  -3   6   8         19.94         17.80         1.25 o                         
  -2   6   8         45.56         43.82         1.02 o                         
  -1   6   8         12.60         12.30         0.77 o                         
   0   6   8         10.99          8.69         0.55 o                         
   1   6   8         12.62         11.35         0.60 o                         
   2   6   8         45.54         43.14         1.11 o                         
   3   6   8         19.91         19.18         1.09 o                         
   4   6   8          1.03          1.20         1.73 o                         
  -3   7   8          5.32          9.28         1.40 o                         
  -2   7   8          9.21          6.09         0.96 o                         
  -1   7   8         14.03         12.29         0.89 o                         
   0   7   8         62.14         61.19         1.13 o                         
   1   7   8         14.07         12.54         0.78 o                         
   2   7   8          9.23          8.21         0.95 o                         
   3   7   8          5.34          6.45         1.20 o                         
  -2   8   8          5.63          5.93         1.42 o                         
  -1   8   8          2.41          2.24         0.93 o                         
   0   8   8          1.87          2.85         0.92 o                         
   1   8   8          2.42          2.84         1.02 o                         
   2   8   8          5.65          4.72         1.24 o                         
   0   9   8          0.31          2.63         1.51 o                         
   1   0   9          0.88          0.61         0.21 o                         
   2   0   9          3.98          2.74         0.24 o                         
   3   0   9         27.69         26.16         0.98 o                         
   4   0   9         32.27         29.50         1.06 o                         
   5   0   9         24.18         26.13         2.82 o                         
  -5   1   9         13.65         15.13         1.84 o                         
  -4   1   9          6.24          4.34         1.08 o                         
  -3   1   9         71.53         74.98         1.18 o                         
  -2   1   9         20.70         19.42         0.47 o                         
  -1   1   9        168.91        177.47         2.33 o                         
   0   1   9        237.13        250.21         2.62 o                         
   1   1   9        168.90        177.08         1.97 o                         
   2   1   9         20.71         19.93         0.52 o                         
   3   1   9         71.47         75.29         1.53 o                         
   4   1   9          6.20          6.04         0.81 o                         
   5   1   9         13.64         10.55         2.61 o                         
  -5   2   9          9.12         10.30         1.85 o                         
  -4   2   9         26.74         25.05         1.25 o                         
  -3   2   9         38.94         40.13         1.53 o                         
  -2   2   9         24.12         25.71         0.50 o                         
  -1   2   9        531.68        570.75         6.49 o                         
   0   2   9        655.86        695.16         8.32 o                         
   1   2   9        531.27        568.60         6.84 o                         
   2   2   9         24.15         25.93         0.66 o                         
   3   2   9         38.99         40.90         0.80 o                         
   4   2   9         26.72         26.11         2.02 o                         
   5   2   9          9.11         10.62         1.56 o                         
  -5   3   9         13.59         14.91         2.12 o                         
  -4   3   9         34.15         29.39         1.19 o                         
  -3   3   9         63.46         63.14         1.50 o                         
  -2   3   9         21.81         22.82         0.70 o                         
  -1   3   9         22.11         20.97         0.56 o                         
   0   3   9        496.97        523.41         7.13 o                         
   1   3   9         22.11         19.91         0.47 o                         
   2   3   9         21.77         23.23         0.56 o                         
   3   3   9         63.46         63.75         1.48 o                         
   4   3   9         34.11         29.11         1.41 o                         
   5   3   9         13.62         13.09         1.71 o                         
  -4   4   9         42.20         43.18         1.75 o                         
  -3   4   9         28.14         25.56         1.04 o                         
  -2   4   9          6.04          5.04         0.45 o                         
  -1   4   9         68.13         66.50         0.97 o                         
   0   4   9         37.33         33.09         0.67 o                         
   1   4   9         68.31         66.41         1.02 o                         
   2   4   9          6.03          4.52         0.54 o                         
   3   4   9         28.18         24.20         1.00 o                         
   4   4   9         42.16         40.55         1.50 o                         
  -4   5   9          7.75          9.67         1.56 o                         
  -3   5   9         28.32         24.61         1.17 o                         
  -2   5   9         22.55         23.17         0.74 o                         
  -1   5   9        234.51        235.40         3.14 o                         
   0   5   9         16.84         18.59         0.79 o                         
   1   5   9        234.63        239.00         3.36 o                         
   2   5   9         22.51         24.97         1.21 o                         
   3   5   9         28.32         25.07         1.08 o                         
   4   5   9          7.76         10.25         1.59 o                         
  -4   6   9         12.79         16.57         1.90 o                         
  -3   6   9          8.02          9.32         1.20 o                         
  -2   6   9          0.60          0.86         0.68 o                         
  -1   6   9        137.19        139.25         1.85 o                         
   0   6   9          1.36          3.84         0.93 o                         
   1   6   9        137.23        137.76         2.11 o                         
   2   6   9          0.60         -0.20         0.74 o                         
   3   6   9          8.02          9.50         1.04 o                         
   4   6   9         12.80         14.18         1.51 o                         
  -3   7   9          4.47          6.65         1.43 o                         
  -2   7   9         13.16         12.35         1.02 o                         
  -1   7   9         35.44         34.71         1.01 o                         
   0   7   9          4.41          4.92         0.69 o                         
   1   7   9         35.47         33.76         0.97 o                         
   2   7   9         13.18         12.36         1.00 o                         
   3   7   9          4.46          3.94         1.20 o                         
  -2   8   9          0.73          1.77         1.43 o                         
  -1   8   9         22.24         24.01         1.10 o                         
   0   8   9          0.39          0.25         0.94 o                         
   1   8   9         22.18         22.95         1.25 o                         
   2   8   9          0.73         -1.10         1.22 o                         
   0   0  10          0.12          0.51         0.27 o                         
   1   0  10        266.44        257.03         2.97 o                         
   2   0  10          0.22         -0.05         0.22 o                         
   3   0  10          1.10          2.20         0.42 o                         
   4   0  10         47.92         49.78         1.51 o                         
   5   0  10          7.79          6.97         2.63 o                         
  -5   1  10         12.52          9.10         1.82 o                         
  -4   1  10         18.75         16.24         0.96 o                         
  -3   1  10         27.04         25.29         0.65 o                         
  -2   1  10          2.06          2.20         0.41 o                         
  -1   1  10        284.26        280.04         3.63 o                         
   0   1  10        169.28        175.06         2.16 o                         
   1   1  10        284.65        280.84         3.23 o                         
   2   1  10          2.07          1.51         0.29 o                         
   3   1  10         26.97         23.27         0.84 o                         
   4   1  10         18.73         16.57         0.94 o                         
   5   1  10         12.56         11.23         2.68 o                         
  -5   2  10          0.40          0.16         2.89 o                         
  -4   2  10         26.00         23.65         1.27 o                         
  -3   2  10         85.90         89.57         1.87 o                         
  -2   2  10         21.63         20.13         0.55 o                         
  -1   2  10        125.52        133.84         1.71 o                         
   0   2  10        458.92        522.67         7.12 o                         
   1   2  10        125.56        136.94         1.71 o                         
   2   2  10         21.69         20.67         0.66 o                         
   3   2  10         85.95         87.27         1.66 o                         
   4   2  10         25.93         23.62         1.28 o                         
   5   2  10          0.40          0.09         1.48 o                         
  -5   3  10         36.76         37.21         3.00 o                         
  -4   3  10         47.36         43.56         2.21 o                         
  -3   3  10         16.04         15.11         0.82 o                         
  -2   3  10          8.91          7.48         0.50 o                         
  -1   3  10        174.24        179.92         2.40 o                         
   0   3  10         89.75        100.19         1.48 o                         
   1   3  10        174.53        181.93         2.39 o                         
   2   3  10          8.89          8.03         0.40 o                         
   3   3  10         16.02         14.66         0.82 o                         
   4   3  10         47.37         47.32         1.72 o                         
   5   3  10         36.84         40.31         2.09 o                         
  -4   4  10         68.11         65.85         2.46 o                         
  -3   4  10          9.71          8.91         1.09 o                         
  -2   4  10         21.04         19.45         0.58 o                         
  -1   4  10         51.20         47.43         0.92 o                         
   0   4  10          0.90          0.34         0.41 o                         
   1   4  10         51.25         46.75         0.84 o                         
   2   4  10         20.93         18.96         0.99 o                         
   3   4  10          9.70          9.30         0.85 o                         
   4   4  10         68.14         66.41         1.97 o                         
  -4   5  10          1.92          3.84         1.54 o                         
  -3   5  10         31.13         28.35         1.23 o                         
  -2   5  10          3.70          3.41         0.58 o                         
  -1   5  10         34.82         38.93         0.86 o                         
   0   5  10         25.54         26.37         0.74 o                         
   1   5  10         34.76         38.41         0.85 o                         
   2   5  10          3.70          3.48         0.72 o                         
   3   5  10         31.12         28.10         1.20 o                         
   4   5  10          1.92          1.05         1.55 o                         
  -3   6  10          0.44          1.16         1.16 o                         
  -2   6  10          8.12          6.76         0.83 o                         
  -1   6  10         32.73         31.39         1.23 o                         
   0   6  10        679.99        705.21         9.64 o                         
   1   6  10         32.78         30.08         0.86 o                         
   2   6  10          8.16          6.99         0.81 o                         
   3   6  10          0.44          0.96         1.00 o                         
  -3   7  10          4.49          2.77         1.43 o                         
  -2   7  10          3.60          1.63         0.98 o                         
  -1   7  10         37.99         38.66         1.29 o                         
   0   7  10         32.17         31.81         1.06 o                         
   1   7  10         37.99         38.78         1.18 o                         
   2   7  10          3.59          3.35         0.97 o                         
   3   7  10          4.52          6.67         1.35 o                         
  -2   8  10          1.46          0.69         1.33 o                         
  -1   8  10          2.99          3.90         1.08 o                         
   0   8  10          6.95         10.21         1.08 o                         
   1   8  10          2.99          4.00         1.08 o                         
   2   8  10          1.45          2.64         1.38 o                         
   1   0  11        123.02        129.61         1.64 o                         
   2   0  11         10.65          7.80         0.28 o                         
   3   0  11          1.74          2.84         0.55 o                         
   4   0  11         29.77         24.90         1.06 o                         
   5   0  11          3.39         -0.40         2.77 o                         
  -5   1  11          0.33          1.11         1.80 o                         
  -4   1  11          0.17          1.04         0.75 o                         
  -3   1  11         25.02         26.42         0.71 o                         
  -2   1  11         34.69         36.22         0.62 o                         
  -1   1  11         95.10         98.91         1.30 o                         
   0   1  11         98.00        107.17         1.55 o                         
   1   1  11         95.07        100.02         1.22 o                         
   2   1  11         34.83         35.15         0.72 o                         
   3   1  11         25.04         26.50         1.12 o                         
   4   1  11          0.17         -0.13         0.84 o                         
   5   1  11          0.33          0.22         2.17 o                         
  -5   2  11         13.81         13.48         2.00 o                         
  -4   2  11         82.00         79.41         2.13 o                         
  -3   2  11         54.28         52.08         1.31 o                         
  -2   2  11          4.12          4.66         0.35 o                         
  -1   2  11         13.84         15.70         0.42 o                         
   0   2  11        229.04        249.06         3.45 o                         
   1   2  11         13.93         16.60         0.38 o                         
   2   2  11          4.12          5.18         0.39 o                         
   3   2  11         54.32         50.90         1.14 o                         
   4   2  11         82.04         79.89         2.24 o                         
   5   2  11         13.83         15.21         2.15 o                         
  -4   3  11         64.88         64.04         2.55 o                         
  -3   3  11         10.56          9.20         0.80 o                         
  -2   3  11          1.31          2.49         0.42 o                         
  -1   3  11         41.96         41.23         0.73 o                         
   0   3  11        288.40        304.30         4.20 o                         
   1   3  11         41.93         43.06         0.83 o                         
   2   3  11          1.29          2.32         0.39 o                         
   3   3  11         10.57          9.51         0.79 o                         
   4   3  11         64.98         67.77         2.09 o                         
  -4   4  11          2.25          4.26         3.13 o                         
  -3   4  11          8.19          8.13         0.91 o                         
  -2   4  11         34.69         34.88         0.81 o                         
  -1   4  11        176.92        173.67         2.52 o                         
   0   4  11         17.71         17.31         0.63 o                         
   1   4  11        176.95        174.86         2.51 o                         
   2   4  11         34.67         35.16         0.92 o                         
   3   4  11          8.16          7.19         0.89 o                         
   4   4  11          2.25          1.59         1.20 o                         
  -4   5  11         35.47         39.03         2.53 o                         
  -3   5  11          5.39          3.79         0.91 o                         
  -2   5  11          2.51          2.66         0.66 o                         
  -1   5  11         32.30         31.61         0.93 o                         
   0   5  11        474.70        480.66         6.61 o                         
   1   5  11         32.28         33.02         0.80 o                         
   2   5  11          2.48          2.56         0.75 o                         
   3   5  11          5.40          4.43         0.99 o                         
   4   5  11         35.40         40.28         1.48 o                         
  -3   6  11          3.30          4.13         1.22 o                         
  -2   6  11          0.62          0.73         0.81 o                         
  -1   6  11         58.56         55.88         1.17 o                         
   0   6  11         45.58         48.42         1.09 o                         
   1   6  11         58.62         58.84         1.29 o                         
   2   6  11          0.62          1.42         0.89 o                         
   3   6  11          3.29          3.97         1.06 o                         
  -3   7  11          0.93          2.44         1.48 o                         
  -2   7  11         17.36         19.84         1.28 o                         
  -1   7  11         31.59         28.65         1.11 o                         
   0   7  11         34.26         32.02         0.93 o                         
   1   7  11         31.54         32.27         1.00 o                         
   2   7  11         17.39         17.95         1.19 o                         
   3   7  11          0.93          3.00         1.28 o                         
  -2   8  11         18.54         22.71         1.73 o                         
  -1   8  11         29.04         30.81         1.34 o                         
   0   8  11         11.68         11.89         1.14 o                         
   1   8  11         29.01         33.62         1.34 o                         
   2   8  11         18.54         21.73         1.88 o                         
   0   0  12        752.17        763.57        13.72 o                         
   1   0  12          8.02          8.30         0.34 o                         
   2   0  12        105.15        105.50         1.26 o                         
   3   0  12         19.65         22.92         1.14 o                         
   4   0  12          0.00          0.07         0.77 o                         
   5   0  12         14.10         18.42         2.90 o                         
  -5   1  12          1.99          4.34         1.92 o                         
  -4   1  12         18.03         16.14         0.91 o                         
  -3   1  12         88.96         85.51         1.51 o                         
  -2   1  12         36.18         36.40         0.85 o                         
  -1   1  12         46.27         50.62         0.76 o                         
   0   1  12         60.61         86.29         1.28 o                         
   1   1  12         46.28         50.88         0.98 o                         
   2   1  12         36.18         39.22         0.72 o                         
   3   1  12         88.93         87.38         1.66 o                         
   4   1  12         18.02         15.45         1.01 o                         
   5   1  12          1.98          1.57         2.87 o                         
  -5   2  12          0.64          0.73         1.96 o                         
  -4   2  12         50.93         55.65         1.65 o                         
  -3   2  12         45.36         51.15         1.32 o                         
  -2   2  12         56.27         51.08         0.87 o                         
  -1   2  12          9.37          8.82         0.37 o                         
   0   2  12         17.54         22.21         0.70 o                         
   1   2  12          9.37          9.02         0.34 o                         
   2   2  12         56.36         51.44         1.03 o                         
   3   2  12         45.38         51.53         1.17 o                         
   4   2  12         50.92         53.41         1.85 o                         
   5   2  12          0.65          0.11         1.66 o                         
  -4   3  12         39.49         34.35         2.05 o                         
  -3   3  12         13.21          9.39         1.17 o                         
  -2   3  12         51.84         53.66         1.00 o                         
  -1   3  12          2.79          1.85         0.39 o                         
   0   3  12          1.87          1.64         0.37 o                         
   1   3  12          2.79          2.42         0.38 o                         
   2   3  12         51.84         53.69         1.08 o                         
   3   3  12         13.24         10.91         0.85 o                         
   4   3  12         39.53         36.39         2.45 o                         
  -4   4  12          9.21          8.38         1.86 o                         
  -3   4  12          1.01         -0.65         0.88 o                         
  -2   4  12        102.33        114.88         1.94 o                         
  -1   4  12        268.21        274.48         3.87 o                         
   0   4  12        279.58        279.76         3.91 o                         
   1   4  12        268.12        277.01         3.87 o                         
   2   4  12        102.35        114.92         2.81 o                         
   3   4  12          1.01          0.51         0.86 o                         
   4   4  12          9.26          8.73         1.16 o                         
  -4   5  12          0.90          1.05         1.60 o                         
  -3   5  12          3.38          3.98         1.09 o                         
  -2   5  12          6.46          5.42         0.70 o                         
  -1   5  12         38.03         36.45         0.88 o                         
   0   5  12        169.19        177.60         2.62 o                         
   1   5  12         37.97         38.51         0.88 o                         
   2   5  12          6.46          6.52         0.82 o                         
   3   5  12          3.39          2.72         1.03 o                         
   4   5  12          0.90          1.93         1.19 o                         
  -3   6  12         18.56         18.76         1.44 o                         
  -2   6  12          5.10          4.55         0.97 o                         
  -1   6  12          9.63          7.58         0.74 o                         
   0   6  12         20.76         20.79         0.80 o                         
   1   6  12          9.61          6.27         0.72 o                         
   2   6  12          5.12          4.98         0.97 o                         
   3   6  12         18.59         20.56         1.24 o                         
  -2   7  12          4.47          4.94         1.20 o                         
  -1   7  12         16.69         14.66         1.01 o                         
   0   7  12         30.00         27.66         0.93 o                         
   1   7  12         16.72         14.18         0.90 o                         
   2   7  12          4.47          4.74         1.13 o                         
  -1   8  12         14.38         14.37         1.24 o                         
   0   8  12         19.89         20.59         1.29 o                         
   1   8  12         14.36         15.72         1.24 o                         
   1   0  13        230.19        235.51         3.07 o                         
   2   0  13          4.66          2.52         0.34 o                         
   3   0  13         21.38         19.39         0.78 o                         
   4   0  13          1.51          0.90         0.82 o                         
   5   0  13          0.37          0.20         2.65 o                         
  -5   1  13          7.49          7.93         2.12 o                         
  -4   1  13         25.87         24.50         1.04 o                         
  -3   1  13         90.94         95.19         1.85 o                         
  -2   1  13        234.00        233.12         3.07 o                         
  -1   1  13        134.25        135.49         1.85 o                         
   0   1  13        350.76        357.51         4.91 o                         
   1   1  13        134.26        136.70         1.73 o                         
   2   1  13        233.46        233.01         2.75 o                         
   3   1  13         90.97         93.71         1.80 o                         
   4   1  13         25.92         23.57         1.01 o                         
   5   1  13          7.49          7.02         1.98 o                         
  -4   2  13          4.13          4.72         0.92 o                         
  -3   2  13         56.05         55.85         1.86 o                         
  -2   2  13          3.79          4.16         0.41 o                         
  -1   2  13         13.47         12.83         0.46 o                         
   0   2  13        105.82        120.07         1.75 o                         
   1   2  13         13.47         13.29         0.40 o                         
   2   2  13          3.78          4.30         0.43 o                         
   3   2  13         56.06         56.94         1.27 o                         
   4   2  13          4.15          4.74         1.00 o                         
  -4   3  13         10.51         12.69         1.37 o                         
  -3   3  13          2.88          2.31         1.02 o                         
  -2   3  13        118.37        122.25         1.89 o                         
  -1   3  13         64.12         61.26         1.05 o                         
   0   3  13          5.37          3.35         0.44 o                         
   1   3  13         64.12         62.37         1.05 o                         
   2   3  13        118.69        126.02         1.89 o                         
   3   3  13          2.87          0.98         0.82 o                         
   4   3  13         10.57         11.22         1.12 o                         
  -4   4  13         10.78         12.85         1.54 o                         
  -3   4  13          4.70          5.45         0.97 o                         
  -2   4  13         78.53         74.78         1.41 o                         
  -1   4  13         57.12         60.21         1.11 o                         
   0   4  13          3.03          4.77         0.50 o                         
   1   4  13         57.10         62.95         1.48 o                         
   2   4  13         78.56         73.46         1.56 o                         
   3   4  13          4.71          4.74         0.95 o                         
   4   4  13         10.79         11.81         1.26 o                         
  -4   5  13          1.40          1.74         1.64 o                         
  -3   5  13          0.89          0.56         1.11 o                         
  -2   5  13         68.77         67.72         2.18 o                         
  -1   5  13         36.64         34.74         0.87 o                         
   0   5  13          9.26          8.21         0.62 o                         
   1   5  13         36.60         34.67         0.87 o                         
   2   5  13         68.71         66.24         2.11 o                         
   3   5  13          0.90          0.69         1.07 o                         
   4   5  13          1.39          2.51         1.24 o                         
  -3   6  13          5.95          8.02         1.39 o                         
  -2   6  13          0.83          0.40         0.99 o                         
  -1   6  13          5.10          4.52         0.79 o                         
   0   6  13          0.61         -0.26         0.68 o                         
   1   6  13          5.10          4.92         0.75 o                         
   2   6  13          0.83          0.45         0.88 o                         
   3   6  13          5.95          6.83         1.29 o                         
  -2   7  13         56.94         65.39         2.07 o                         
  -1   7  13         33.87         33.39         1.20 o                         
   0   7  13          6.94          7.24         0.90 o                         
   1   7  13         33.83         32.10         1.18 o                         
   2   7  13         56.97         67.57         1.79 o                         
  -1   8  13          4.82          4.89         1.22 o                         
   0   8  13          0.15          0.47         1.19 o                         
   1   8  13          4.82          4.10         1.20 o                         
   0   0  14        115.40        112.08         2.17 o                         
   1   0  14        163.32        167.41         2.39 o                         
   2   0  14        298.59        299.81         3.51 o                         
   3   0  14          1.47          1.20         0.65 o                         
   4   0  14         10.15         10.14         0.92 o                         
  -4   1  14          6.52          7.49         0.94 o                         
  -3   1  14         28.31         27.41         1.02 o                         
  -2   1  14         93.94         97.27         1.34 o                         
  -1   1  14         25.49         21.70         0.80 o                         
   0   1  14         12.86         14.27         0.45 o                         
   1   1  14         25.46         22.19         0.78 o                         
   2   1  14         94.00         96.62         1.52 o                         
   3   1  14         28.27         28.53         0.92 o                         
   4   1  14          6.51          4.09         0.91 o                         
  -4   2  14         12.60         12.83         1.03 o                         
  -3   2  14         56.22         52.98         1.32 o                         
  -2   2  14         92.21         88.84         1.44 o                         
  -1   2  14          4.45          5.60         0.58 o                         
   0   2  14         10.46         10.85         0.46 o                         
   1   2  14          4.46          4.98         0.74 o                         
   2   2  14         92.34         91.03         1.34 o                         
   3   2  14         56.24         53.51         1.26 o                         
   4   2  14         12.66         11.19         1.12 o                         
  -4   3  14          2.10          1.00         1.35 o                         
  -3   3  14         37.75         33.22         1.35 o                         
  -2   3  14        135.50        134.94         2.07 o                         
  -1   3  14         58.38         59.36         1.23 o                         
   0   3  14          0.58          1.81         0.42 o                         
   1   3  14         58.45         61.29         1.05 o                         
   2   3  14        135.57        139.36         2.07 o                         
   3   3  14         37.79         32.09         1.25 o                         
   4   3  14          2.10          2.08         1.12 o                         
  -4   4  14          1.82          2.55         1.54 o                         
  -3   4  14          0.25          0.92         0.99 o                         
  -2   4  14         81.35         85.41         1.58 o                         
  -1   4  14         25.83         24.99         0.86 o                         
   0   4  14         10.11         10.95         0.58 o                         
   1   4  14         25.80         23.10         0.71 o                         
   2   4  14         81.39         85.48         1.56 o                         
   3   4  14          0.25         -0.62         0.95 o                         
   4   4  14          1.79          1.79         1.25 o                         
  -3   5  14         30.40         30.17         1.47 o                         
  -2   5  14          4.69          6.02         0.91 o                         
  -1   5  14         27.92         25.27         0.82 o                         
   0   5  14          0.08          0.51         0.60 o                         
   1   5  14         27.90         24.82         0.81 o                         
   2   5  14          4.68          5.30         0.90 o                         
   3   5  14         30.38         31.85         1.42 o                         
  -3   6  14         15.08         17.56         1.54 o                         
  -2   6  14         18.72         19.16         1.20 o                         
  -1   6  14         11.39         10.07         0.86 o                         
   0   6  14          5.69          4.37         0.76 o                         
   1   6  14         11.41         10.46         0.99 o                         
   2   6  14         18.69         20.27         1.15 o                         
   3   6  14         15.05         17.82         1.48 o                         
  -2   7  14         11.79         10.26         1.49 o                         
  -1   7  14         48.28         52.70         1.57 o                         
   0   7  14         21.44         19.03         1.03 o                         
   1   7  14         48.28         53.62         1.43 o                         
   2   7  14         11.77         13.35         1.48 o                         
  -1   8  14          2.89          2.74         1.42 o                         
   0   8  14          0.02         -0.19         1.24 o                         
   1   8  14          2.90          4.49         1.25 o                         
   1   0  15         29.22         22.58         0.67 o                         
   2   0  15         92.21         97.15         1.43 o                         
   3   0  15         30.93         35.64         1.11 o                         
   4   0  15          0.86         -0.29         0.93 o                         
  -4   1  15          7.08          7.34         0.99 o                         
  -3   1  15         45.66         47.26         1.09 o                         
  -2   1  15        213.11        216.00         3.12 o                         
  -1   1  15         45.94         45.63         0.85 o                         
   0   1  15          2.45          1.19         0.35 o                         
   1   1  15         45.94         46.90         0.79 o                         
   2   1  15        213.08        219.26         2.91 o                         
   3   1  15         45.69         48.66         1.20 o                         
   4   1  15          7.13          6.13         1.09 o                         
  -4   2  15         26.01         24.15         1.18 o                         
  -3   2  15         59.96         58.04         1.37 o                         
  -2   2  15         13.68         12.78         0.68 o                         
  -1   2  15         19.18         18.77         0.71 o                         
   0   2  15         32.14         35.15         0.74 o                         
   1   2  15         19.16         18.04         0.73 o                         
   2   2  15         13.69         14.79         0.54 o                         
   3   2  15         60.06         58.59         1.36 o                         
   4   2  15         26.02         22.95         1.29 o                         
  -4   3  15          1.95         -0.19         1.20 o                         
  -3   3  15         10.04         11.73         1.39 o                         
  -2   3  15        118.08        119.33         2.03 o                         
  -1   3  15         59.59         62.56         1.36 o                         
   0   3  15         76.80         75.44         1.25 o                         
   1   3  15         59.63         61.87         1.05 o                         
   2   3  15        118.00        122.70         1.89 o                         
   3   3  15         10.03         12.51         1.43 o                         
   4   3  15          1.94          2.16         1.19 o                         
  -4   4  15          0.82          1.94         1.61 o                         
  -3   4  15         17.30         18.40         1.20 o                         
  -2   4  15        101.82        100.51         1.83 o                         
  -1   4  15         50.15         50.22         1.02 o                         
   0   4  15          2.64          2.64         0.55 o                         
   1   4  15         50.08         49.77         1.46 o                         
   2   4  15        101.79        105.67         2.03 o                         
   3   4  15         17.30         18.76         1.20 o                         
   4   4  15          0.83          0.79         1.31 o                         
  -3   5  15          8.42          8.19         1.32 o                         
  -2   5  15         27.03         26.01         1.31 o                         
  -1   5  15          3.20          1.86         0.67 o                         
   0   5  15          6.30          4.96         0.68 o                         
   1   5  15          3.21          2.12         0.68 o                         
   2   5  15         27.16         24.53         1.11 o                         
   3   5  15          8.40          8.67         1.26 o                         
  -3   6  15          6.83         12.59         1.56 o                         
  -2   6  15          5.58          4.35         1.13 o                         
  -1   6  15         19.42         18.80         0.98 o                         
   0   6  15          3.33          2.35         0.78 o                         
   1   6  15         19.47         16.76         0.96 o                         
   2   6  15          5.59          6.25         1.22 o                         
   3   6  15          6.82          8.88         1.48 o                         
  -2   7  15         11.13         12.71         1.56 o                         
  -1   7  15          6.43          7.46         1.09 o                         
   0   7  15          0.15          1.15         0.96 o                         
   1   7  15          6.44          6.51         1.06 o                         
   2   7  15         11.07         14.29         1.54 o                         
   0   0  16         81.33         81.15         1.68 o                         
   1   0  16        341.55        349.76         4.85 o                         
   2   0  16        477.10        496.40         6.41 o                         
   3   0  16          0.20          1.53         0.75 o                         
   4   0  16          3.73          2.05         0.99 o                         
  -4   1  16          2.07          2.50         1.02 o                         
  -3   1  16         19.23         17.20         0.92 o                         
  -2   1  16         18.74         20.22         0.66 o                         
  -1   1  16         18.74         18.26         0.77 o                         
   0   1  16          6.20          5.70         0.43 o                         
   1   1  16         18.82         17.08         0.59 o                         
   2   1  16         18.74         20.05         0.76 o                         
   3   1  16         19.19         18.02         0.89 o                         
   4   1  16          2.06          1.15         1.11 o                         
  -4   2  16         16.20         13.72         1.16 o                         
  -3   2  16         61.78         69.98         1.76 o                         
  -2   2  16         29.15         26.13         0.73 o                         
  -1   2  16          1.91          1.75         0.43 o                         
   0   2  16         21.90         21.07         0.56 o                         
   1   2  16          1.91          1.77         0.49 o                         
   2   2  16         29.14         26.44         0.68 o                         
   3   2  16         61.79         69.78         1.56 o                         
   4   2  16         16.16         16.20         1.30 o                         
  -4   3  16          2.95          3.50         1.29 o                         
  -3   3  16         69.46         72.84         1.86 o                         
  -2   3  16         44.53         46.87         1.19 o                         
  -1   3  16         18.34         16.25         0.64 o                         
   0   3  16          3.69          2.15         0.50 o                         
   1   3  16         18.29         16.64         0.59 o                         
   2   3  16         44.50         48.73         1.22 o                         
   3   3  16         69.52         71.08         1.86 o                         
   4   3  16          2.96          2.27         1.26 o                         
  -4   4  16          1.70          1.74         1.70 o                         
  -3   4  16         16.83         16.79         1.25 o                         
  -2   4  16          3.94          3.78         0.84 o                         
  -1   4  16         70.07         61.95         1.17 o                         
   0   4  16         35.56         36.89         0.88 o                         
   1   4  16         70.10         60.99         1.79 o                         
   2   4  16          3.94          6.11         1.02 o                         
   3   4  16         16.84         16.77         1.26 o                         
   4   4  16          1.72          2.98         1.41 o                         
  -3   5  16         19.48         22.37         1.48 o                         
  -2   5  16          3.16          3.10         0.98 o                         
  -1   5  16          6.71          5.83         0.74 o                         
   0   5  16         27.52         30.05         0.91 o                         
   1   5  16          6.67          5.41         0.74 o                         
   2   5  16          3.16          3.85         0.99 o                         
   3   5  16         19.52         20.46         1.44 o                         
  -2   6  16          5.82          6.36         1.30 o                         
  -1   6  16          0.72          0.97         0.89 o                         
   0   6  16          3.54          4.18         0.84 o                         
   1   6  16          0.72          0.84         0.89 o                         
   2   6  16          5.79          4.72         1.28 o                         
  -1   7  16          5.86          5.49         1.13 o                         
   0   7  16          2.28          1.27         1.01 o                         
   1   7  16          5.89          7.35         1.13 o                         
   1   0  17        304.22        315.32         4.40 o                         
   2   0  17         38.87         36.14         1.02 o                         
   3   0  17         42.93         45.61         1.55 o                         
   4   0  17          0.01          0.18         1.05 o                         
  -4   1  17         42.51         42.92         1.48 o                         
  -3   1  17         29.65         27.61         1.07 o                         
  -2   1  17         40.70         38.76         1.19 o                         
  -1   1  17         55.94         57.55         1.04 o                         
   0   1  17        241.02        234.37         3.30 o                         
   1   1  17         55.96         58.18         0.97 o                         
   2   1  17         40.83         38.12         0.81 o                         
   3   1  17         29.64         28.99         1.56 o                         
   4   1  17         42.54         43.93         1.61 o                         
  -4   2  17          8.48         10.71         1.20 o                         
  -3   2  17         56.39         59.00         1.66 o                         
  -2   2  17         13.54         14.17         0.65 o                         
  -1   2  17          0.18         -0.43         0.44 o                         
   0   2  17         29.91         22.65         0.69 o                         
   1   2  17          0.17          0.56         0.45 o                         
   2   2  17         13.53         13.94         0.62 o                         
   3   2  17         56.44         57.20         1.43 o                         
   4   2  17          8.48         10.62         1.33 o                         
  -4   3  17          2.25          2.38         1.24 o                         
  -3   3  17         12.75         13.95         1.01 o                         
  -2   3  17         36.82         32.01         0.95 o                         
  -1   3  17         19.28         14.98         0.86 o                         
   0   3  17         30.98         25.21         1.04 o                         
   1   3  17         19.29         16.49         0.61 o                         
   2   3  17         36.71         33.89         1.04 o                         
   3   3  17         12.77         13.14         1.17 o                         
   4   3  17          2.23          0.77         1.33 o                         
  -3   4  17          0.90          0.05         1.18 o                         
  -2   4  17         50.46         43.87         1.32 o                         
  -1   4  17         11.14          8.82         0.69 o                         
   0   4  17          0.21          0.05         0.60 o                         
   1   4  17         11.18          9.86         0.63 o                         
   2   4  17         50.48         48.66         1.91 o                         
   3   4  17          0.89          1.94         1.17 o                         
  -3   5  17          0.46         -0.72         1.35 o                         
  -2   5  17          0.11          0.43         1.22 o                         
  -1   5  17          5.29          2.73         0.81 o                         
   0   5  17          0.89          1.46         0.72 o                         
   1   5  17          5.29          3.97         0.77 o                         
   2   5  17          0.11          0.34         1.12 o                         
   3   5  17          0.46          1.07         1.34 o                         
  -2   6  17         10.54         13.03         1.43 o                         
  -1   6  17          2.51          3.20         0.96 o                         
   0   6  17          3.72          4.19         0.88 o                         
   1   6  17          2.54          2.77         0.96 o                         
   2   6  17         10.53         12.81         1.43 o                         
  -1   7  17          7.18          8.99         1.36 o                         
   0   7  17         13.73         15.35         1.22 o                         
   1   7  17          7.17          9.03         1.19 o                         
   0   0  18         16.19         17.34         0.78 o                         
   1   0  18          4.60          4.88         0.52 o                         
   2   0  18         24.59         23.55         0.84 o                         
   3   0  18          2.49          2.93         0.88 o                         
   4   0  18         12.82         13.82         1.21 o                         
  -4   1  18         18.45         19.06         1.29 o                         
  -3   1  18         24.69         22.45         1.07 o                         
  -2   1  18          4.25          5.10         0.65 o                         
  -1   1  18        153.15        151.51         2.26 o                         
   0   1  18        250.31        259.92         3.66 o                         
   1   1  18        153.44        152.76         2.11 o                         
   2   1  18          4.25          4.83         0.56 o                         
   3   1  18         24.72         22.88         1.05 o                         
   4   1  18         18.45         18.81         1.43 o                         
  -4   2  18         24.56         23.56         1.38 o                         
  -3   2  18         15.06         17.31         1.49 o                         
  -2   2  18          0.58          0.08         0.58 o                         
  -1   2  18         16.18         14.15         0.59 o                         
   0   2  18        195.67        184.93         2.50 o                         
   1   2  18         16.19         13.26         0.76 o                         
   2   2  18          0.58          0.44         0.58 o                         
   3   2  18         15.08         16.72         1.10 o                         
   4   2  18         24.54         25.61         1.54 o                         
  -3   3  18         57.83         58.12         1.57 o                         
  -2   3  18         16.25         13.41         0.75 o                         
  -1   3  18         41.07         34.37         0.85 o                         
   0   3  18         18.87         18.13         0.65 o                         
   1   3  18         41.15         35.62         1.21 o                         
   2   3  18         16.26         13.05         0.94 o                         
   3   3  18         57.71         58.75         2.72 o                         
  -3   4  18          1.03          1.06         1.26 o                         
  -2   4  18         13.11         13.09         1.02 o                         
  -1   4  18          0.70          1.01         0.69 o                         
   0   4  18         24.91         24.46         0.95 o                         
   1   4  18          0.70         -0.18         0.61 o                         
   2   4  18         13.07         12.61         1.15 o                         
   3   4  18          1.03          0.75         1.23 o                         
  -3   5  18          3.94          2.65         1.48 o                         
  -2   5  18          0.14         -0.70         1.18 o                         
  -1   5  18          1.02          1.24         0.85 o                         
   0   5  18          6.88          4.49         0.78 o                         
   1   5  18          1.01          2.00         0.86 o                         
   2   5  18          0.14          1.35         1.19 o                         
   3   5  18          3.98          5.05         1.45 o                         
  -2   6  18          1.08          1.26         1.41 o                         
  -1   6  18          6.80          8.17         1.05 o                         
   0   6  18          0.79         -0.89         0.90 o                         
   1   6  18          6.80          7.55         1.05 o                         
   2   6  18          1.09          3.65         1.42 o                         
  -1   7  18          4.58          6.69         1.41 o                         
   0   7  18         11.56         11.49         1.70 o                         
   1   7  18          4.55          4.56         1.24 o                         
   1   0  19        161.00        162.45         2.40 o                         
   2   0  19          0.62          0.29         0.60 o                         
   3   0  19          1.95          2.77         0.94 o                         
   4   0  19         12.53         16.86         1.31 o                         
  -4   1  19          6.89          9.81         1.29 o                         
  -3   1  19         15.82         15.04         1.06 o                         
  -2   1  19         11.73         11.15         0.67 o                         
  -1   1  19         71.67         72.93         1.27 o                         
   0   1  19         99.76        101.37         1.49 o                         
   1   1  19         71.67         72.80         1.19 o                         
   2   1  19         11.73         10.36         0.71 o                         
   3   1  19         15.80         15.24         1.04 o                         
   4   1  19          6.88         12.44         1.45 o                         
  -4   2  19         37.87         37.73         1.60 o                         
  -3   2  19         39.84         40.10         1.51 o                         
  -2   2  19          2.86          1.98         0.64 o                         
  -1   2  19         70.97         73.14         1.20 o                         
   0   2  19         85.85         92.58         1.47 o                         
   1   2  19         70.79         70.28         1.27 o                         
   2   2  19          2.87          2.30         0.76 o                         
   3   2  19         39.80         39.15         1.32 o                         
   4   2  19         37.86         40.43         1.78 o                         
  -3   3  19          6.14          5.29         1.23 o                         
  -2   3  19          1.36          1.87         0.79 o                         
  -1   3  19         29.61         26.78         0.95 o                         
   0   3  19         34.76         29.27         0.77 o                         
   1   3  19         29.63         28.13         0.79 o                         
   2   3  19          1.35          1.84         0.99 o                         
   3   3  19          6.13          8.80         1.26 o                         
  -3   4  19          0.48          0.46         1.18 o                         
  -2   4  19          2.09          1.20         1.09 o                         
  -1   4  19         43.05         35.93         1.10 o                         
   0   4  19          5.75          3.86         0.66 o                         
   1   4  19         43.18         37.92         0.93 o                         
   2   4  19          2.10          1.89         1.11 o                         
   3   4  19          0.48         -0.65         1.32 o                         
  -2   5  19          1.78          0.66         1.25 o                         
  -1   5  19         11.33         10.47         0.97 o                         
   0   5  19         34.41         30.84         1.04 o                         
   1   5  19         11.32         11.23         0.87 o                         
   2   5  19          1.77          2.07         1.26 o                         
  -2   6  19          0.48          1.92         1.50 o                         
  -1   6  19          0.42         -0.57         1.05 o                         
   0   6  19          2.98          3.38         1.00 o                         
   1   6  19          0.42         -1.06         1.06 o                         
   2   6  19          0.48          1.27         1.48 o                         
   0   0  20        206.50        215.32         4.75 o                         
   1   0  20         73.86         73.36         1.29 o                         
   2   0  20          0.00          0.14         0.68 o                         
   3   0  20          6.34          7.02         1.08 o                         
  -3   1  20         21.60         24.41         1.43 o                         
  -2   1  20          3.67          3.59         0.70 o                         
  -1   1  20        112.67        114.64         1.82 o                         
   0   1  20         53.85         55.36         1.03 o                         
   1   1  20        112.60        115.67         1.82 o                         
   2   1  20          3.66          4.42         0.71 o                         
   3   1  20         21.62         25.02         1.20 o                         
  -3   2  20         15.89         15.41         1.55 o                         
  -2   2  20          1.54          1.96         0.74 o                         
  -1   2  20         22.04         21.08         0.72 o                         
   0   2  20          1.27          1.61         0.55 o                         
   1   2  20         22.06         21.02         0.78 o                         
   2   2  20          1.54          2.01         0.98 o                         
   3   2  20         15.88         15.88         1.16 o                         
  -3   3  20          2.34          2.14         1.28 o                         
  -2   3  20          2.13          2.15         0.91 o                         
  -1   3  20          8.76          8.29         0.72 o                         
   0   3  20         38.54         30.48         1.01 o                         
   1   3  20          8.71          8.97         0.68 o                         
   2   3  20          2.14          1.62         1.06 o                         
   3   3  20          2.31          3.66         1.30 o                         
  -3   4  20          2.80          5.56         1.43 o                         
  -2   4  20          4.19          6.68         1.05 o                         
  -1   4  20         14.23         11.79         0.83 o                         
   0   4  20          0.10          0.55         0.68 o                         
   1   4  20         14.22         10.69         0.77 o                         
   2   4  20          4.19          5.65         1.21 o                         
   3   4  20          2.80          3.35         1.53 o                         
  -2   5  20          0.81          1.65         1.34 o                         
  -1   5  20         16.36         16.27         1.11 o                         
   0   5  20          2.06          0.19         0.88 o                         
   1   5  20         16.29         15.52         0.95 o                         
   2   5  20          0.80          0.09         1.33 o                         
  -1   6  20         10.59         10.16         1.33 o                         
   0   6  20         33.53         34.36         1.36 o                         
   1   6  20         10.60         11.75         1.22 o                         
   1   0  21          3.35          2.81         0.64 o                         
   2   0  21          5.53          5.17         0.77 o                         
   3   0  21         18.89         19.67         1.21 o                         
  -3   1  21          3.75          4.11         1.10 o                         
  -2   1  21          6.60          4.76         0.80 o                         
  -1   1  21          4.03          3.89         0.60 o                         
   0   1  21        116.75        114.93         1.70 o                         
   1   1  21          4.03          3.75         0.66 o                         
   2   1  21          6.61          6.24         0.81 o                         
   3   1  21          3.74          4.23         1.09 o                         
  -3   2  21          3.48          4.54         1.29 o                         
  -2   2  21         10.57         12.52         1.14 o                         
  -1   2  21        143.93        144.08         2.12 o                         
   0   2  21          3.36          1.67         0.60 o                         
   1   2  21        143.79        149.27         2.26 o                         
   2   2  21         10.57         12.10         1.15 o                         
   3   2  21          3.52          2.96         1.16 o                         
  -3   3  21          3.86          4.70         1.48 o                         
  -2   3  21         18.60         17.57         1.11 o                         
  -1   3  21         13.13         10.84         0.75 o                         
   0   3  21         24.73         20.95         0.79 o                         
   1   3  21         13.13         11.29         0.74 o                         
   2   3  21         18.59         19.29         1.31 o                         
   3   3  21          3.85          6.22         1.41 o                         
  -2   4  21          4.66          5.81         1.12 o                         
  -1   4  21          1.73          1.79         0.80 o                         
   0   4  21         10.55          8.45         0.78 o                         
   1   4  21          1.71          0.29         0.79 o                         
   2   4  21          4.67          8.36         1.31 o                         
  -2   5  21          0.75          2.12         1.43 o                         
  -1   5  21         19.86         21.84         1.27 o                         
   0   5  21          3.52          3.68         0.87 o                         
   1   5  21         19.88         19.71         1.05 o                         
   2   5  21          0.75         -0.19         1.42 o                         
  -1   6  21         11.41         13.81         1.45 o                         
   0   6  21          5.27          8.24         1.23 o                         
   1   6  21         11.41         13.20         1.67 o                         
   0   0  22          7.00          7.62         1.07 o                         
   1   0  22          3.98          4.33         0.70 o                         
   2   0  22          0.05         -0.29         0.80 o                         
   3   0  22          6.75          7.52         1.18 o                         
  -3   1  22          9.81         13.56         1.26 o                         
  -2   1  22          8.76          9.24         0.86 o                         
  -1   1  22          8.40          8.58         0.69 o                         
   0   1  22         86.14         89.49         1.44 o                         
   1   1  22          8.46          7.69         0.74 o                         
   2   1  22          8.77          8.23         1.01 o                         
   3   1  22          9.77         13.52         1.24 o                         
  -3   2  22          5.53          7.26         1.41 o                         
  -2   2  22          8.73          8.54         1.01 o                         
  -1   2  22         82.83         80.83         1.40 o                         
   0   2  22        120.98        120.11         1.81 o                         
   1   2  22         82.79         81.08         1.56 o                         
   2   2  22          8.75          9.06         1.21 o                         
   3   2  22          5.52          8.56         1.44 o                         
  -3   3  22          8.35         11.10         1.54 o                         
  -2   3  22         11.44         12.56         1.12 o                         
  -1   3  22         22.92         21.95         0.92 o                         
   0   3  22          6.21          5.46         0.73 o                         
   1   3  22         22.89         23.57         0.97 o                         
   2   3  22         11.44         10.05         1.30 o                         
   3   3  22          8.30         14.94         2.25 o                         
  -2   4  22          4.75          3.93         1.19 o                         
  -1   4  22          1.73          1.00         0.86 o                         
   0   4  22          1.57          1.96         0.79 o                         
   1   4  22          1.74          1.88         0.86 o                         
   2   4  22          4.72          4.90         1.37 o                         
  -1   5  22          6.93          7.52         1.04 o                         
   0   5  22          3.49          2.80         0.93 o                         
   1   5  22          6.95          5.40         1.14 o                         
   1   0  23          5.01          5.47         0.76 o                         
   2   0  23          2.06          3.58         1.03 o                         
   3   0  23          2.96          3.22         1.24 o                         
  -3   1  23          3.02          2.79         1.27 o                         
  -2   1  23         37.31         38.36         1.33 o                         
  -1   1  23         23.51         21.76         0.84 o                         
   0   1  23         21.07         19.69         0.97 o                         
   1   1  23         23.50         21.08         0.90 o                         
   2   1  23         37.37         41.13         1.38 o                         
   3   1  23          3.03          5.65         1.28 o                         
  -3   2  23          7.15         12.41         1.53 o                         
  -2   2  23         27.41         30.28         1.29 o                         
  -1   2  23         16.19         14.41         0.83 o                         
   0   2  23         13.32         12.58         0.78 o                         
   1   2  23         16.27         13.15         0.87 o                         
   2   2  23         27.40         32.04         1.53 o                         
   3   2  23          7.13         10.53         1.57 o                         
  -2   3  23         29.92         30.00         1.78 o                         
  -1   3  23          6.58          5.72         0.86 o                         
   0   3  23          0.10          0.63         0.75 o                         
   1   3  23          6.57          6.84         0.95 o                         
   2   3  23         29.83         30.73         1.74 o                         
  -2   4  23          1.07          1.47         1.25 o                         
  -1   4  23          1.83          2.34         0.93 o                         
   0   4  23          0.81         -0.09         0.84 o                         
   1   4  23          1.84          0.67         0.92 o                         
   2   4  23          1.07          1.85         1.45 o                         
  -1   5  23          2.62          1.26         1.17 o                         
   0   5  23         28.98         24.61         1.18 o                         
   1   5  23          2.61          2.83         1.20 o                         
   0   0  24         10.28         11.22         1.26 o                         
   1   0  24          2.20          1.72         0.79 o                         
   2   0  24         26.75         26.95         1.31 o                         
  -2   1  24          1.82         -0.02         1.26 o                         
  -1   1  24         10.24          9.42         0.80 o                         
   0   1  24          0.77          0.49         0.76 o                         
   1   1  24         10.22         10.89         0.88 o                         
   2   1  24          1.81          0.71         1.09 o                         
  -2   2  24         24.73         25.50         1.32 o                         
  -1   2  24          6.96          6.77         0.86 o                         
   0   2  24          1.37          0.85         0.75 o                         
   1   2  24          6.95          6.55         0.90 o                         
   2   2  24         24.73         25.36         1.55 o                         
  -2   3  24         14.14         14.30         1.31 o                         
  -1   3  24         19.09         16.99         1.01 o                         
   0   3  24          2.07          1.31         0.82 o                         
   1   3  24         19.14         18.47         1.10 o                         
   2   3  24         14.13         13.15         1.54 o                         
  -1   4  24         11.22         13.47         1.08 o                         
   0   4  24          2.57          2.09         0.93 o                         
   1   4  24         11.20         11.79         1.21 o                         
   1   0  25          1.19          2.46         0.89 o                         
   2   0  25          2.63          3.00         1.19 o                         
  -2   1  25         23.45         24.58         1.55 o                         
  -1   1  25          0.57          0.42         0.85 o                         
   0   1  25          0.24          0.06         0.83 o                         
   1   1  25          0.56         -0.01         0.88 o                         
   2   1  25         23.33         23.88         1.72 o                         
  -2   2  25         30.54         32.21         1.85 o                         
  -1   2  25          0.88          1.58         0.90 o                         
   0   2  25          7.62          7.38         0.85 o                         
   1   2  25          0.88          0.88         0.98 o                         
   2   2  25         30.52         32.68         1.72 o                         
  -1   3  25          4.82          2.90         0.98 o                         
   0   3  25          0.36         -0.49         0.88 o                         
   1   3  25          4.83          3.32         1.08 o                         
   0   4  25          4.91          5.04         1.02 o                         
   0   0  26          7.90          9.61         1.46 o                         
   1   0  26          4.36          4.37         1.03 o                         
   2   0  26          3.75          4.74         1.29 o                         
  -1   1  26          3.74          2.64         0.94 o                         
   0   1  26          1.64          2.26         0.93 o                         
   1   1  26          3.74          4.64         1.11 o                         
  -1   2  26         28.45         27.68         1.16 o                         
   0   2  26         12.98         12.58         0.96 o                         
   1   2  26         28.46         27.68         1.36 o                         
  -1   3  26          9.57         13.53         1.13 o                         
   0   3  26          9.08         12.11         1.03 o                         
   1   3  26          9.56         13.44         1.56 o                         
   1   0  27          4.38          5.53         1.21 o                         
  -1   1  27         11.02         12.96         1.17 o                         
   0   1  27          2.96          3.46         1.01 o                         
   1   1  27         11.02         13.68         1.28 o                         
   0   2  27          0.58         -0.15         1.04 o                         
                                                                                
